# Supplementary material for: Cuproptosis-related lncRNAs predict the clinical outcome and immune characteristics of hepatocellular carcinoma
Source: Front Genet. 2022 Sep 23;13:972212. doi: 10.3389/fgene.2022.972212 (PMC9538148; doi:10.3389/fgene.2022.972212)
Supplement: Supplementary file 1 [file Table2.XLSX]

## Sheet: Sheet1
Table S2. Cuperroptosis-related lncRNA of HCC samples
ID	TCGA-EP-A3RK-11A-11R-A22L-07	TCGA-DD-A1EJ-11A-11R-A155-07	TCGA-BC-A216-11A-11R-A155-07	TCGA-DD-A114-11A-12R-A131-07	TCGA-BC-A10T-11A-11R-A131-07	TCGA-BC-A10U-11A-11R-A131-07	TCGA-FV-A2QR-11A-11R-A213-07	TCGA-DD-A3A4-11A-11R-A22L-07	TCGA-DD-A3A5-11A-11R-A22L-07	TCGA-DD-A39X-11A-11R-A213-07	TCGA-DD-A39V-11A-11R-A213-07	TCGA-FV-A3R2-11A-11R-A22L-07	TCGA-DD-A11D-11A-12R-A131-07	TCGA-BD-A2L6-11A-21R-A213-07	TCGA-DD-A11B-11A-11R-A131-07	TCGA-DD-A39W-11A-11R-A213-07	TCGA-G3-A3CH-11A-11R-A22L-07	TCGA-DD-A118-11A-11R-A131-07	TCGA-DD-A1EE-11A-11R-A131-07	TCGA-EP-A26S-11A-12R-A16W-07	TCGA-DD-A3A6-11A-11R-A22L-07	TCGA-EP-A12J-11A-11R-A131-07	TCGA-BC-A10X-11A-11R-A131-07	TCGA-DD-A116-11A-12R-A26B-07	TCGA-BD-A3EP-11A-12R-A22L-07	TCGA-FV-A23B-11A-11R-A16W-07	TCGA-BC-A10W-11A-11R-A131-07	TCGA-DD-A11A-11A-11R-A131-07	TCGA-BC-A10Z-11A-11R-A131-07	TCGA-BC-A10Q-11A-11R-A131-07	TCGA-FV-A3I1-11A-11R-A22L-07	TCGA-DD-A113-11A-12R-A131-07	TCGA-DD-A11C-11A-11R-A131-07	TCGA-DD-A3A3-11A-11R-A22L-07	TCGA-DD-A1EC-11A-11R-A131-07	TCGA-DD-A1EB-11A-11R-A131-07	TCGA-DD-A119-11A-11R-A131-07	TCGA-DD-A1EL-11A-11R-A155-07	TCGA-DD-A1EI-11A-11R-A131-07	TCGA-BC-A10Y-11A-11R-A131-07	TCGA-ES-A2HT-11A-11R-A180-07	TCGA-DD-A3A2-11A-11R-A213-07	TCGA-BC-A10R-11A-11R-A131-07	TCGA-DD-A39Z-11A-21R-A213-07	TCGA-FV-A3I0-11A-11R-A22L-07	TCGA-DD-A1EH-11A-11R-A131-07	TCGA-BC-A110-11A-11R-A131-07	TCGA-DD-A1EG-11A-11R-A213-07	TCGA-DD-A3A1-11A-11R-A213-07
AC009237.15	0.4894	0.6172	0.8814	1.1295	0.601	0.0839	0.6622	0.9176	0.7285	0.6186	0.6517	1.0439	0.4067	0.8949	0.3806	0.7387	0.7771	0.274	1.5903	0.9489	0.8221	0.1565	0.5403	0.3788	0.3696	0.5936	0.5239	0.1439	0.2729	0.7884	1.4153	0.2004	1.2526	0.8484	0.8344	0.733	0.6941	0.7069	0.3788	0.6145	0.5551	0.6789	0.9346	0.745	0.5964	0.6773	0.3938	0.2764	0.5953
POLH-AS1	0.1486	0.1041	0.223	0.3078	0.2535	0.2549	0.6144	0.6707	0.4213	0.1957	0.0942	0.2641	0.2573	0.2059	0.1284	0.1661	0.4424	0.208	0.2414	0.08	0.0462	0.7129	0.4102	0.2301	0.2494	0.3004	0.0884	0.2549	0.4604	0.0499	0.2755	0.2535	0.2113	0.2862	0.4223	0.4637	0.2509	0.1431	0.3067	0.5183	0.515	0.0859	0.086	0.2932	0.1509	0.1904	0.1495	0.0932	0.3012
AC007405.3	0.8441	1.0172	0.8867	0.959	0.691	0.637	1.4847	1.5297	0.8974	1.2136	0.6904	1.9983	1.3678	0.5191	0.6783	0.6936	0.9047	1.1813	1.0971	0.941	0.6459	1.3227	0.827	1.1891	0.8499	0.9506	1.6414	0.4965	0.9414	0.3059	1.0326	0.6566	0.6121	0.7072	1.0613	0.9481	0.9577	1.085	0.6663	0.9538	0.8137	0.9367	0.2931	0.7281	0.5314	0.9863	0.6791	0.8579	0.7802
AL139042.1	0.0143	0.01	0.0214	0	0	0	0.0161	0.0149	0	0	0	0	0.0148	0	0	0	0	0	0.0232	0	0	0	0	0	0	0.0124	0	0.0105	0	0	0.0159	0	0	0	0	0	0	0.0103	0	0	0.027	0	0	0	0	0	0	0	0
TMCC1-AS1	0.0764	0.116	0.0717	0.1865	0.0456	0.0491	0.1149	0.2653	0.1015	0.1056	0.0727	0.163	0.0926	0.1905	0.0908	0.0961	0.0821	0.0178	0.1862	0.0412	0.0178	0.0611	0.1274	0.0887	0.0721	0.171	0.0511	0.0983	0.0473	0.0449	0.1345	0.0391	0.1765	0.046	0.1221	0.1609	0.1548	0.1471	0.0591	0.0666	0.1264	0.0938	0.0442	0.1023	0.0259	0.0636	0.0192	0.036	0.1394
AC004812.2	0.1171	0.3938	0.2285	0.4989	0.3835	0.1607	0.3697	0.9025	0.1494	0.333	0.2227	0.4496	0.3649	1.0511	0.2125	0.2749	0.3254	0.3278	0.4185	0.1514	0.2623	0.8613	0.3555	0.3625	0.3242	0.3043	0.3343	0.2927	0.3918	0.2358	0.2865	0.3596	0.1998	0.406	0.2745	0.4603	0.1186	0.3214	0.3081	0.4901	0.3099	0.1421	0.2846	0.1584	0.0951	0.2881	0.2826	0.7494	0.4842
AC000123.1	0.7603	1.3318	0.6419	0.6749	0.4863	0.7336	0.7502	0.7919	0.101	0.6757	0.3616	1.1149	0.7898	1.8168	0.8623	0.3187	0.7545	0.7981	0.4632	0.2303	0.1774	0.4559	1.1804	0.2943	1.3158	0.9056	0.763	1.3277	1.06	1.0526	1.9026	0.7782	0.6081	1.7847	1.0127	0.4448	0.7702	1.0295	0.5885	1.2927	1.3474	0.5768	0.8249	0.9645	0.2895	0.7306	0.9558	0.6261	0.6936
AL139288.1	0	0.1417	0	0	0	0	0.114	0.4213	0.1075	0	0	0.1078	0	0.3362	0	0	0	0	0.1643	0.0817	0	0	0.0698	0.0783	0	0.0876	0	0	0.2819	0	0	0	0	0	0	0	0	0.073	0.0783	0	0	0	0	0.0855	0	0	0	0	0
AC010327.6	0.3044	0.2357	0.2645	0.5262	0.1476	0.1237	0.271	0.3337	0.1533	0.1772	0.2133	0.3417	0.1331	0.6391	0.3115	0.2149	0.3021	0.2691	0.2863	0.233	0.0748	0.538	0.1216	0.2356	0.6654	0.4996	0.243	0.212	0.2085	0.1936	0.5524	0.1968	0.3417	0.162	0.2049	0.2099	0.0974	0.2661	0.1736	0.4526	0.4997	0.3334	0.3616	0.2981	0.2278	0.1232	0.3706	0.2412	0.1364
AL355304.1	0	0.1156	0.0675	0.0666	0.0921	0.1415	0.3045	0.0469	0.0638	0.0474	0.0143	0.096	0.1091	0.0623	0.0583	0	0.0149	0.021	0.0975	0.0364	0.028	0	0.0311	0.0464	0.1322	0.052	0.1204	0.1103	0.2091	0.0755	0.0667	0.0921	0.032	0.2384	0.1918	0.0421	0	0.0433	0.0581	0.157	0	0.013	0.0911	0.0127	0.0457	0.0231	0.2263	0.2259	0.0547
EIF3J-DT	1.6191	1.1045	0.81	1.954	0.7849	0.7308	1.8577	1.7455	0.8758	1.4025	0.7024	2.5142	1.0917	2.1601	0.902	1.1789	1.1275	1.0932	1.6382	0.9638	0.4241	1.5216	1.0486	1.3961	0.858	1.8332	0.7095	0.5639	1.5708	0.6149	1.8797	0.7268	0.9087	1.313	1.1502	1.9142	0.7625	1.3334	0.9343	1.8872	1.584	1.5145	0.7889	0.7326	0.5625	0.9281	0.6713	0.8955	1.261
AC120114.1	0.4175	0.195	0.0209	0.2718	0.0285	0.0716	0.1569	0.1449	0.0296	0.3738	0.1324	0.0297	0.0578	0.1619	0.2525	0.3267	0.0829	0.1948	0.3617	0.1124	0.0519	0.4005	0.2305	0.1293	0.1051	0.2893	0.0248	0.1023	0.0776	0.1401	0.712	0.1709	0.3562	0	0.2669	0.495	0.141	0.3216	0.3016	0.1747	0.1315	0.3619	0.0966	0.0235	0.1131	0.0428	0.056	0.0524	0
AC093788.1	0.0529	0.3336	0.3176	0.2348	0.1083	0.0907	0.2983	0.7714	0.1125	0.209	0.1006	0.3385	0.2748	0.7914	0.1371	0.1331	0	0.074	0.4297	0	0	0.2538	0.146	0.3276	0.0666	0.3666	0.3775	0.3112	0.9834	0.1065	0.4119	0.1083	0.2257	0.2293	0.0564	0	0	0.1146	0.1638	0.1661	0.5	0.1376	0.0918	0.2684	0.1074	0.3254	0.3192	0.0498	0
AC060766.5	0	0.0789	0	0.2999	0.1152	0	0.1905	0	0	0	0.1071	0	0.117	0.1404	0.073	0	0.0559	0	0	0.0455	0	0.1801	0.0389	0.0436	0.2126	0.2439	0	0.0414	0	0.0567	0.0626	0	0	0	0.06	0	0	0.0813	0.0436	0.0589	0.4257	0.0488	0	0	0.0572	0	0	0.053	0
AFDN-DT	0.1414	0.0661	0.0884	0.2825	0.0965	0.1718	0.1993	0.2823	0.1253	0.1676	0.1233	0.3016	0.1714	0.2351	0.1375	0.2174	0.152	0.1649	0.2872	0.1333	0.066	0.3204	0.1952	0.2737	0.1335	0.1736	0.2839	0.0433	0.2629	0.2136	0.3539	0.1086	0.3016	0.1192	0.2135	0.2758	0.1433	0.1958	0.2737	0.2343	0.1225	0.235	0.2557	0.1595	0.0957	0.1812	0.0237	0.0665	0.1864
AL596223.2	0	0	0.0848	0	0	0	0	0.2354	0	0	0	0	0	0	0	0	0	0	0.1836	0	0	0	0	0.0875	0	0.0979	0	0	0	0	0	0	0	0	0	0	0	0.0816	0.0875	0.2365	0.3204	0	0	0	0	0	0	0	0
AP001469.2	0.1257	0	0.0944	0.2232	0.1287	0	0.1418	0.3929	0	0.0993	0	0.4023	0.1306	0.5225	0	0	0	0.176	0	0	0	0	0.0868	0.292	0	0.1089	0	0	0	0	0.2797	0.1287	0	0	0.268	0.1177	0.1274	0.1816	0	0	0.1189	0	0	0.319	0	0	0	0.2367	0
ADNP-AS1	0.374	0.4913	0.877	0.8299	0.6698	0.3608	0.8961	1.1686	0.7456	0.9233	0.4891	1.0968	0.3399	1.3599	0.303	0.7448	1.0207	0.9814	0.6076	0.3399	0.6108	0.4485	0.5806	1.1217	0.4119	0.7695	0.2919	0.55	0.8256	0.8472	1.1439	0.5263	0.7976	1.013	1.0959	0.5251	0.4736	0.5064	0.5427	1.2718	1.193	0.8106	0.6087	0.9093	0.4747	0.8626	0.5172	0.484	0.4549
HLA-F-AS1	0.2816	0.1891	0.2378	0.1562	0.06	0.1308	0.1191	0.0978	0.0624	0.0649	0.1116	0.2002	0.3535	0.5657	0.0608	0.1869	0.2446	0.1807	0.3241	0.0569	0.0767	0.2815	0.1296	0.1362	0.2215	0.1728	0.2303	0.1294	0.1527	0.0591	0.2219	0.048	0.2503	0.4068	0.0625	0.4394	0.1664	0.6102	0.1635	0.2824	0.0665	0.2645	0.1019	0.1687	0.0119	0.0451	0.0708	0.1657	0.2426
LINC01605	0.0644	0	0.0725	0	0	0	0	0	0	0	0	0	0	0.0268	0.0835	0	0	0.0902	0	0	0	0	0	0	0.0406	0.0279	0.0575	0	0	0.0649	0	0	0	0	0	0	0.0326	0	0	0	0.0305	0	0	0	0	0	0	0	0
LINC00863	0.5964	0.2786	0.2335	0.4143	0.2919	0.4225	0.8479	0.9002	0.3216	0.5667	0.5097	0.4056	0.4668	0.4885	0.4705	0.4493	0.6862	0.2903	0.6178	0.8449	0.2904	0.9951	0.2564	0.5419	0.6201	0.6289	0.6631	0.2542	0.5061	0.4264	0.6825	0.3804	0.2028	0.4869	0.6355	0.7038	0.4991	0.3495	0.5954	0.7777	0.4738	0.2098	0.5326	0.2778	0.3949	0.3322	0.2695	0.2033	0.1787
LINC00216	0.0436	0.061	0	0.0387	0.0446	0	0.2455	0.0454	0.0463	0.0688	0	0	0	0.2534	0	0.073	0	0.1829	0.283	0.0352	0	0	0.0601	0.0337	0	0.1509	0.0389	0.064	0.2024	0	0.1938	0	0.2787	0	0.0464	0.1223	0	0.0944	0.1348	0.1367	0.0823	0.0378	0.0756	0.0737	0.0442	0.067	0.0438	0.041	0
AC124045.1	0.0753	0.3343	0.1131	0.312	0.1799	0.1938	0.6512	0.3138	0.0534	0.1785	0.0478	0.2678	0.3391	0.5426	0.1627	0.1474	0.3987	0.2811	0.1632	0.1014	0	0.2409	0.2079	0.2527	0.1264	0.4568	0.448	0.2215	0.5601	0.2023	0.0838	0.1799	0.2678	0.3264	0.3746	0.141	0.0763	0.2176	0.1943	0.4992	0.4509	0.1306	0.3269	0.2548	0.153	0.2317	0.1263	0.449	0.0305
AC126118.1	0	0.1094	0.1172	0.2079	0	0	0.0881	0.3253	0.2491	0	0	0.2498	0.1622	0.1947	0.1012	0	0	0.1093	0.1269	0	0	0	0.2155	0.0604	0.0983	0	0.0697	0	0.1452	0	0.2606	0	0	0	0.1664	0.1462	0	0	0.1209	0.0817	0.2952	0	0	0.1321	0	0	0	0.3674	0.19
AP002954.1	0.2538	0.8537	0.1143	2.3883	0.3117	0.0871	1.6028	0.1586	0.108	0.361	0.6277	1.6783	0.2637	3.2067	0.3948	0.3405	0.403	0.7105	1.732	0.4101	0.0474	1.38	0.5254	0.3929	1.214	1.4513	0.4076	1.1571	0.1416	0.5622	0.1694	0.4157	0.4331	1.8333	0.541	1.0454	1.5428	0.4033	0.1179	0.7436	1.1516	0.7922	1.1457	0.2147	0.2578	0.6245	0.1532	2.0066	1.2967
AC006504.1	0.0268	0.0469	0.0703	0.0356	0	0.0574	0.2112	0.0557	0.0284	0.0423	0.0127	0.0999	0.0556	0.1112	0.052	0.0336	0	0.0374	0.1521	0.0216	0.0499	0.0428	0.0646	0.0414	0.0168	0.1622	0.0119	0.0197	0.0497	0.0269	0.0744	0.0411	0.1141	0.058	0.114	0.1878	0.0136	0.0483	0.0207	0.112	0.0632	0.1044	0.0697	0.0339	0.0136	0.0514	0.0269	0.1511	0.0163
AL355388.1	0	0.0478	0.0171	0.0404	0	0.039	0.0256	0.1658	0	0	0	0.0242	0.0236	0.3968	0	0.0191	0	0	0.1108	0	0	0.0364	0.0157	0.0176	0	0.0985	0.0811	0.0167	0.0211	0.0229	0	0	0	0	0.0485	0	0	0.0657	0	0.0714	0	0.0197	0	0.0385	0	0	0.0457	0	0.083
AC008759.2	0.0817	0.0573	0.0613	0	0	0	0	0.2554	0	0.0646	0	0	0	0.1359	0.1059	0	0.0811	0.1144	0.1328	0.066	0	0	0.0564	0.2531	0.1029	0.1416	0	0	0	0	0.1818	0	0	0	0.0871	0.153	0	0.059	0	0.171	0	0.1417	0	0.0691	0.166	0.0628	0	0.0769	0.0994
AL353801.3	0	0	0.0679	0.4016	0.0926	0	0	0.1885	0.1924	0	0.1721	0.193	0	0.3008	0	0	0.0898	0.1266	0.147	0	0	0	0.0624	0.1401	0	0.1568	0.1614	0.1331	0.0841	0.1822	0.3019	0	0.193	0	0.0964	0.3388	0	0.2614	0	0	0.171	0.1569	0.2356	0.153	0	0	0	0	0.2201
AC016747.3	0	0	0.0465	0.1101	0.0634	0	0.0699	0	0	0.049	0	0.1322	0.0644	0.2576	0.2411	0.052	0.0615	0.1735	0	0	0	0	0.0856	0	0.078	0.1074	0.1106	0.0912	0.0576	0	0.1379	0	0	0.2687	0.0661	0.058	0	0	0.048	0.1297	0	0	0.1076	0	0	0	0.1871	0	0
CTD-2350J17.1	0	0	0.0292	0	0	0	0	0	0	0	0	0	0	0	0	0	0	0	0	0	0	0	0	0	0	0	0.0693	0	0	0	0	0	0	0	0	0	0	0.0281	0	0	0	0	0	0	0	0	0	0	0
MALAT1	4.6324	3.8217	3.8012	11.5173	2.9559	9.0127	10.6285	5.0852	3.4785	2.5538	2.9636	7.9789	14.7241	13.4753	7.1997	1.7651	4.2609	3.125	9.6377	1.759	1.3166	3.0465	7.3319	4.2735	6.977	8.6755	12.4119	7.6696	16.2617	7.7063	8.1977	7.1916	10.3772	3.4019	18.6441	3.0986	2.1776	5.3672	6.0744	8.3106	7.7331	3.5395	11.2477	5.6509	4.6646	7.9853	7.8207	7.5168	3.5468
LINC01561	0.0225	0.0474	0.0676	0.14	0.1153	0.0193	0.1779	0.1408	0.0479	0.0356	0.1072	0.1442	0.0468	0.2997	0.1461	0.0567	0.0224	0.0315	0.1831	0	0.021	0.1441	0.0467	0.0349	0.0567	0.1171	0.0201	0.0663	0.0209	0	0.0752	0	0	0.0326	0.4323	0.0422	0	0.0977	0.157	0.1179	0.2982	0.0977	0.0782	0.0191	0.0229	0.0693	0	0.0212	0.1645
AC010615.2	0.0315	0.0221	0.0355	0.1049	0.0323	0.0203	0.0355	0	0.0251	0.0187	0.0225	0.0252	0.0737	0.0393	0.0306	0.0198	0.0547	0	0.0256	0.0064	0.0368	0.0378	0.0217	0.0183	0.0099	0.0819	0.0492	0.0174	0.1025	0.0317	0.0789	0	0.0168	0.0228	0.0588	0.059	0	0.0512	0.0122	0.0577	0.0074	0.0546	0.0137	0.0267	0.016	0.0182	0	0.0148	0.0287
AP002840.2	0.3831	0.5906	0.6325	1.0882	0.8626	0.7886	1.0368	1.676	0.8962	0.0605	0.4373	0.8172	1.4327	0.9553	0.6953	0.3855	0.6844	0.3217	0.498	0.3095	0.3575	1.1027	1.4276	0.949	0.7715	0.9293	1.0253	0.507	0.7834	0.54	0.5113	0.2353	0.1634	0.2214	0.4083	0.7172	0.621	1.2728	1.0082	1.0422	1.4485	0.8636	0.5986	0.9072	0.4669	0.8836	0.1541	0.4327	0.8388
RTCA-AS1	0.2688	0.2671	0.165	0.3167	0.2101	0.1928	0.1984	0.1883	0.3066	0.2626	0.2464	0.4274	0.2538	0.3981	0.171	0.3606	0.1698	0.3967	0.3573	0.308	0.2052	0.1641	0.3979	0.3253	0.2276	0.3556	0.1613	0.1437	0.2498	0.2411	0.3805	0.2201	0.2397	0.4589	0.526	0.4437	0.2624	0.4553	0.3177	0.5267	0.2448	0.339	0.263	0.31	0.1836	0.2555	0.1131	0.2162	0.2853
MIR3142HG	0.0825	0.1012	0.1239	0.4395	0.0633	0.0177	0.2094	0.2364	0.0658	0.0978	0.0392	0.264	0.2786	1.8004	0	0.0346	0.1024	0.1155	0.4022	0.0667	0.0385	0.033	0.0569	0.2874	0.2597	0.5719	0.1104	0.182	0.1342	0.0415	0.2524	0.0211	0	0	0.1979	0.1931	0.1463	0.0745	0.0479	0.259	0.6435	0.161	0.1254	0.0698	0.021	0.0793	0.0622	0.1359	0.1255
UBE2Q1-AS1	0	0.0795	0	0.2015	0	0.2921	0.128	0	0	0.0897	0.2159	0.2421	0.1179	0.0943	0	0.0952	0.1127	0.1589	0.5533	0	0	0	0.0783	0.1757	0	0.1967	0.1013	0.0835	0.211	0.3429	0.2525	0	0	0	0	0	0	0.082	0	0.2375	0.1073	0	0	0.384	0	0.0873	0.1142	0.1068	0
AC108479.1	0.9711	0.3685	0.5465	0.7183	0.207	0.0694	0.365	1.1379	0.3011	0.7352	0.1924	0.6041	0.7565	0.4372	0.5245	0.8142	0.3212	0.3398	1.1833	0.8172	0.0378	0.4529	0.5305	0.6577	0.5093	0.3155	0.2527	0.0892	0.2256	0.163	0.54	0.1657	0.9492	0.2922	1.2935	1.5907	0.6148	0.6429	0.7829	0.8044	0.0765	0.1403	0.1405	0.2053	0.3698	0.2489	0.3255	0.3427	0
AL355574.1	0.1169	0.1638	0	0.6226	0.4187	0.3008	0.3295	0.4262	0.1864	0.1385	0.278	0.4363	0.2429	0.4372	0.6819	0.5881	0.406	0.1636	0.6647	0.2361	0.3818	0.4673	0.5243	0.1357	0.6621	0.4051	0.3128	0.3868	0.3803	0.6473	0.7801	0.4786	0.374	0.2533	0.1869	0.2188	0.1184	0.2955	0.2714	0.5504	0.221	0.3041	0.1522	0.0494	0.0594	0.2696	0.1176	0.33	0.3555
LINC02416	0	0	0	0	0	0	0.1024	0	0	0	0	0	0	0	0	0	0.0901	0	0	0	0	0	0	0	0	0.1573	0.081	0	0.0844	0	0.101	0	0	0	0	0	0	0	0	0	0.1717	0	0	0	0	0	0	0	0
CFLAR-AS1	0.0113	0.0317	0.0594	0.0703	0.0116	0.1165	0.2297	0.0589	0.0722	0.0536	0.0323	0.0603	0.1058	0.1693	0.044	0.019	0.0786	0.0792	0.0735	0.0457	0	0	0.1015	0.0525	0.0712	0.1372	0.212	0.0666	0.1262	0.0911	0.0755	0.0347	0.0483	0	0.1567	0.1483	0	0.049	0.0263	0.0947	0.0749	0.0294	0.108	0.1148	0.046	0.0522	0.0341	0.1384	0.0275
AL031600.1	0.086	0.1808	0.0646	0.6109	0.088	0.0738	0	0	0	0.068	0	0.2753	0.4468	1.0011	0	0.0721	0	0.2408	0.1398	0	0	0.1376	0	0.8657	0	0.1491	0.2302	0	0.3998	0.5197	0.2871	0.2642	0.367	0	0.0917	0.6442	0	0.1864	0.0666	0.09	0.244	0	0.3734	0.0728	0	0	0.1731	0.4048	0
AC012645.4	0	0	0.0347	0.041	0	0	0	0.0963	0.0491	0.0365	0	0.1479	0	0.0768	0.1198	0.0775	0	0.0647	0	0.0373	0.0431	0	0	0.0358	0.0582	0.04	0.0412	0	0.043	0	0.0514	0	0	0	0	0	0	0	0	0	0.0874	0	0.0401	0.0782	0	0	0	0	0
SUGT1-DT	0.2012	0.1057	0.1132	0.4018	0.1029	0.0431	0.397	0.6287	0.107	0.2781	0.1913	0.7509	0.209	0.7525	0.1956	0.1687	0.0499	0.1408	0.3269	0.0406	0.1408	0.3217	0.1041	0.3504	0.1266	0.1743	0.1795	0.074	0.4675	0.1013	0.2797	0.103	0	0.5086	0.1608	0.0942	0	0.3632	0.0779	0.2631	0.5229	0.1744	0.131	0.3403	0.1532	0.0387	0.2529	0.284	0.0612
AC096992.2	0.5242	0.7141	0.2841	1.1115	0.0894	0.0999	0.5911	0.7886	0.2787	0.8742	0.2216	1.3665	0.7562	1.9605	0.1132	1.0499	0.5491	0.1223	1.1355	0.3294	0.1087	0.6054	0.6229	0.8115	0.2566	1.3118	0.2598	0.3212	0.5143	0.3225	0.6478	0.1788	0.3105	0.7572	0.8999	1.0085	0.3835	0.9885	0.4959	0.7313	0.9358	0.9342	0.2022	0.5418	0.207	0.8507	0.2636	0.2192	0.2834
LINC02586	0.0656	0.0459	0.0492	0.1164	0	0.1687	0.0739	0.6829	0	0.1036	0.4365	0.0699	0.0681	0.109	0.085	0.2749	0.0651	0.0918	0.1065	0.1059	0.0612	0	0.181	0.0507	0.165	0	0.1755	0	0	0.132	0.1458	0.1342	0.1398	0.2841	0.0699	0	0.0664	0.142	0.0507	0.2744	0.2479	0.3979	0.2276	0.1109	0.0666	0.1008	0.0659	0.1234	0.0797
AL136419.3	0.0177	0	0.0399	0.0472	0.0725	0.0304	0	0.0554	0	0.014	0	0.0378	0.0184	0.0736	0.0459	0	0.0879	0.0744	0	0.0429	0	0.0283	0.0733	0.0274	0.0446	0.1074	0.0474	0.0261	0	0.0535	0	0.0181	0	0.0256	0.0189	0.0497	0.0359	0.0384	0.0823	0.0741	0.067	0.0154	0.0308	0	0.018	0.0545	0.0178	0.0834	0.0215
AC008906.1	0.049	0.7895	0.0735	0.6088	0.3008	0.3361	0.6629	0.4592	0.6251	0.4644	0.5125	0.5225	0.3053	1.2622	0.127	0.534	0.0972	0.2057	0.5572	0.4354	0.0457	0.1567	0.3042	0.6446	0.555	0.6366	0.437	0.4322	0.9562	0.3453	0.4904	0.1504	1.1493	0.2123	0.6787	0.4586	0.3474	0.5307	0.1517	0.5639	0.8335	0.2973	0.2977	0.58	0.1492	0.452	0.6405	0.5994	0
LINC01409	0.0175	0.0531	0.0131	0.0103	0.0179	0.005	0.0066	0.0971	0.031	0.0092	0.0333	0.0497	0.0061	0.1163	0.0302	0.0244	0.0463	0	0.0189	0.0141	0	0.028	0.0442	0.0541	0.0293	0.0454	0.0312	0.0129	0.0379	0.0411	0.0908	0.006	0.087	0.0253	0.0435	0.0109	0.0059	0.0547	0.0316	0.0366	0.0992	0.0202	0.0051	0.0148	0.0414	0.0538	0.0879	0.0165	0.0142
AP005899.1	0.3606	0.1895	0.4735	0.08	0.2768	0.8504	0.2033	0.1878	0.5751	0	0.0857	0.0961	0.2809	0.5994	0	0.0756	0.0895	0.3785	0.2929	0.0728	0	0	0.2488	0.2093	0.3404	0.2343	1.2062	0.5302	0.9216	0.4538	0.3008	1.0149	0.3845	0.2604	0.4803	0.2531	0.274	0.7161	0.2791	0.5659	0.5112	0.2345	0.8607	0.8386	0.1831	0.2772	0.9066	0.5939	0
NR2F2-AS1	0.042	0.0622	0.0631	0.1533	0.0287	0.0921	0.1316	0.2723	0.0596	0.0553	0.0755	0.1295	0.131	0.2251	0.1453	0.0626	0.0927	0.0653	0.0834	0.1094	0.0436	0.112	0.1772	0.0831	0.0705	0.2589	0.0791	0.0893	0.1649	0.1222	0.161	0.1673	0.1792	0.1821	0.1891	0.0918	0.0899	0.1416	0.0867	0.1759	0.1721	0.0688	0.0851	0.1027	0.0522	0.079	0.0282	0.145	0.1022
AC009486.2	0.0273	0.0957	0	0.0969	0.0279	0.0703	0.1232	0.1422	0.029	0.0216	0.1818	0.0291	0.1702	0.1135	0.1416	0.1145	0.0542	0.1146	0.0887	0.0441	0	0.0873	0.0942	0.0845	0.0344	0.1419	0.0487	0.0803	0.0254	0.0275	0.0607	0.0279	0.0582	0	0.0582	0.1022	0.0553	0.1183	0.1268	0.0571	0.1807	0.0237	0.0711	0	0	0.021	0	0	0
AC009410.1	0	0	0.054	0	0	0	0	0	0	0	0	0	0	0	0	0	0	0	0	0	0	0	0	0	0	0	0	0	0	0	0	0	0	0	0	0	0	0	0	0	0	0	0	0	0	0	0	0	0.1752
AL356019.2	0.0768	0.0449	0.0192	0.0682	0	0.022	0.0433	0.0534	0	0.0809	0.0244	0.0546	0.1064	0.2022	0.0996	0.043	0.0381	0	0.0208	0.0517	0	0.041	0.0619	0.0397	0.0806	0.0999	0.0685	0.0471	0.0357	0.0129	0.114	0.0655	0.1093	0	0.1228	0.0599	0.013	0.0555	0.0793	0.201	0.1211	0.0444	0	0.0758	0	0.0098	0	0.0844	0
AC004943.2	0.2653	0.1272	0.1833	0.4895	0.1286	0.1317	0.37	0.2908	0.2004	0.1765	0.1925	0.2457	0.2103	0.3133	0.2534	0.1522	0.1663	0.0782	0.3062	0.1635	0.1368	0.3349	0.2457	0.2486	0.1406	0.2903	0.1993	0.1642	0.2206	0.1125	0.1708	0.1858	0.268	0.1714	0.1711	0.2352	0.1627	0.2168	0.2431	0.3141	0.4289	0.1513	0.1091	0.1771	0.1843	0.1771	0.0772	0.1314	0.1868
AC106037.3	0.1097	0	0	0.0974	0	0.4704	0	0	0	0.0867	0.1043	0	0	0	0	0	0	0	0.3565	0	0	0.3509	0	0.0849	0	0.095	0	0.3227	0.2039	0	0	0.1123	0.234	0	0	0	0	0	0	0	0	0	0.0952	0	0	0.0843	0	0.1032	0
UBL7-AS1	0.5613	0.6194	0.3264	0.7847	0.5887	0.2768	1.0601	0.9353	0.5072	0.7094	0.5738	0.2993	0.5393	0.723	0.4183	0.6	0.6684	0.6677	0.8435	0.5894	0.3797	0.7404	0.6874	0.6842	0.7771	1.1183	0.5883	0.4333	0.3391	0.4521	0.8427	0.3447	0.419	0.7499	0.5831	0.788	0.6965	1.0539	0.7385	0.8221	0.9416	0.5839	0.4872	0.4509	0.399	0.3991	0.3951	0.6074	0.3072
AC104794.3	4.1803	4.1092	3.1369	4.4305	3.0329	2.5952	4.3619	4.159	5.8377	2.7356	3.1154	6.5539	4.8607	5.8078	1.9814	3.7927	5.0462	2.1394	4.9162	2.6714	2.5618	2.3445	3.3365	2.4146	1.924	3.7564	4.1464	2.6148	3.8273	3.0781	4.5799	3.5122	4.7238	5.1372	4.4545	3.1536	3.7291	4.1229	3.3803	5.0919	3.8331	4.8413	3.7638	4.0101	3.3896	4.0292	2.6041	2.7597	4.2876
AC098484.4	0.1331	0.0829	0.111	0.1313	0.0606	0.0634	0.0667	0.2003	0.0629	0.0351	0.0703	0.2051	0.1229	0.4672	0.0767	0.062	0.1468	0.1035	0.1682	0.0359	0	0.071	0.051	0.1947	0.0372	0.141	0.0396	0.0761	0.1512	0.0596	0.2468	0.0454	0.1578	0.0641	0.0946	0.1662	0.015	0.1389	0.1145	0.0464	0.1398	0.077	0.1798	0.1001	0.0751	0.1024	0.0446	0.0975	0.018
AC004069.1	0.0893	0.1878	0.2011	0.2379	0	0.0766	0.4029	0.1861	0	0.1411	0	0.2858	0.1856	0.6682	0	0.0749	0	0	0.4354	0	0.0834	0	0.3082	0.4148	0.1124	0.4643	0.0797	0.3284	0.083	0	0.298	0	0.1905	0.2581	0.2856	0.2508	0	0.1935	0.2074	0.2804	0.1689	0.0774	0.0775	0.0755	0	0.1373	0.0898	0.3363	0
AC009090.6	0.0696	0.117	0.1149	0.2223	0.057	0.1193	0.0785	0.058	0.0592	0.077	0.0794	0.1632	0.1879	0.5667	0.0902	0.0117	0.1795	0.0779	0.2261	0.0225	0.013	0.0223	0.1632	0.1939	0.1226	0.2893	0.0993	0.2046	0.0647	0.056	0.2476	0.0855	0.2671	0	0.1631	0.1433	0.0564	0.1106	0.0539	0.2766	0.171	0.0483	0.1691	0.1883	0.0424	0.0428	0.154	0.131	0.0339
LINC01197	0.2668	0.332	0.1897	0.2711	0.1796	0.1355	0.475	0.5302	0.1269	0.0998	0.1903	0.3182	0.2261	0.5777	0.1502	0.2355	0.2195	0.1081	0.268	0.1333	0.0459	0.3256	0.3609	0.1657	0.1016	0.5139	0.1503	0.2091	0.2969	0.1626	0.2655	0.2048	0.2471	0.431	0.3554	0.2234	0.2098	0.3042	0.2065	0.4628	0.3384	0.2739	0.1523	0.1455	0.0998	0.251	0.113	0.2246	0.3416
CTC-338M12.4	0.2063	0.0723	0.0774	0.1046	0.0754	0.0632	0.216	0.1995	0.1253	0.1397	0.1121	0.2829	0.1071	0.2817	0.0955	0.1483	0.1462	0.1237	0.0958	0.1309	0.0138	0.0943	0.1017	0.2395	0.1669	0.2298	0.092	0.0867	0.1096	0.0593	0.1967	0.0754	0.1886	0.2129	0.0628	0.1379	0.0448	0.2554	0.1369	0.0925	0.1393	0.1533	0.1023	0.1122	0.1197	0.0793	0.1334	0.0693	0.0179
LINC02884	0.2035	0.1261	0.1644	0.1806	0.0561	0.1812	0.2382	0.3831	0.0499	0.0371	0.067	0.1335	0.1382	0.4683	0.2231	0.0919	0.1786	0.1205	0.2161	0.2529	0	0.2878	0.0864	0.1878	0.0591	0.3186	0.0419	0.1266	0.08	0.1339	0.1131	0.0641	0.2336	0.1582	0.1167	0.1978	0.1506	0.3278	0.1938	0.2456	0.2219	0.0339	0.2377	0.1257	0.0636	0.1444	0.1495	0.1105	0.0476
ZDHHC20-IT1	0	0	0	0.0989	0	0.0956	0.2514	0	0	0	0	0	0	0.1853	0	0.2804	0.1106	0	0	0	0	0.1782	0.2307	0.0863	0	0.1931	0.1988	0.1639	0.2072	0	0	0.1141	0.2377	0	0	0.1043	0	0.0805	0	0	0	0.0966	0	0	0	0.0857	0	0.1049	0.1356
AC092803.3	0.0852	0.0199	0.0852	0.0504	0.0291	0.0244	0.032	0.0887	0.0302	0.1122	0.108	0.1211	0.059	0.0472	0.0368	0.0238	0	0	0	0.0459	0	0.0454	0.0196	0.044	0	0.0246	0.0507	0.0418	0	0.0572	0.0632	0.0581	0	0.041	0.0303	0.0266	0.0288	0.0615	0.022	0.0297	0	0	0.0739	0.024	0	0	0.0857	0	0.0691
AP003774.2	0.073	0.1023	0.2738	0.1943	0.1494	0.0626	0.3292	0.304	0	0.0577	0.0694	0.3891	0.3032	1.0311	0	0.0612	0.3621	0.1021	0.2371	0	0	0	0.0504	0	0.0919	0.0632	0.2604	0.3219	0.1357	0.1469	0	0.0747	0	0.1054	0.0778	0.0683	0	0.1054	0.113	0	0.5518	0	0	0	0.0741	0.0561	0.1468	0.3434	0.7101
LINC02100	0.2061	0	0.1546	0.3658	0.2109	0	0.2323	0	0.2191	0	0.196	0	0.4281	0.5138	0.2671	0.3455	0	0	0.3348	0	0	0.3295	0.9953	0.1595	0	0.357	0.7352	0	0.1915	0.2075	0.4583	0	0	0	0	0.1929	0	0.1488	0	0.2156	0.3895	0	0.1788	0	0.4185	0	0.2072	0	0
AC012640.1	0.0713	0.0499	0	0	0	0	0	0	0	0	0	0	0	0	0.0924	0	0	0	0	0	0.133	0	0	0.1103	0.0897	0	0.0636	0	0	0.0718	0.0793	0	0	0	0	0	0	0	0.0552	0.0746	0.0674	0	0.2475	0	0	0	0	0	0
AC245060.6	0.0466	0.0163	0.0044	0.0517	0.0179	0	0.0197	0.0425	0.031	0.0138	0	0.0559	0.0363	0.2081	0.0302	0.0049	0.104	0.0489	0.0662	0.0141	0	0.0373	0.0161	0.0857	0.0367	0.111	0.052	0.0214	0.0704	0.0176	0.1814	0.0238	0.0621	0	0.0186	0.0436	0	0.021	0.0135	0.0366	0.0991	0.0101	0.0051	0.1084	0.0473	0	0.0117	0.0274	0.0213
AP000866.6	0	0.0384	0.0514	0.1095	0.028	0	0.0464	0.0714	0.0583	0.0216	0.0261	0.1169	0.0569	0.3872	0.0178	0.0345	0.0272	0.0959	0.0668	0.0111	0	0.0876	0.0756	0.0424	0.138	0.1543	0.0489	0.0504	0.191	0.0276	0.0305	0.0841	0	0.0396	0.1752	0.0385	0.0139	0.1089	0.053	0.2007	0.1036	0.0475	0.107	0.1043	0	0.0105	0.0413	0.1161	0
LINC01857	0.1994	0.5587	0.1496	0.5309	0.204	0	3.3718	0.3115	0	0	0	1.063	3.3132	8.7813	0.5168	0.0836	0.8902	0.1395	1.9433	0.5637	0.186	0.1594	0.0688	0.3858	1.7564	1.0362	0.3557	0.0733	0.1853	0	1.1086	0.204	0.2126	1.2958	0.1062	0.5598	0.101	0.3599	0.2314	1.1472	0.6595	0	0	0	0	0.2299	0	0.5628	0.2425
FOXCUT	0	0.0294	0	0.0559	0	0	0	0.0656	0.0223	0	0	0.0224	0	0.0175	0	0.0176	0	0	0	0.017	0	0	0	0	0	0.0728	0.0187	0.0154	0	0	0.0234	0	0	0.1517	0	0.0393	0	0	0.0325	0.022	0	0.0182	0.0182	0	0	0	0	0	0
AL008729.1	0.0472	0.0993	0.0827	0.1118	0	0.0135	0.1065	0.0328	0.0335	0.0373	0.0449	0.1007	0.2289	0.157	0.0816	0.0396	0.0625	0.0661	0.0767	0.0254	0	0.1007	0.1629	0.0609	0.0793	0.1091	0.1264	0.0463	0.0878	0.0476	0.2101	0.0483	0.2015	0.1137	0.0839	0.0737	0.0957	0.1364	0.0244	0.0165	0.0744	0.0409	0.0683	0.0399	0.032	0.0847	0.0475	0.0444	0
AC006449.2	0	0	0	0.3583	0	0.0865	0.3413	0.4204	0.1073	0	0.1919	0.2152	0.1048	0.5871	0	0.1692	0.1001	0.1412	0	0.163	0	0.1614	0.0696	0.1562	0.127	0.2622	0	0	0.4689	0.1016	0.1122	0.2066	0.4304	0.1458	0.4301	0	0	0	0.1562	0.1056	0.1907	0.175	0.1752	0.1707	0	0.0776	0	0	0.1227
LINC-PINT	0.1575	0.3158	0.4524	0.3374	0.289	0.8477	0.5818	0.379	0.5774	0.1802	0.4184	0.7587	0.7616	1.0201	0.2393	0.1912	0.2371	0.342	0.3618	0.1843	0.1875	0.1997	0.6858	0.2102	0.2871	0.3858	0.9592	0.5111	1.7616	1.3888	0.3141	1.0228	0.4401	0.6119	0.353	0.3355	0.2476	0.302	0.2186	0.4887	0.3285	0.306	0.3865	0.248	0.4522	0.2589	0.9285	0.5469	0.4888
XPC-AS1	0.2199	0.0941	0.1375	0.1193	0.0625	0.0419	0.1377	0.0636	0.1039	0.1447	0.0697	0.2084	0.1903	0.4365	0.1267	0.1434	0.0364	0.1368	0.1389	0.1283	0	0.0586	0.1517	0.0945	0.1691	0.2328	0.1743	0.1527	0.3746	0.1599	0.4483	0.1625	0.2605	0.0529	0.2082	0.2287	0.099	0.2558	0.0756	0.2173	0.127	0.0953	0.212	0.2066	0.062	0.1409	0.172	0.1494	0.0446
AC087672.2	0.0665	0.0931	0.0499	0.059	0	0.057	0.1499	0.1384	0	0	0	0	0.2761	0.5523	0.0861	0.0557	0.4616	0.093	0.2159	0.1074	0	0.1063	0.2293	0.0514	0	0.403	0.1778	0.0977	0.3088	0.3345	0.0739	0	0.5669	0.096	0.1416	0.0622	0.0673	0.048	0.2572	0.3476	0.1884	0	0.0577	0	0	0.0511	0	0.0625	0.0808
U47924.3	0	0.1491	0	0.0944	0	0	0	0.1108	0	0.084	0	0	0.1105	0	0.1379	0	0.1056	0	0	0.0859	0	0	0	0.0823	0	0	0.1898	0	0	0	0	0.2178	0.2269	0	0	0	0	0	0.1647	0.1113	0	0.1845	0	0.1799	0	0.0818	0	0	0.7763
AC018529.2	0.0314	0.066	0.0707	0.0696	0	0.0538	0.3893	0.1144	0	0.0124	0	0.0502	0.1467	0.2609	0.0203	0.0526	0.0623	0.1098	0.051	0.038	0	0.0251	0.0541	0.0607	0.079	0.1359	0.14	0.1846	0.0875	0.0632	0.0175	0.0642	0.0335	0.0227	0.0334	0.1028	0.0159	0.0567	0.0364	0.1314	0.1335	0.0136	0.2316	0.0531	0	0.0362	0.1894	0.1181	0.0763
GHET1	0.1544	0.1082	0.0965	0.3426	0.079	0.0221	0.2031	0.1608	0.1368	0.1626	0.0979	0.1646	0.2138	0.2566	0.1001	0.0647	0.0511	0.072	0.1254	0.1247	0	0.288	0.0533	0.1394	0.0648	0.1337	0.0459	0.0378	0.0478	0.0518	0.2289	0.0527	0	0.1487	0.1919	0.1445	0.1303	0.1858	0.1991	0.1884	0.0243	0.2008	0	0.1523	0.0261	0.0989	0.1811	0.0242	0.0626
AC244517.7	0	0.259	0.0925	0.1094	0	0.1057	0	0.1283	0	0	0	0	0.128	0	0.3194	0	0	0	0	0.0995	0	0	0.17	0	0	0	0	0	0	0.3722	0	0	0	0	0	0.1153	0	0	0	0.2578	0	0	0.1069	0	0	0	0.2478	0	0
AL033527.3	0	0.197	0.1055	0.0749	0	0	0.0634	0.0879	0.0299	0	0.107	0.1499	0.1753	0.1169	0.0729	0.0943	0	0.0394	0	0	0.0262	0	0	0.0218	0.0354	0.0731	0.0753	0.062	0.2352	0.1132	0.0625	0	0.06	0	0.03	0.0263	0	0.0406	0.0653	0.0588	0.0532	0.0975	0	0	0.0571	0	0.0283	0.0529	0.1368
AC005696.1	0.9963	0.2327	0.0831	0.2948	0	0.0949	0	0.8071	0.2354	0.4373	0.2106	0.2361	0.5749	0.184	0.287	0.5569	0.4394	0.6197	1.0791	0.1789	0.3099	1.5931	0.1528	0.5998	0.1393	0.2877	0.0987	0.0814	0.4116	0.4458	1.7237	0	1.4166	0.4797	0.3539	0.3108	0.2243	0.3198	0.8568	0.1158	0.4185	1.2477	0.5765	0.6553	0.5621	0	0.5567	0.2084	0.2693
KIF1C-AS1	0	0	0.0631	0.3733	0	0.0721	0.1897	0.7009	0.3577	0	0	0.3588	0.4369	1.1186	0	0.1411	0.2504	0.2355	0.1367	0.068	0	0	0.1741	0.0651	0.3176	0.4372	0.6003	0.0618	0.3127	0.2541	0.0936	0.1722	0.3588	0.1215	0.2689	0.0787	0.0852	0.1215	0.0651	0.176	0.159	0.1459	0.3651	0.0711	0.0854	0	0.423	0.3958	0.1023
AL139351.1	0	0.2148	0.575	1.2243	0	0	0	0.6385	0.1629	0	0.1458	0.8172	0.3184	0.1274	0	0.257	0	0	0	0.2476	0	0	0.3172	0	0	0.2655	0	0	0.5697	0.3086	0.3409	0	0	0	0	0.4303	0.1552	0.5534	0.2372	0.3207	0	0.5315	0	0.1296	0	0.3535	0	0.2884	0.3728
AC016705.2	0.0365	0.0426	0.0046	0.1133	0.0373	0.0625	0.2604	0.2342	0.0323	0.048	0.0231	0.0907	0.101	0.1717	0.126	0.0561	0.0483	0.068	0.1382	0.0442	0.0454	0.0777	0.0797	0.0517	0.1759	0.179	0.0542	0.1072	0.209	0.0734	0.0406	0.0809	0.0648	0.0615	0.1554	0.0626	0.1231	0.1317	0.1505	0.1081	0.0804	0.0263	0.0422	0.0411	0.0185	0.0607	0.0244	0.0572	0.0517
AC022973.5	0	0.0375	0.1605	0	0	0	0.1206	0.0557	0	0.1267	0	0.1141	0.3333	0.6223	0.0693	0	0.1592	0.0748	0.0869	0	0	0	0.0369	0.0414	0.0673	0.0927	0.0477	0.118	0.1491	0.0538	0	0.1095	0	0	0.057	0.0501	0	0	0	0.1679	0.0505	0	0	0.0452	0.1086	0	0.1614	0.151	0
GSEC	0.2503	0.2215	0.346	0.456	0.1348	0.1469	0.4456	0.8781	0.084	0.3434	0.2756	0.3652	0.8757	0.5364	0.5122	0.4197	0.183	0.1844	0.6206	0.2022	0.0615	0.2528	0.4545	0.3467	0.2321	0.5363	0.2585	0.339	0.2081	0.2918	0.4395	0.2966	0.3652	0.5328	0.1404	0.6658	0.2535	0.4281	0.2753	0.2756	0.5105	0.3198	0.3887	0.4122	0.0669	0.2228	0.3444	0.2231	0.3204
AC079781.5	0.0664	0.0532	0.0142	0.0168	0.0388	0.0325	0.0749	0.0889	0.0303	0.0375	0.0271	0.0304	0.1281	0.1577	0.0492	0.0398	0.0471	0	0	0.023	0.0443	0.0152	0.0262	0.022	0.0358	0.1151	0.0677	0.0349	0.1234	0.0096	0.0844	0.0194	0	0.1233	0.0809	0.071	0.0192	0.0617	0.0367	0.1191	0.0807	0.0165	0.0741	0.016	0.0096	0.0219	0.0286	0.0268	0.0346
AL161941.1	0	0.0099	0	0	0	0.0121	0	0	0	0	0.0135	0	0	0	0	0	0	0	0	0	0	0	0	0	0	0.0123	0	0	0	0.0143	0	0	0	0	0	0	0	0	0	0	0	0	0	0	0	0	0	0	0
LINC02038	0	0.1048	0.1122	0.3981	0	0.171	0.0562	0.1038	0.053	0.0394	0.0474	0	0.1553	0	0.323	0	0.0495	0.0697	0.2429	0	0	0.4782	0.1376	0	0.0627	0.1727	0.0445	0.0366	0	0	0.5543	0.3571	0.2126	0	0.0531	0.2332	0.0505	0.144	0.0386	0.1043	1.3661	0	0	0	0	0.0383	0.1002	0.0938	0
PRR7-AS1	0	0	0.0216	0.0256	0	0	0	0.03	0	0.0228	0	0.0307	0.0299	0.0479	0	0.0483	0	0	0.0937	0	0	0.0461	0.0398	0	0	0.0999	0.0772	0.0212	0.0536	0	0	0.0295	0.0615	0	0.0614	0	0	0.0208	0.0223	0.0905	0.109	0.025	0.025	0.0244	0	0	0.029	0.0271	0
AL158166.1	0	0.0926	0	0	0.1353	0.4535	0.4471	0.1377	0	0	0.2514	0.2819	0.4119	0.2197	0	0	0.2624	0.185	0.2148	0.2136	0	0	0.0912	0.2046	0	0.1145	0	0	0	0	0	0	0	0	0	0	0.1339	0.0955	0.1023	0.1383	0	0	0.2295	0	0	0	0.1329	0.1244	0.1608
LRIG2-DT	0.5765	0.4457	0.2088	0.5823	0.4272	0.2216	0.4707	0.4969	1.0356	0.5182	0.4348	1.2295	0.413	0.5122	0.4638	0.6834	0.6115	0.8346	0.549	0.5781	0.5009	0.3179	0.5898	0.3847	0.5004	0.3961	0.4078	0.4677	0.4988	0.3803	0.6854	0.2035	0.424	0.7466	0.8685	0.7629	0.5638	0.5886	0.2769	0.6448	0.1127	0.9134	0.4659	0.4371	0.4441	0.81	0.4198	0.2058	0.4594
FAM182B	0.0072	0.0352	0.0108	0.0191	0.022	0.0123	0.0485	0.0672	0.0076	0	0.0136	0.0383	0.0075	0.0358	0.0093	0.012	0.0356	0.01	0.0233	0.0406	0.0335	0	0.0198	0.0167	0.0181	0.0062	0.0512	0.0264	0.02	0.0506	0.0239	0.0073	0.0153	0.0104	0.0459	0.0134	0.0073	0.0104	0.0611	0.015	0.0068	0.0249	0	0.0121	0.0073	0.011	0	0.0135	0
AC004466.2	0	0	0.0713	0	0	0	0	0.198	0	0	0	0.1014	0	0.079	0	0	0	0	0	0	0	0	0	0	0	0	0	0	0	0	0	0	0	0	0	0	0	0.1373	0	0.0994	0.0898	0.0824	0.165	0	0.193	0	0.1912	0	0
ARAP1-AS2	0	0.0188	0.0202	0.0239	0	0.0692	0.1516	0.14	0.0286	0	0	0.0573	0	0.067	0	0.0451	0	0.0376	0	0	0.1004	0	0	0.1041	0.0677	0.0699	0.072	0.0791	0	0	0.0897	0	0.1147	0	0.1432	0.0252	0	0.0583	0	0.0563	0	0.0466	0.0233	0.0455	0	0.0413	0	0.0506	0
AF127936.1	0.0458	0.2055	0.0206	0.0813	0.0188	0.0157	0.31	0.0668	0.0292	0.0724	0.0349	0.1466	0.0381	0.4113	0.0119	0.0461	0.0728	0.0641	0.0596	0.0814	0.0171	0.1319	0.0126	0.0355	0.0461	0.1111	0.0572	0.0472	0.1107	0.0461	0.0612	0.0094	0.1564	0.1589	0.0879	0.1029	0.1671	0.0662	0.0497	0.0959	0.0953	0.0874	0.1034	0.0233	0.0186	0.0352	0.0092	0.0431	0.0334
SAP30-DT	0.1352	0.1175	0.069	0.12	0.0443	0.0649	0.122	0.1183	0.092	0.1624	0.0566	0.15	0.0899	0.1843	0.0421	0.0816	0.0644	0.0606	0.1318	0.1398	0.0909	0.1038	0.1493	0.1256	0.0749	0.1499	0.1158	0.0676	0.1408	0.0762	0.1263	0.0609	0.1154	0.1406	0.1095	0.1013	0.0932	0.1211	0.067	0.1189	0.1023	0.1923	0.1362	0.1189	0.0549	0.104	0.0707	0.0814	0.0658
AC017083.1	0	0.0702	0.0376	0.1334	0	0	0	0.1565	0	0	0.0953	0.0534	0.052	0.2082	0.0649	0.084	0	0	0	0.0809	0	0	0.0691	0	0	0.1302	0	0	0.0931	0	0.1671	0	0	0	0	0.0469	0	0.0362	0.0388	0.1048	0.142	0.0434	0	0.2965	0.0509	0.077	0.0504	0.0471	0
AC116407.2	0.6843	0.2797	0.214	2.2271	0.2334	0.3912	0.3858	0.8909	0.3031	0.2252	0.2712	0.7297	1.4808	0.8057	0.1478	0.2391	0.1698	0.3192	1.0191	0.0921	0.2129	1.0942	0.7476	0.5738	0.2153	0.3458	0.5595	0.2516	0.689	0.1722	0.5708	0.1751	0.2432	0.2471	0.2431	0.8006	0.1155	0.453	0.5737	0.2387	2.641	0.4449	0.2475	0.3858	0.2895	0.2192	1.147	0.966	0.1387
LINC00909	1.4138	1.9939	0.6461	2.0112	1.2985	0.7151	2.003	3.2944	1.2913	1.8687	0.8361	2.165	0.9414	2.2522	0.8811	1.5654	1.3671	1.3572	2.0172	1.0909	0.6935	1.5072	1.2007	1.9011	1.0152	2.0963	0.857	0.8863	1.1793	1.0767	2.3789	0.9276	1.6236	1.9114	2.2792	2.3074	0.8997	1.6887	1.5151	2.1336	1.7646	2.0744	1.1485	1.2953	0.7639	1.0869	1.0847	1.2367	1.1354
AC002091.1	0.3522	0.8019	0.1982	0.9378	0.0901	0.0755	1.3899	1.2838	0.0936	0.2782	0.2512	1.1267	0.4573	2.1952	0.2282	0.3691	0.699	0.6161	0.4291	0.2134	0	0.2816	0.6075	0.2726	0.5541	1.2203	0.3142	1.1005	0	0.2659	0.2938	0.2703	0.7511	0.7631	1.3135	1.6482	0.2676	0.3815	0.5451	0.3685	0.3329	0.5343	0.6878	0.1489	0.0894	0.2031	0	0.1657	0.2142
LIMS1-AS1	0	0	0	0.2738	0	0	0	0	0	0	0	0.3289	0.3204	0.1709	0	0	0	0	0	0	0	0	0.0709	0.2387	0	0.0891	0.1834	0	0	0	0	0	0	0	0.1096	0	0	0	0.1591	0.2151	0	0	0.3569	0.0869	0	0	0	0	0
SNHG12	0.3449	0.588	0.5089	0.9184	0.3529	1.0549	1.1925	1.7361	0.3667	0.3814	0.5139	1.606	0.9195	1.7389	0.4023	0.3566	0.6959	0.6275	1.0459	0.195	0.1609	0.3493	0.3728	0.7474	0.709	0.9461	1.1075	0.803	3.6434	0.5671	0.8438	0.5295	0.662	0.8303	0.7962	0.538	0.0932	0.6476	0.5605	1.1787	1.6298	0.598	1.357	0.3694	0.8638	0.5833	1.8267	1.071	0.6711
AL133243.2	0.8471	1.0174	1.1124	0.7519	0.9288	0.6746	1.4669	1.7015	0.579	1.1233	0.633	0.9356	0.8799	0.5532	0.5098	1.4459	1.0208	0.5504	0.8356	0.5132	0.5082	0.4838	1.67	0.4449	0.5712	0.7862	0.8096	0.6006	1.4621	0.3655	0.9758	0.5883	0.7743	0.437	0.7415	1.8123	0.7355	0.721	0.7024	1.2028	0.772	1.1541	0.3414	0.4605	0.6451	0.8606	0.5781	0.6833	0.4784
PTOV1-AS2	0.3356	0.2687	0.2878	1.1063	0.1962	0.2878	0.3243	0.4494	0.4587	0.303	0.3647	0.7668	1.0457	1.9921	0.3107	0.0402	0.3806	0.2013	1.0125	0.1936	0.0895	0.0767	0.2315	0.705	0.4224	1.2874	0.5132	0.7402	1.2921	0.4826	0.4798	0.4416	0.6134	0.6925	0.3576	0.359	0.2914	0.4847	0.2597	0.7022	0.9062	0.374	0.6657	0.7297	0.146	0.258	0.675	0.6767	0.0583
TMEM9B-AS1	0.2558	0.3117	0.192	1.1058	0.1366	0.1526	0.2634	0.6372	0.4376	0.4569	0.2116	0.6049	0.2888	0.5084	0.3749	0.6528	0.2649	0.6538	0.6144	0.638	0.1142	0.5691	0.4758	0.8093	0.574	0.5492	0.3572	0.4334	0.4135	0.2128	0.7422	0.7741	0.6405	0.5784	0.4741	0.6559	0.3493	0.3213	0.5251	0.547	0.7254	0.4147	0.5117	0.1599	0.4292	0.1967	0.4698	0.2931	0.1759
SNHG18	2.3376	3.3638	2.4898	3.3244	1.7235	1.9833	3.3728	4.0056	1.3897	2.3432	1.6495	3.6724	4.9086	1.3579	3.584	8.0087	2.5942	4.327	2.001	0.7716	4.6913	2.291	2.3241	2.1401	0.9175	4.0937	0.6951	1.0534	1.9624	0.7086	6.2622	2.2125	3.6454	4.0666	4.6873	5.0584	0.8148	1.3978	1.712	2.2092	1.9006	3.2035	1.8981	4.3365	3.4458	2.3769	1.2387	2.5548	4.433
AL592148.3	0.2409	0.2078	0.1808	0.181	0.1897	0.1748	0.209	0.4633	0.0394	0.1464	0.2644	0.2174	0.1925	0.6778	0.1682	0.1709	0.092	0.1297	0.4818	0.0898	0.0346	0.2075	0.2302	0.3013	0.1866	0.1927	0.1819	0.2589	0.3101	0.2986	0.3092	0.1138	0.1186	0.7764	0.3357	0.2949	0.0751	0.3212	0.1865	0.2521	0.4905	0.4338	0.37	0.3291	0.1694	0.171	0.261	0.1395	0.1353
USP46-DT	1.9186	1.8032	1.6504	2.6583	0.8141	1.0836	1.7412	1.7058	1.4926	1.5896	0.6231	1.547	1.5554	1.8279	1.577	2.9426	1.4396	1.7027	2.2047	1.5121	0.655	2.1699	1.9373	1.6299	1.1779	1.8647	1.5445	1.273	1.0438	1.9788	1.2491	2.1073	2.0958	1.2843	2.3436	2.628	2.6072	1.7573	1.7022	2.5949	1.6807	1.6633	2.2339	0.831	1.1404	1.0073	1.0354	1.145	0.8537
AL442067.3	0.0415	0.0727	0.0623	0.1843	0.0319	0.0356	0.0702	0.0432	0.0662	0.0574	0.0395	0.0775	0.0863	0.1208	0.0673	0.1132	0.0824	0.1017	0.1181	0.0503	0	0.0332	0.0215	0.0643	0.0784	0.1169	0.0278	0.0458	0.0868	0.0418	0.1385	0.0319	0.1107	0.045	0.0442	0.0583	0.0421	0.0675	0.0482	0.1195	0.0392	0.108	0.0541	0.0615	0.0422	0.0319	0.0104	0.0391	0.0126
Z69733.1	0	0.0178	0	0.045	0	0	0.0572	0.132	0	0	0	0.1081	0.0263	0.0632	0.0986	0.0212	0.0252	0.0709	0.1647	0.0205	0	0	0	0	0.0638	0.0439	0	0.0373	0.1413	0	0.0282	0	0.1081	0	0	0.0237	0.0513	0.0549	0	0	0.0719	0	0.022	0.0214	0.0257	0.0974	0.0255	0	0
NRAV	1.0856	1.3559	1.2131	1.5606	1.1472	0.9513	2.2619	1.9787	0.7277	0.839	1.2457	1.4471	1.3483	1.5789	2.0342	1.1477	1.0773	1.5193	1.572	1.2869	0.7378	1.4151	1.4656	1.4796	2.5693	1.7582	0.9579	0.9977	2.1496	0.8435	0.9449	1.0507	1.1828	0.8182	1.9364	1.2812	1.6137	1.5254	1.2329	1.4198	2.844	1.0639	0.6965	0.9181	0.8867	1.2156	0.7951	0.8551	1.1194
AL121772.3	0	0.1529	0.0546	0.2583	0	0	0.082	0.0758	0.0774	0	0.0692	0.0776	0.0756	0.1814	0.4716	0	0.0722	0.1018	0.1182	0.1176	0	0	0.1506	0.2816	0.4579	0.3152	0.1947	0.107	0.6086	0	0.1618	0.1489	0	0	0	0	0.0737	0.1051	0	0.2284	0.2063	0.0631	0.1263	0.3077	0.0739	0.1119	0	0.0685	0.0885
ATP1A1-AS1	0.5883	0.2669	0.3622	0.5055	0.2045	0.469	0.7186	0.3496	0.3248	0.4677	0.3085	0.8285	0.4818	0.5234	0.22	0.4553	0.3742	0.3853	0.3554	0.2803	0.2147	0.4764	0.4085	0.4875	0.5174	0.6828	1.1202	0.524	0.8447	0.3303	0.6333	0.4477	0.3137	0.3759	0.4742	0.3777	0.4164	0.3758	0.3765	0.434	0.4883	0.5395	0.3241	0.3604	0.2642	0.345	0.7206	0.5536	0.3119
AC020916.1	0.4969	0.2291	0.228	0.4707	0.1317	1.3865	2.032	0.2413	0.26	0.0549	0.191	1.4963	0.6846	0.644	0.1869	0.1403	0.1431	0.1081	0.0878	0.6323	0.1057	0.0823	0.373	0.1315	0.9008	1.7685	0.6453	0.3956	3.8667	0.2281	0.2634	0.1739	0.2526	0.3644	0.2112	0.2819	0.1304	0.1896	0.1335	0.4418	0.6935	0.1518	0.3464	0.2003	0.1647	0.2375	0.2563	0.6687	0.3977
MIR223HG	0.1936	0.3476	0.1271	0.494	0.0991	0.083	0.2319	0.3781	0.1415	0.1434	0.2647	0.4	0.2514	1.2068	0.1725	0.1217	0.2041	0.4064	0.3145	0.6647	0	0.1935	0.2421	0.2341	0.4873	0.7547	0.3238	0.2491	0.3261	0.3046	0.2422	0.0619	0.1548	0.2797	0.3223	0.2718	0.1716	0.3146	0.0656	0.1899	0.2859	0.2308	0.2836	0.0716	0.2089	0.093	0.3286	0.0911	0.1619
AL359220.1	0.0345	0.0422	0.0194	0.0841	0.0353	0.0517	0.1068	0.1435	0.0092	0.068	0.0164	0.0735	0.1252	0.4868	0.067	0.0361	0.1026	0.0482	0.084	0.0348	0.0321	0.0275	0.0416	0.06	0.0542	0.1865	0.0999	0.057	0.1041	0.0694	0.0958	0.0353	0.0184	0.0622	0.1377	0.0484	0.0087	0.0746	0.04	0.1352	0.057	0.0373	0.0374	0.051	0.0087	0.0662	0.0953	0.1216	0.0733
AL031670.1	0	0.1027	0.165	0.3253	0.075	0.3143	0.0827	0.3817	0.2338	0.0579	0.1394	0.7036	0.3046	0.8529	0	0	0.2182	0.2052	0.3573	0	0	0.2344	0.3541	0.2837	0.369	0.254	0.327	0.2695	0.1363	0.4428	0.1631	0.075	0	0.1059	0.0781	0.2745	0	0	0.1702	0.3068	0.1386	0	0.2545	0.248	0.1489	0.0564	0.2949	0.207	0
AC002059.1	0.1028	0.4322	0.0771	0	0	0.0882	0.6956	0.3212	0.2186	0.0812	0.1956	0.5482	0.534	0.9399	0.1333	0.3448	0.3061	0.4317	0.6681	0	0	0.1644	0.1419	0.3183	0	0.3562	1.1922	0.1512	0.5733	0.207	0	0.4209	1.3156	0	0.6573	0.0962	0.1041	0.0742	0.1591	0.3227	0.4859	0.0891	0.1785	0.1739	0.1044	0.079	0.3102	0.0968	0.125
AC090198.1	1.7076	1.7217	0.625	1.3863	1.7901	1.4644	1.6202	2.3858	1.7048	1.8096	1.0695	1.4657	1.2978	1.6442	1.1337	2.0777	1.4466	2.0692	1.1503	1.2112	0.1749	1.4984	3.0462	1.4668	1.9919	1.9843	1.3189	1.5617	0.929	1.845	2.9413	1.8543	2.3538	1.5341	2.9956	3.1381	1.6665	1.5791	1.9018	2.9632	0.9841	1.2096	2.0967	1.2151	1.4168	1.4088	1.2356	0.7839	0.1773
RNF213-AS1	0.0372	0.0417	0.0447	0.1124	0.061	0.1214	0.084	0.0465	0.0634	0.0588	0.0354	0.1112	0.1238	0.161	0.0483	0.0437	0.037	0.0417	0.1089	0.0181	0.0765	0.1072	0.1645	0.0749	0.0562	0.1161	0.113	0.0548	0.1592	0.0825	0.0911	0.0457	0.0318	0.0538	0.1667	0.0837	0.0151	0.1022	0.0749	0.1091	0.0986	0.0452	0.0776	0.0693	0.0303	0.0229	0.0974	0.0701	0.0634
AC016735.1	1.6554	1.1598	1.3974	4.2244	2.3294	1.5971	1.1666	3.4483	1.1	0.9808	2.7552	4.8547	1.2896	2.5796	1.8775	1.735	2.4641	1.1584	3.3618	2.6746	2.3172	6.6175	2.9984	3.3634	1.5626	5.3776	1.2921	0.9128	4.4233	1.6667	2.0712	0.8471	2.2065	1.7934	3.9689	2.7115	1.2577	5.828	3.5233	1.732	3.9115	4.6643	0	2.4499	0.4202	3.6588	1.4567	2.921	4.7818
HAND2-AS1	0.5294	0.486	0.4424	0.591	0.4164	0.4798	0.8916	1.6495	0.263	0.3562	0.3408	0.6928	0.5547	1.0318	0.5544	0.409	0.491	0.3559	0.5221	0.5416	0.123	0.8318	0.6206	0.5512	0.4859	0.9954	0.2557	0.583	0.5716	0.419	0.8408	0.3194	0.5424	0.6779	0.6282	0.7422	0.37	0.9801	0.4652	0.8055	0.5594	0.5412	0.3211	0.303	0.2183	0.4674	0.2395	0.2089	0.3627
AC090517.5	0.2123	0.3985	0.2105	0.3769	0.1863	0.2081	0.2736	0.4976	0.2096	0.2576	0.2164	0.2911	0.4962	0.2647	0.1474	0.2416	0.2182	0.3502	0.271	0.2389	0.1557	0.2183	0.2564	0.2407	0.2672	0.3088	0.4465	0.2899	0.4652	0.3512	0.2783	0.2173	0.2102	0.5806	0.2909	0.3123	0.3303	0.3286	0.2641	0.3412	0.3225	0.355	0.3159	0.1924	0.2156	0.1866	0.244	0.2141	0.3597
AC004923.4	0.0664	0	0.0498	0.1178	0	0	0.1497	0.2765	0	0.0524	0.0631	0.2831	0	0.4964	0	0	0.461	0.5572	0.2156	0.0536	0	0.1061	0.1374	0.1027	0.0835	0.2874	0.0592	0.0976	0.3084	0	0.2214	0.0679	0.4246	0.0959	0	0.1863	0.0672	0.1438	0.1027	0	0	0.0575	0.1728	0.0561	0.1348	0.102	0	0.1874	0.2421
AL021978.1	0.0401	0.0281	0.0902	0.2845	0.041	0.0344	0.0904	0.0835	0	0	0	0.0427	0.0832	0.8991	0	0	0.0795	0	0.1302	0	0.0374	0	0	0	0	0.0347	0.0357	0.2946	0	0.0403	0	0	0.0854	0	0.0427	0.075	0.0812	0	0	0.0419	0.3408	0	0.1739	0	0	0.0308	0.2418	0.2639	0.1462
AC005730.3	0	0.0939	0.2011	0.1189	0	0.1149	0	0.5582	0	0.1059	0.1274	0.7145	0	0.4454	0	0	0.2659	0	0	0.1082	0.3751	0	0.0925	0	0	0.2321	0.1195	0	0.2491	0.2698	0.149	0	0	0	0.2856	0.1254	0.1357	0	0.1037	0.2804	0.1266	0.2323	0.1163	0	0.1361	0	0.1348	0.1261	0.163
AL590652.1	0.0191	0.0134	0.0215	0.1778	0	0.0409	0.1291	0.0298	0	0.0075	0	0.0407	0.0297	0.0555	0.0371	0	0.0568	0.0134	0.062	0	0	0.061	0.0263	0.0074	0	0.0413	0.0255	0.014	0.0709	0	0.0106	0.0098	0.0203	0.0276	0.0203	0.0179	0.0193	0.0758	0.0148	0.0798	0.0541	0.0165	0	0.0081	0.0194	0.0293	0.0096	0.018	0.0464
AC021037.1	0	0.1632	0.0999	0.443	0	0.0285	0.1125	0.2426	0.1061	0.184	0.0316	0.2129	0.1382	0.0277	0.1725	0.1395	0.033	0	0	0.1881	0.0621	0.532	0.023	0.0515	0.0419	0.0288	0.089	0.0978	0.1237	0.0335	0.074	0.0681	0.1419	0.0961	0.1418	0.2491	0.0674	0.0961	0.1545	0.1741	0.2516	0.0577	0.1444	0.0281	0	0.0256	0.0669	0.1879	0.1214
AC025917.1	0.162	0.0567	0.1216	0.3595	0	0	0.0457	0	0.0431	0.128	0.1541	0.1727	0.7151	0.5722	0.2625	0.1019	0.2411	0.2267	0.1316	0.0981	0	0.3238	0.2515	0.3134	0.1529	0.4911	0.1806	0.0893	0	0.1631	0.3603	0.1658	0.3455	0	0.2589	0.3411	0	0.1462	0.1881	0.339	0.1531	0.0351	0.246	0.3767	0.0411	0.0311	0.0407	0.1143	0
AC013403.2	0.2043	0.3579	0.1533	0.3627	0.3137	0.3505	0.2304	0.3192	0	0.4036	0.4858	0.4358	0.2122	0.2547	0.2649	0.0857	0.5069	0.429	0.6639	0.4127	0.572	0	0.282	0.2372	0.9001	0.2655	0.2734	0.0751	0.7597	0.5143	0.2273	0	0	0.1476	0.7621	0.3825	0.207	0.1476	0.0791	0.3207	0.4828	0.3543	0.1774	0.7776	0.2075	0.0785	0.2055	0.3846	0.3728
AC016065.1	0.6853	0.3279	0.4515	0.816	0.1711	0.2294	0.9612	0.9401	0.3732	0.4357	0.3179	0.7843	0.5729	0.9724	0.26	0.4625	0.9621	0.6082	0.7332	0.7022	0.2184	0.7751	0.4844	0.4528	0.3997	0.5502	0.4026	0.5039	0.6214	0.2524	0.7622	0.2395	0.3921	0.4829	0.3562	0.5319	0.508	0.7605	0.4398	0.5596	0.5213	0.6811	0.2902	0.622	0.2716	0.3855	0.4875	0.3932	0.6302
AL353801.1	0	0	0.0866	0	0	0	0	0	0	0	0.1097	0	0.1199	0	0	0	0.1145	0	0.1875	0	0	0	0.3185	0.2679	0	0	0	0	0.1072	0	0	0.1181	0	0	0	0	0	0	0	0	0	0	0	0	0	0	0	0	0.1403
AC004803.1	0.548	0.206	0.2608	0.5813	0.3009	0.2063	0.4974	0.4176	0.3269	0.359	0.2161	0.4704	0.4165	0.4332	0.3292	0.5603	0.3847	0.5051	0.4126	0.3563	0.1622	0.4275	0.4243	0.2897	0.3869	0.5789	0.2027	0.1671	0.1863	0.4172	0.9663	0.2736	0.4276	0.4055	0.7121	0.6881	0.3385	0.5985	0.4759	0.6433	0.2021	0.4172	0.4293	0.2487	0.1086	0.3288	0.3495	0.2767	0.2439
AC062037.2	0	0	0	0	0	0	0	0	0	0	0	0	0	0	0	0	0	0	0	0	0	0	0	0	0	0	0	0	0	0	0	0	0	0	0	0	0	0	0	0	0	0	0	0	0	0	0	0	0
BX842570.1	0.1793	0.3768	0.3547	0.4774	0.0834	0.2656	0.6432	0.2716	0.2079	0.2318	0.1395	0.4867	0.3894	0.3928	0.3169	0.1776	0.097	0.2737	0.5031	0.237	0.1369	0.1303	0.4498	0.1009	0.3692	0.5506	0.2472	0.2037	0.6362	0.2625	0.8157	0.3169	0.3476	0.0471	0.4689	0.2288	0.0826	0.1648	0.0757	0.3922	0.4005	0.113	0.3819	0.5238	0.4137	0.213	0.4262	0.1227	0.3568
MCM3AP-AS1	0.2446	0.0788	0.0294	0.1173	0.03	0.0587	0.0662	0.1325	0.0728	0.058	0.0419	0.1252	0.0559	0.1586	0.0698	0.0615	0.0583	0.0411	0.0954	0.0435	0.0274	0.1017	0.0878	0.125	0.1971	0.1483	0.0349	0.0468	0.1273	0.1379	0.1034	0.03	0.0626	0.0565	0.0886	0.0824	0.0743	0.1025	0.106	0.0768	0.1295	0.0679	0.0892	0.0538	0.0099	0.0451	0.0246	0.0276	0.0238
AC007877.1	0.7374	0.732	1.0145	0.8182	0.1887	0.527	1.1087	0.9601	0.4574	0.3398	0.4091	0.983	0.5107	2.043	0.1593	0.2576	0.122	0.172	0.4992	0.0496	0.1147	0.2948	0.424	0.333	0.232	0.5856	0.7675	0.6326	0.0571	0.3712	0.3417	0.5032	0	1.6866	0.5239	0.3451	0.1868	0.3551	0.1427	0.5787	0.6389	0.373	0.6401	0.6237	0.5616	0.5197	0.9271	0.5205	0.6727
AC016747.1	3.5806	3.5476	2.2608	4.5084	2.0824	1.9886	4.7133	4.7316	2.2809	3.0281	2.5053	3.768	2.3102	3.2381	2.1468	2.6584	2.8176	2.6933	3.4852	2.2173	1.7811	3.6825	2.8625	2.6738	1.9853	3.7031	1.5619	2.076	2.9321	2.3663	3.9999	2.0342	2.9268	3.2583	2.7397	4.1487	3.5154	3.8959	2.3928	2.4591	4.2341	2.7898	2.2317	2.4545	1.5857	2.7285	1.7767	2.197	3.6644
AC096733.2	0.1407	0.2711	0.1584	0.3747	0.18	0.3319	0.714	1.1725	0.2244	0.0834	0.1338	0.2251	0.3289	0.4678	0.5928	0.059	0.3491	0.2462	0.3429	0.2274	0	0.3938	0.2913	0.2451	0.3542	0.4571	0.5021	0.3363	0.5231	0.2834	0.2348	0.144	0.2251	0.3049	0.5623	0.3622	0.2495	0.4319	0.5173	0.4785	0.4323	0.183	0.3053	0.2678	0.1429	0.1623	0.2477	0.3973	0.2139
MIR924HG	0	0	0	0.0705	0	0.0072	0	0	0	0	0	0	0.013	0.0208	0	0	0	0	0	0	0	0.0267	0	0	0	0.0109	0.0112	0.0031	0.0078	0.0126	0	0	0.0089	0	0	0.0039	0.0042	0.0121	0	0.0087	0.0434	0.0036	0	0	0	0	0.0042	0	0
AC013731.1	0.0555	0.1557	0.0417	0.0493	0	0.0476	0.1252	0.4049	0.0591	0.0439	0.0528	0.2369	0.1154	0.1385	0.216	0.0466	0.0551	0	0.1805	0.0449	0.1555	0.1776	0.2299	0.129	0	0.4811	0.1982	0.0408	0.1032	0.2237	0.4324	0.0568	0	0	0	0.104	0.0563	0.1203	0.1719	0.4649	0.2625	0.1926	0.0964	0.1879	0	0.1281	0.1117	0.0523	0
AL354836.1	0.8641	0.3532	0.4323	0.9588	0.5896	0.9264	0.406	1.5751	0.9954	0.3982	0.274	1.0751	1.2716	0.7781	0.7467	0.3623	0.7146	0.4031	1.5209	0	0.0672	0.8061	0.4472	0.5574	0.7251	0.811	1.2205	0.6354	1.4055	0.9425	1.8421	1.1793	0.6143	0.6241	1.0743	0.5392	0.1459	1.3002	0.6131	0.9042	1.9058	0.5619	1.0626	1.4616	0.9506	1.6055	1.1588	1.3554	2.3648
SCAMP1-AS1	1.502	0.8064	0.5636	1.9999	0.4292	0.4601	1.0668	1.8794	0.6844	0.9555	0.5844	1.633	1.7932	2.1482	0.7712	0.9568	1.2873	1.0101	1.6321	0.8589	0.2822	2.7917	0.7605	1.6307	0.5524	1.3265	0.5829	0.5378	0.698	0.5401	1.0522	0.4692	1.1025	1.2821	0.925	1.2872	0.5829	1.4792	1.0342	1.0001	1.982	1.0401	0.6603	0.7011	0.6339	0.7048	0.5493	1.1657	0.8304
CASC15	0.01	0.013	0.0139	0.0165	0.0059	0.0319	0.0935	0.0208	0.0091	0.0056	0.0027	0.0351	0.0267	0.044	0.0278	0.0108	0.0057	0.02	0.0232	0.0058	0.0067	0.0206	0.0128	0.0199	0.0198	0.0483	0.0128	0.0126	0.105	0.0043	0.0223	0.0219	0.0213	0.0454	0.0259	0.0187	0.0159	0.0372	0.031	0.0224	0.0189	0.0198	0.0087	0.0157	0.0029	0.0121	0.0101	0.0188	0.0139
AC009093.1	0	0.0144	0.0386	0.0365	0.0316	0.0176	0.0811	0.0428	0	0.0244	0.0489	0.011	0.0107	0.0854	0	0	0	0.0144	0.0668	0.0083	0	0.0164	0.0284	0.0318	0.0259	0.0801	0.0183	0.0604	0.0287	0.0517	0.0229	0.0105	0.0219	0.0297	0.0219	0.0289	0.0208	0.0297	0.008	0.043	0.0291	0.0178	0.0268	0	0.0209	0.0158	0.0103	0.0193	0.0125
AC135050.1	0.0409	0.1148	0.1127	0.0363	0.0279	0.0585	0.1231	0.1422	0.0726	0.0755	0.013	0.2183	0.0992	0.0908	0.0354	0.103	0.149	0.0955	0.0443	0.0331	0.0127	0.0437	0.0565	0.0423	0.0515	0.0591	0.0974	0.0301	0.0507	0.0412	0.0455	0.0838	0.0582	0.0789	0.16	0.0383	0.0415	0.0986	0.0423	0.0428	0.0903	0.0592	0.1422	0.0808	0.097	0.063	0.1098	0.1156	0.1162
AP001432.1	0	0.2643	0.0708	0	0	0	0	0.0982	0	0.149	0	0.1006	0	0.3135	0	0	0	0.132	0	0	0	0.1508	0	0.146	0.2374	0.1634	0	0.1387	0	0	0.2098	0.0965	0	0.1362	0.3015	0.0883	0	0.0681	0.073	0.0987	0.0891	0	0.0819	0.0798	0.0958	0.0725	0.2845	0.0888	0
ALKBH3-AS1	0.063	0.1029	0.0945	0.1676	0.1289	0.018	0.1183	0.1967	0.1116	0.0166	0.0798	0.179	0.0872	0.1046	0.0544	0.1056	0.0833	0.0587	0.1364	0.0848	0.0196	0.0671	0.0434	0.0812	0.0528	0.1636	0.0936	0.0617	0.1365	0.169	0.1167	0.0859	0.179	0.1516	0.0671	0.0589	0.1275	0.1061	0.065	0.0659	0.0595	0.0546	0.0364	0.142	0.0639	0.0645	0.1055	0.0395	0.051
BACE1-AS	0.2934	0.301	0.346	0.4558	0.1609	0.1707	0.3663	0.513	0.1671	0.4719	0.2292	0.5587	0.2721	0.5661	0.489	0.2196	0.1664	0.088	0.4086	0.237	0.1369	0.3686	0.2025	0.3974	0.3693	0.5628	0.1402	0.2851	0.2435	0.1055	0.7342	0.2467	0.3129	0.2725	0.5025	0.3041	0.2017	0.3405	0.2757	0.614	0.5051	0.2998	0.1091	0.3367	0.0638	0.2175	0.0422	0.1775	0.3314
FTX	0.2882	0.3698	0.2715	0.5401	0.1578	0.2157	0.5804	0.4682	0.2358	0.2539	0.2414	0.4845	0.3955	0.8557	0.2983	0.2417	0.2707	0.259	0.5049	0.184	0.1074	0.2352	0.3789	0.4269	0.3254	0.6504	0.273	0.3174	0.4895	0.3009	0.6068	0.3399	0.4326	0.257	0.5346	0.4441	0.2607	0.5002	0.2892	0.489	0.5594	0.3188	0.2841	0.34	0.1566	0.2809	0.2362	0.2445	0.1183
AC022182.2	0	0.12	0	0	0	0	0.0644	0.1784	0	0.0451	0	0	0	0.1423	0.074	0.0479	0	0.0799	0.1855	0.0461	0	0	0.0394	0.0884	0.0719	0	0.2037	0.084	0.0531	0.115	0	0	0	0.1649	0.1217	0	0	0.0412	0.0442	0.1792	0.3777	0.1485	0.0496	0	0	0	0	0.0537	0.2777
AP000487.1	0.0797	0.1005	0.0239	0.0424	0.0489	0.1366	0.1258	0.1659	0.1355	0.0503	0.0303	0.1019	0.0993	0.0927	0.0826	0.0134	0.0316	0.0892	0.0777	0.1673	0.0297	0.0255	0.055	0.074	0.0602	0.1104	0.0995	0.1054	0.1185	0.0642	0.0354	0.0815	0.068	0.0921	0.0849	0.1342	0.0646	0.0345	0.0617	0.0834	0.0753	0.0276	0.0968	0.1078	0.0485	0.0735	0.0641	0.045	0.0775
AP001922.5	0	0.1056	0.0565	0.2006	0.1542	0	0.0849	0.4708	0	0.119	0.0716	0	0.1565	0.1252	0.2929	0	0	0.3163	0.2448	0.2434	0	0.2409	0	0.0583	0.0948	0.0653	0	0.0554	0.14	0	0	0.0771	0	0.1088	0.4014	0.141	0.2289	0.2176	0.2915	0.2365	0.0712	0	0	0.0637	0	0.1737	0	0.2836	0.2749
AC253576.2	0.2537	0.1185	0.1903	0.3753	0.1731	0.0725	0	0	0.1798	0	0.0804	0.0902	0.4391	0.4919	0	0	0.1678	0	0.1374	0.0683	0	0	0.2917	0.1309	0.1064	0.1465	0.3017	0.1243	0.5501	0.0851	0.094	0	0.1803	0	0	0.0791	0	0.1221	0.1963	0.1769	0	0	0	0.143	0.0859	0.26	0	0.0796	0.3085
AL359715.3	3.7224	2.991	3.4339	3.2435	2.761	1.9623	2.7726	2.1697	3.3769	4.9102	2.5334	4.8802	3.4764	2.8667	1.9035	6.0418	3.6263	2.3898	1.9974	3.7797	2.422	3.9318	4.383	3.9386	2.7509	4.1122	1.706	2.4356	2.1901	2.5788	4.5199	3.3206	3.4232	5.969	4.5852	5.6898	4.1169	2.4663	3.9119	3.7518	1.5816	6.0696	2.7863	2.8881	4.647	2.8355	2.6446	4.0817	2.6999
AL355102.4	0.2658	0.3259	0.349	2.4773	0.544	0.4559	2.2479	0.2076	0.0707	0.21	0.316	0.8504	0.5522	1.0493	0.6891	0.2786	0.5935	1.023	1.1875	0.0537	0.8061	0.425	0.8253	0.4629	0.7527	1.2089	1.2448	0.3909	2.0381	0.0669	0.0739	0.4081	0.1417	0.6719	0.4249	0.3732	0.8751	0.5759	0.9257	0.2781	3.1403	0.2881	0.1154	0.1124	0.135	0.4598	0.2673	0.938	0.6466
AC022154.1	0	0	0.0277	0	0	0	0	0	0.0392	0	0	0.0786	0	0.0306	0	0.0309	0.0366	0.2064	0.0599	0.0894	0	0	0	0.1142	0	0.0639	0.0329	0.0271	0	0	0.041	0	0.0786	0	0	0.0345	0	0	0.0571	0.0772	0.0349	0.032	0.064	0.0624	0	0.085	0	0	0
Z99943.1	0.0683	0.0479	0	0.0606	0	0.1757	0.077	0.1423	0	0.054	0	0.0728	0	0	0	0	0.0678	0.0956	0	0.0552	0	0	0	0	0	0.1183	0.0609	0.0502	0.1904	0	0	0.0699	0	0.0987	0.0728	0	0.0692	0.0987	0	0.1429	0	0.1184	0	0.0578	0.1387	0	0.2748	0.1286	0.1661
RPL37A-DT	0.3167	0.2774	0.1981	0.2343	0.2431	0.0905	0.2083	0.1649	0.1403	0.1668	0.2008	0.2815	0.0548	0.2413	0.3079	0.2213	0.131	0.4063	0.1286	0.1919	0.1478	0.1688	0.1821	0.2043	0.0664	0.1372	0.1177	0.0776	0.1472	0.0531	0.1174	0.1351	0.394	0.2288	0.1406	0.1729	0.2139	0.2859	0.2451	0.3038	0.2495	0.3661	0.0687	0.2232	0.1608	0.2435	0.1593	0.0745	0.2889
LENG8-AS1	0.2065	0.4135	0.2214	0.5238	0.0906	0.3796	0.2994	0.8298	0.1255	0.2331	0.2526	0.8811	0.6436	1.1771	0.5737	0.2474	0.2928	0.5781	0.5273	0.286	0.2203	0.0944	0.3054	0.4796	0.26	0.6135	0.5528	0.1736	1.0696	0.2674	0.722	0.453	0.6293	0.2131	0.5345	0.5524	0.3288	0.3196	0.2512	0.5557	0.3068	0.2558	0.0768	0.4242	0.0899	0.2495	0.3264	0.2221	0.0718
ECI2-DT	0.0215	0.0453	0.0646	0.1529	0	0.0185	0.17	0.2468	0	0.034	0.1434	0.0689	0.179	0.1074	0.0558	0.0722	0.1282	0	0.07	0.1044	0	0.0689	0.1486	0.1334	0.0813	0.1866	0.1153	0.0158	0.04	0	0.1198	0.022	0	0.0622	0.1836	0.1008	0.1745	0.1089	0.1	0.1352	0.0814	0.056	0.0187	0.0364	0.0437	0.0331	0.0866	0.0608	0.0262
MCPH1-AS1	0.0773	0.0764	0.0477	0.0686	0.0326	0.0351	0.164	0.0805	0.0338	0.0826	0.0605	0.126	0.0567	0.1171	0.0412	0.0534	0.0496	0.0445	0.1772	0.0477	0.017	0.0872	0.0627	0.0422	0.0629	0.0709	0.0446	0.1838	0.0253	0.0183	0.1365	0.0186	0.0872	0.0328	0.0678	0.0766	0.0783	0.0591	0.0387	0.0761	0.0601	0.0276	0.0355	0.0231	0.0138	0.0629	0.0137	0.0214	0.0442
AC074117.1	1.2648	1.5106	0.8844	1.4161	0.7207	0.9738	1.7827	1.512	0.9475	0.9538	0.6698	1.4868	1.6124	1.1229	0.9874	1.2051	1.0412	1.4483	1.6346	0.987	0.4158	1.7927	1.0215	1.0346	1.1759	1.4817	1.077	1.0885	2.1106	1.1577	1.9342	1.1916	1.1035	0.9966	1.409	1.6144	1.0483	0.9861	0.8899	1.4738	1.3992	0.972	1.0729	0.9602	0.9049	0.8287	1.2431	0.8251	0.8391
AC004263.2	0.1461	0.1901	0.1566	0.2223	0.0641	0.2864	0.2824	0.2391	0.0888	0.0659	0.1191	0.2893	0.3685	0.8152	0.1352	0.1225	0.0621	0.1752	0.2034	0.1012	0.0389	0.0667	0.1008	0.3554	0.2364	0.3796	0.6329	0.2301	0.834	0.2311	0.3946	0.1922	0.178	0	0.2224	0.1953	0.1691	0.3316	0.0969	0.7424	0.1578	0.0905	0.3441	0.3177	0.0848	0.0963	0.4198	0.1375	0.1015
AC091588.3	0.3184	0.2677	0.0478	0.2261	0.1304	0.3823	0.5027	0.6633	0.1354	0.0503	0.2423	0.0679	0.2646	0.2647	0.4953	0.1068	0.1264	0.0891	0.5174	0.1029	0	0.3055	0.1318	0.1479	0	0.3862	0	0.9365	0.0592	0.2565	0.2833	0.2607	0.2717	0.644	0.4072	0.0596	0.5161	0.092	0.6408	0.6664	0.4816	0.2761	0.8292	0.1077	0.0647	0.049	0	0.1798	0.0775
AC011462.4	0.4369	0	0.1639	0.3878	0.2236	0.1873	0.1232	0.2275	0	0.2589	0.4155	0.233	0.1135	0.4539	0.1416	0.0916	0.2168	0	0.5323	0.0882	0.3058	0	0.3015	0.0845	0.2749	0.4731	0.0974	0.0803	0.203	0	0.1215	0.2236	0.2329	0.3155	0	0.5112	0	0.2366	0.0845	0.4571	0.3097	0.2841	0.1896	0.2771	0	0.1679	0	0.4112	0.2657
AF129075.3	0.2013	0.282	0.302	0.4764	0	0.2301	0.6808	0.4192	0.2853	0.318	0.1914	0.3577	0.2091	1.3939	0.087	0.1125	0.1997	0.2817	0.327	0	0.1252	0.2145	0.2315	0.3116	0.2533	0.9299	1.0174	0.6412	1.1223	0.4728	0.4477	0.618	0.7154	0.3876	0.4289	0.3768	0.1359	0.6298	0.4673	0.7019	0.6341	0.1745	0.4076	0.5673	0.1362	0.3095	0.9446	0.7576	0
AL499602.1	0.5052	0.5173	0.4082	1.7591	0.2386	3.0327	2.5852	0.3238	0.3718	0.0921	0.5174	1.4504	0.4844	0.6136	0.8563	0.4561	0.4628	0.2719	0.7576	0.0942	0.5439	1.1806	1.6893	0.2105	1.2227	1.1782	0.7626	0.2571	3.5033	0.7042	0.2161	0.9148	0.0829	0.2807	0.4555	0.8002	0.1181	0.9261	0.7218	0.6505	2.7546	0.6064	0.5059	0.3615	0.2368	0.4182	0.5081	0.9508	0.4726
AC011462.5	0.2195	0.1893	0.0887	0.1499	0.1037	0.1159	0.3808	0.3518	0.0359	0.1067	0.0964	0.4502	0.2105	0.3088	0.1094	0.1699	0.2179	0.0945	0.3018	0.1091	0	0.189	0.2447	0.0915	0.2976	0.1902	0.1506	0.1242	0.1256	0.238	0.169	0.1556	0.108	0.1708	0.036	0.2371	0.2737	0.1707	0.0915	0.4064	0.0958	0.1757	0.2785	0.0714	0.1372	0.1558	0.1019	0.2225	0.0616
AL121583.1	0.3595	0.1008	0.054	0.3191	0.0736	0	0.1622	0.0749	0.3058	0.2272	0	0.9202	0.1494	0.2988	0	0.0603	0.2141	0	0.2336	0.2324	0.1342	0	0.0496	0.167	0.0905	0.1246	0	0.1586	0	0.1448	0.4798	0	0.3067	0.2077	0.0766	0	0	0.1039	0	0.1505	0.2039	0.1247	0.0624	0.2432	0.146	0.1658	0.1446	0	0.1749
AC060780.1	0.3349	0.2308	0.2346	0.3469	0.2628	0.1245	0.2014	0.4186	0.1484	0.2161	0.223	0.7144	0.3827	0.6913	0.2388	0.234	0.2327	0.3516	0.5169	0.2841	0.0677	0.1785	0.2041	0.471	0.2951	0.4836	0.3685	0.2422	0.4514	0.326	0.7512	0.3085	0.2143	0.3467	0.3212	0.2404	0.2036	0.2096	0.2333	0.5315	0.2585	0.513	0.2568	0.3541	0.119	0.2961	0.1797	0.2154	0.1765
AC015819.1	0	0.2591	0.0555	0.8535	0.1514	0	1.2511	0.5393	0.2359	0.1169	0	0.5522	0.6147	2.7049	0.1918	0.3101	0.5872	0.1035	0.9614	0.5976	0	0.9462	0.1021	0.2863	0.0931	1.0252	0.4619	0.4351	0.55	0.2234	0.4113	0	0.1578	0.6411	0.4729	0.4846	0.2997	0.8547	0.5152	0.4643	0.3496	0.3206	0.0642	0.2502	0.0751	0.1137	0.0744	0.3481	0.5398
LINC01176	0.2502	0.182	0.1661	0.4271	0.1576	0.2063	0.3581	0.3308	0.2558	0.1292	0.1373	0.3387	0.5198	0.6319	0	0.1372	0.2388	0.2559	0.1876	0.1088	0.0539	0.0616	0.2922	0.2235	0.0484	0.3918	0.3777	0.0849	0.6708	0.1841	0.1498	0.3152	0.2873	0.1668	0.1231	0.2162	0.078	0.1946	0.2085	0.2316	0.473	0.2253	0.4093	0.179	0.2541	0.4365	0.5323	0.326	0.199
AC008124.1	1.3306	1.017	0.5673	1.1095	0.8459	0.5835	1.2162	1.4384	0.627	0.9676	0.5225	1.7092	0.8481	1.7384	0.7448	1.048	1.0003	0.7477	0.9253	1.1116	0.5221	0.9671	1.0086	1.4902	0.9706	1.2793	0.6789	0.4669	1.321	0.6242	1.3622	0.619	0.6987	1.1576	1.1386	1.6653	0.5412	1.2448	0.7997	1.5135	1.0052	0.9176	0.6037	0.8908	0.6602	0.8486	0.6438	0.8633	0.5027
AL606489.1	0	0.0707	0.0757	0.8061	0	0.4327	0.5689	0.3153	0	0	0	0.1076	0	0	0.3924	0.1692	0.1001	0.1412	0.1639	0	0	0	0.1393	0.3124	0	0.0874	0.09	0.1484	0	0.1016	0	0.4131	0	0.4373	0.1075	0.0944	0	0.3644	0.4686	0.2112	0.5722	0	0.0876	0	0	0	0.1015	0.1899	0
AC006213.3	0.1071	0.0188	0.0402	0.0475	0.137	0.1148	0.0906	0.0279	0	0.0635	0.0255	0.0857	0.0835	0.0445	0.1042	0.0449	0.0797	0.075	0.1305	0.1298	0.1	0.0428	0.0554	0.1037	0.1011	0.0232	0	0.0394	0	0.027	0.0298	0	0	0.0774	0.0285	0.1003	0.0271	0.0387	0.0207	0.1962	0.0253	0.1161	0.0465	0.0227	0.0544	0.0412	0.0269	0.0504	0.228
AC019080.1	0.0957	0.1294	0.118	0.3096	0.07	0.1056	0.1157	0.1638	0.08	0.1026	0.0715	0.0802	0.1563	0.1591	0.0798	0.0917	0.1222	0.0766	0.2222	0.0829	0.0383	0.1203	0.0755	0.1217	0.241	0.154	0.0915	0.1056	0.0953	0.0826	0.1369	0.14	0.1604	0.0494	0.1385	0.1024	0.1178	0.1185	0.0847	0.1646	0.2262	0.1067	0.0475	0.0983	0.0903	0.1104	0.0413	0.0579	0.0333
AC002116.2	0.0763	0.1069	0	0.1354	0.3903	0	0	0	0	0.1205	0.0725	0.0813	0.4753	0.2536	0	0.2558	0.0757	0.3202	0.1239	0	0.0712	0	0	0.1181	0.096	0.0661	0	0.0561	0.1418	0.0768	0.1696	0.1561	0	0.1102	0	0.0714	0.0773	0.1102	0.1181	0.2394	0	0.2645	0.0662	0.258	0.1549	0.0586	0	0.0718	0.0928
GCC2-AS1	0.3069	0.215	0.2303	0.5448	0	0.0526	0.4152	0.4475	0.3263	0.194	0.2335	0.72	0.3188	0.4081	0.4773	0.4632	0	0.6013	0	0.1488	0.0573	0.687	0.0424	0.0475	0.1545	0.7444	0.0548	0.3159	0.1711	0.309	0.5461	0.1885	0.1309	0	0.327	0.4596	0.3731	0.4433	0.0475	0.3211	0.116	0.0532	0.1598	0.3633	0.187	0.1416	0.1852	0.231	0.0747
AC127024.5	0.1061	0.0744	0	0.4711	0.1086	0.3641	0.1197	0.3317	0.2257	0.0839	0.101	0.566	0.2205	0.7058	0	0	0.1053	0	0	0.0858	0	0	0	0.1643	0.1336	0.092	0.0947	0.5463	0.0987	0.1069	0.2361	0	0.2264	0.3067	0	0.0994	0	0	0.0822	0.1111	0.301	0.2761	0	0.1795	0.1078	0.0816	0	0.0999	0.1291
ITGA6-AS1	0.2277	0.5424	0.5125	0.0808	0.233	0.3515	0.3594	0.2846	0	0.1439	0.1299	0.9712	0.1419	0.3784	0.1771	0.1527	0.1807	0.1912	0.074	0.2943	0	0.0728	0.1571	0.1762	0.1719	0.4339	0.2843	0.2009	0.3386	0.3668	0.1519	0.0932	0.1942	0.5262	0.1941	0.0426	0.0461	0.1973	0.1762	0.5241	0.3013	0.1184	0.1976	0.077	0.1387	0.28	0.1832	0.0857	0.5538
MAP4K3-DT	1.5829	1.6841	1.4593	1.8332	1.2538	1.2175	1.9603	2.6209	1.3894	1.8804	1.2466	1.937	1.9877	1.5484	1.2099	1.8457	1.8295	1.8072	1.7566	1.6339	1.1215	1.9715	1.9859	1.5203	1.5371	1.661	1.9186	0.9808	1.9159	1.4645	1.341	1.3176	1.4765	2.2248	2.0142	1.9804	1.8991	1.8398	1.6074	1.994	2.0108	1.8546	1.4955	1.3354	1.3349	1.6834	1.3534	1.5263	2.0625
AC109460.1	0.0664	0.0697	0	0.1473	0	0.0854	0.0748	0.0346	0.0353	0.0524	0	0.0708	0.0689	0.2482	0	0.0278	0.1646	0	0.1078	0.0268	0	0	0.0687	0.1027	0	0.0862	0.0296	0.0488	0.0308	0.0334	0.2214	0.034	0	0	0.0707	0	0	0.024	0	0.0694	0.1568	0	0.0288	0.1684	0.0674	0	0.0334	0.1249	0
AC073254.1	0.237	0.1568	0.0988	0.2571	0.1213	0.2032	0.4602	0.4799	0.28	0.3536	0.1753	0.2808	0.2051	0.3501	0.2218	0.4305	0.1829	0.3132	0.3636	0.3722	0.0983	0.4	0.1999	0.3057	0.232	0.5474	0.1174	0.1936	0.1346	0.1723	0.3661	0.1752	0.1404	0.2472	0.5892	0.4929	0.2134	0.4469	0.214	0.4546	0.4231	0.1826	0.2285	0.3785	0.0668	0.2125	0.0927	0.1239	0.0801
ZKSCAN2-DT	0.1417	0.1544	0.1654	0.2795	0.1289	0.0945	0.0888	0.5247	0.067	0.1741	0.1048	0.4197	0.2126	0.3925	0.1224	0.1188	0.2968	0.1542	0.4092	0.0127	0.0147	0.1007	0.2173	0.1584	0.218	0.3	0.0983	0.0579	0.2195	0.0476	0.2802	0.0967	0.1007	0.0682	0.1342	0.1179	0.0159	0.1592	0.0366	0.2141	0.3571	0.1774	0.1366	0.2263	0.1439	0.0726	0.0792	0.1778	0.0383
AC127024.4	0.3184	0.1116	0	0.424	0	0.4097	0.5386	0	0.1693	0.2516	0.1514	0.3396	0.3308	0.6617	0.2064	0.267	0.158	0.2228	0	0.1286	0	0	0.1099	0.2465	0.6012	0.4138	0.2841	0.1171	0.296	0	0.3542	0.163	0.3396	0.23	0.3393	0	0.1613	0	0.3697	0.4998	0	0	0.1382	0.2693	0	0.1224	0	0.1498	0
DDX11-AS1	0.0502	0.0264	0.0094	0.0557	0	0.0323	0	0.0131	0.0267	0.0198	0.0239	0.0803	0.0261	0.0208	0	0	0	0	0.0204	0.0101	0.0117	0.0401	0.0346	0.0582	0	0.0543	0.0336	0	0.0583	0.0126	0.0418	0.0128	0.0267	0	0.0267	0.0352	0.0381	0.0634	0.0291	0	0.0593	0.0326	0.0109	0.0212	0.0255	0.0386	0	0.0236	0.0305
AC021078.1	0.3918	0.7122	0.4432	0.9375	0.3836	0.7695	0.7748	0.4968	0.3683	0.2961	0.297	0.7509	0.9025	1.2035	0.3533	0.2809	0.5297	0.6199	0.5812	0.2248	0.0954	0.454	0.7092	0.5802	0.6718	0.7576	1.0992	0.7307	1.0872	0.6975	0.7831	0.6451	0.763	0.2953	0.6959	0.4837	0.4314	0.6152	0.334	0.9388	0.7138	0.2806	1.0252	0.6963	0.4267	0.4278	0.8909	0.6573	0.2694
AC064836.2	1.6031	0.97	0.9842	0.3881	1.1932	0.8124	1.7255	1.6697	1.1621	1.727	1.1782	1.7873	1.3624	1.0296	1.039	2.4439	1.7355	1.5297	1.3022	0.883	1.428	0.3496	1.257	1.9177	0.642	2.02	0.78	0.3215	2.0318	1.3939	1.2157	0.9696	1.0879	3.1578	2.0188	1.2277	0.6644	0.9472	0.6768	1.2199	0.7576	1.5162	0.8222	1.2941	0.37	0.7843	0.9527	1.6458	1.5953
AL118506.1	0.9388	1.3378	1.0627	2.4434	0.7979	0.7778	1.8121	1.6407	1.2858	1.697	0.8172	2.1381	1.438	1.6134	1.2375	1.4942	1.279	1.2471	2.4559	1.3883	0.4455	1.8065	0.9772	0.8375	1.6222	1.6127	0.8516	0.9476	0.4732	0.817	1.2919	0.8143	1.2217	1.1033	2.0855	2.0851	0.9833	1.5169	0.9852	1.515	1.0528	1.007	1.6021	0.6728	0.8402	0.4893	1.0402	0.8985	0.7548
AL117379.1	0.5071	0.0508	0.1087	0.4501	0.0741	0.1864	0.1634	1.3581	0.2311	0	0.1378	0.6952	0.3762	1.0235	0.2817	0.0607	0.647	0.4055	0.5884	0.2341	0.2028	0.4633	0.1999	0.5607	0.3647	0.4393	0.2585	0.1598	0.5386	0.2917	0.4028	0.2224	0.309	0.1046	0.2316	0.1356	0.2201	0.2616	0.3925	0.3032	0.8216	0.2512	0.1257	0.1225	0.1471	0.2228	0.51	0.3409	0.4405
AC009506.1	1.3786	1.2419	0.8128	1.1655	1.2093	0.563	1.8877	1.5043	1.2215	1.4522	0.718	1.4002	1.3298	1.2549	1.0637	1.9541	1.3356	2.251	1.1732	1.2729	0.582	0.8398	1.0872	0.7876	0.785	1.1374	1.0834	0.5551	1.2203	0.8593	1.0587	1.3775	0.7701	0.7112	1.7839	1.7205	0.8646	0.6875	0.7622	2.0607	0.7136	1.7075	0.5128	0.9716	0.7666	1.3375	0.6272	0.7105	1.2776
PAN3-AS1	0.4719	0.4069	0.2179	0.29	0.1857	0.1245	0.2865	0.6805	0.2316	0.3154	0.1381	0.8129	0.2639	0.9051	0.4705	0.213	0.2161	0.5588	0.3538	0.2346	0.2371	0.1161	0.2505	0.3091	0.2741	0.566	0.4857	0.427	0.3036	0.3655	0.5652	0.0743	0.1548	0.3146	0.5415	0.4417	0.2942	0.6292	0.2809	0.1899	0.3774	0.2518	0.126	0.0614	0.258	0.4465	0.3286	0.3074	0.5298
AC104530.1	0.094	0.2502	0.3244	0.4839	0.1154	0.0806	0.5087	0.9593	0.0799	0.1633	0.2682	0.4811	0.6053	1.3435	0.1949	0.1418	0.3358	0.1841	0.5802	0.1974	0.0526	0.2705	0.1686	0.1455	0.4258	0.7816	0.4024	0.2902	0.1223	0.3785	0.1881	0.077	0.3207	0.3258	0.3205	0.3519	0.0952	0.19	0.2182	0.2753	0.3731	0.277	0.1142	0.2225	0.1527	0.1301	0.1323	0.0884	0.3887
AL358472.4	0.4835	0.6775	0.2073	0.6131	0.4241	0.3554	0.701	0.2878	0.7344	0.4365	0.4598	0.221	0.4305	0.3444	0.0895	0.4054	0.6854	0.9667	0.1122	0.3906	0.3867	0.6627	0.286	0.4277	1.304	0.2393	0.3081	0.2539	0.5136	0.4173	0.2305	0.2828	0.2946	0.1995	0.368	0.5172	0.5598	0.3492	0.2138	0.2891	0.3264	0.6587	0.5995	0.3505	0.3507	0.2124	0.6947	0.39	0.252
AC023825.2	0	0.0511	0	0.3239	0.0747	0.1252	0	0.076	0	0	0	0	0.2274	0.0607	0	0	0	0	0	0	0	0	0	0.0565	0	0.0632	0.1302	0.161	0.407	0	0.0812	0	0	0	0	0.0683	0	0	0	0	0	0	0.1267	0	0.1482	0	0.1468	0.0687	0.0888
AC087392.3	0	0.0587	0	0.124	0.0286	0.0479	0.0315	0.0582	0.0297	0.0442	0	0.1192	0.1742	0.209	0	0.0469	0.0277	0	0.1362	0	0.0522	0.0894	0.0771	0.0216	0.0703	0.0484	0.0748	0	0.3636	0.0844	0.0622	0.0572	0.2384	0.0404	0.0298	0	0	0.0807	0.0865	0.1169	0.0792	0	0.0485	0.0473	0	0	0.0281	0	0
AC005479.2	0	0	0.4269	0.101	0.2329	0.4879	0.3849	0.237	0.121	0	0.2164	0.364	0.2364	0.0946	0.1475	0.0954	0	0	0.1849	0.2758	0	0.1819	0	0	0	0.2957	0.203	0.1673	1.0575	0	0.3796	0.2329	0.2427	0	0.2425	0.213	0	0	0	0.4762	0.2151	0.1973	0.1975	0	0.1155	0.3499	0.4577	0.2142	0.2768
AL135791.1	0.2969	0.416	0.2673	0.2108	0	0.0509	0.2678	0.4329	0.0631	0.1407	0.0565	0.0633	0.1233	0.3948	0.077	0.3982	0.3535	0.2493	0.0965	0.2398	0	0.6646	0.2048	0.2757	0.2242	0.1543	0	0.1746	0.1655	0	0.6603	0.0608	0.3799	0.0858	0.3163	0.6669	0.3007	0.1715	0.2298	0.3106	0.1122	0.3088	0.2577	0.0502	0.4823	0.0456	0.418	0	0
AL445248.1	0	0.0551	0.059	0	0.0804	0.1348	0	0	0.0836	0.0621	0.0747	0.0838	0	0.0653	0	0	0.078	0	0	0	0.2934	0.1257	0	0	0	0.1362	0.1402	0	0.1461	0.2374	0	0.1609	0	0	0	0.3678	0	0	0	0.0822	0	0.0681	0.0682	0.0665	0.0798	0	0.079	0.074	0
AL139383.1	0.3802	0.2447	0.2154	0.3857	0.54	0.3194	0.315	0.3394	0.4373	0.4107	0.4354	0.3724	0.5561	0.1999	0.2112	0.4034	0.1463	0.467	0.4917	0.3887	0.3693	0.2978	0.5729	0.2282	0.3516	0.4033	0.3322	0.6219	0.4904	0.2813	0.3797	0.3892	0.4965	0.213	0.4217	0.5883	0.2908	0.4203	0.4504	0.341	0.4034	0.3633	0.3435	0.3084	0.2837	0.4056	0.476	0.3578	0.151
AC138207.4	0.3543	0.4965	0.5317	0.9435	0.2417	0	0.8656	1.5683	0.0942	0.1633	0.0842	0.8186	0.644	1.7668	0.1531	0.2228	0.4688	0.3719	0.4797	0.2862	0	1.3691	0.2445	0.4342	1.0033	0.5883	0.4477	0.4993	0.1921	0.1486	0.5582	0.0907	0.6926	0.2559	0.7236	0.6909	0.5085	0.597	0.457	0.4634	1.3395	0.2304	0.5894	0.3496	0	0.3178	0.8611	0.389	0.3232
AC000068.1	0.3508	0.1966	0.1053	0.5812	0.0239	0.2407	0.3164	0.4141	0.2486	0.1847	0.2447	0.1746	0.2915	0.1749	0.1516	0.3137	0.2089	0.2946	0.152	0.17	0.0873	0.5235	0.2582	0.0724	0.0883	0.3849	0.1252	0.2407	0.3912	0.0706	0.1561	0.1915	0.0998	0.2027	0.324	0.2846	0.4264	0.2702	0.362	0.2936	0.2873	0.1622	0.2436	0.0198	0.19	0.1438	0.1411	0.1541	0.0853
AC124944.3	0.0607	0	0.091	0.0269	0	0.026	0	0.0316	0	0.0479	0	0	0	0.126	0.0393	0.0254	0.0602	0	0.0985	0.0245	0	0	0.0209	0.0939	0.1527	0.0525	0.0812	0.0446	0.0282	0.1527	0.0675	0	0.0647	0	0.1939	0.0284	0	0.0657	0.0235	0.0317	0	0	0.0263	0.1539	0	0	0	0.0571	0
LINC00654	0.1457	0.1191	0.0638	0.3232	0.0621	0.0937	0.1574	0.2971	0.0258	0.0863	0.1154	0.1165	0.1324	0.3128	0.1495	0.0712	0.1265	0.1529	0.4141	0.1471	0.0057	0.1941	0.0754	0.2819	0.0917	0.2313	0.065	0.1205	0.0903	0.0733	0.2228	0.0311	0.0906	0.2192	0.2005	0.142	0.1722	0.2718	0.1832	0.2413	0.1549	0.0789	0.0843	0.0411	0.0185	0.112	0.0366	0.0286	0.0295
AP001318.2	4.9118	3.66	2.8667	6.0208	2.8724	1.8053	4.1319	6.9836	3.8132	4.2499	2.7436	6.0696	4.4542	5.7023	3.1328	4.3799	5.2613	1.855	3.6733	2.3934	3.4923	3.9894	4.4114	2.8363	5.1027	5.9435	5.0075	3.0955	3.4058	2.5904	5.3762	4.9475	4.157	4.167	4.9017	6.4948	4.186	3.6599	3.1982	4.6498	6.4111	4.326	1.7595	6.066	3.3252	5.9339	4.6263	3.0083	3.1293
AC138207.5	0.9592	3.0244	3.509	5.6408	2.086	1.0283	5.1376	9.4913	0.5099	2.2734	2.2807	7.9278	3.7364	9.5668	2.4867	3.016	3.9267	2.6849	6.4284	0.6781	0.1119	0.9586	2.8957	1.1137	3.7728	3.7393	3.4227	4.4961	1.003	1.6901	2.6671	2.0863	4.8587	6.4084	5.3662	4.3769	4.3727	2.338	3.4336	3.1363	3.2865	3.7423	3.9548	0.9126	0.8523	1.2905	1.0853	2.4825	5.6876
AC100861.1	0.6094	0.1423	0.2286	0.7813	0.3118	0.3339	0.5535	0.2468	0.198	0.3744	0.2093	0.3972	0.2813	0.5346	0.3291	0.3264	0.2688	0.2132	0.4125	0.1915	0.1896	0.2978	0.292	0.2096	0.3196	0.4106	0.2567	0.4107	0.5507	0.1875	0.3765	0.2252	0.2166	0.3179	0.2525	0.4278	0.1543	0.4646	0.1965	0.4074	0.64	0.1468	0.1322	0.1432	0.2407	0.3123	0.4597	0.1752	0.2471
LINC00539	0.0681	0.0398	0.0255	0.1813	0.0697	0.0681	0.1408	0.0946	0.0121	0.0359	0.0108	0.1452	0.0707	0.4339	0.103	0.0761	0.0788	0.0477	0.0369	0.0642	0.053	0.1452	0.1096	0.0527	0.0429	0.1278	0.0709	0.0668	0.0422	0	0.1262	0.0116	0.0242	0.0164	0.1451	0.1062	0.069	0.1475	0.0791	0.1544	0.0965	0.0394	0.0887	0.0384	0.0922	0.0436	0.1141	0.0854	0.0138
AC068620.2	0.0876	0	0.0657	0.1555	0	0	0.2962	0.3648	0	0	0.0833	0.1868	0	0.1456	0.227	0.1469	0	0.2451	0.2845	0.0707	0	0.14	0.0604	0	0	0.0759	0	0.0644	0	0.0882	0.0974	0	0	0	0	0	0	0.1265	0.1356	0	0	0.0759	0.076	0	0	0.1346	0	0	0
LINC01560	1.2916	1.042	0.793	1.1812	0.8812	0.5035	1.324	1.6306	0.8323	1.3914	0.8934	1.5443	1.8701	1.724	1.2683	1.2798	1.5148	0.7669	1.5897	1.3912	0.6574	1.6272	1.6204	1.1815	1.133	1.4918	0.7332	1.1223	1.5278	1.0639	1.5235	0.8412	1.0017	1.2438	1.7516	2.0515	0.7137	1.1871	1.1511	2.1704	1.2947	1.2555	0.7134	1.1254	0.7154	0.7221	0.9053	0.7735	0.3808
LINC00653	0.1275	0.1786	0.0717	0.3111	0.0978	0.0273	0.3234	0.5642	0.0678	0.1762	0.1818	0.6117	0.0993	0.5032	0.0826	0.187	0.0949	0.0892	0.3106	0.0772	0.0297	0.2038	0.044	0.222	0.1604	0.2484	0.0284	0	0.0888	0.0642	0.5316	0.0326	0	0.1841	0.1698	0.0895	0	0.069	0.1726	0.1334	0.2409	0.1934	0.1383	0.1078	0.0647	0.098	0	0.12	0.0388
LINC01473	0.1513	0.106	0.123	0.179	0.0258	0.1189	0.1564	0.0919	0.134	0.0996	0.0719	0.121	0.2881	0.1257	0.0654	0.074	0.1001	0.0353	0.1024	0.0611	0.0353	0.0403	0.2349	0.0976	0.0952	0.1638	0.1462	0.0649	0.4452	0.1777	0.1402	0.3097	0.0807	0.2003	0.0672	0.2242	0.0511	0.2003	0.0781	0.066	0.1192	0.1093	0.0875	0.0426	0.1664	0.2132	0.3804	0.1186	0.0613
UBR5-AS1	0.4251	0.2537	0.189	0.2655	0.1611	0.1215	0.2308	0.2296	0.1172	0.2363	0.1348	0.1679	0.0981	0.2094	0.102	0.0924	0.2031	0.1102	0.1535	0.2035	0	0.151	0.1955	0.1462	0.1387	0.3955	0.2247	0.1621	0.0585	0.1744	0.1576	0.0645	0.1343	0.1592	0.2013	0.3831	0.2871	0.2729	0.1462	0.3624	0.2232	0.1501	0.123	0.0666	0.1439	0.1089	0.1108	0.0741	0.0383
AL513320.1	0.0788	0.0552	0.0592	0.2799	0	0	0.1778	0.5748	0	0	0.075	0.4204	0.1638	0.9829	0	0.1983	0.0782	0	0.6405	0.1911	0	0.1261	0.2176	0.061	0	0.0683	0.1407	0.058	0	0.1588	0.0877	0	0	0	0	0	0	0.0569	0.061	0.2475	0.4471	0.2051	0.1369	0	0.0801	0.0606	0	0	0
AP000253.1	0.2196	0.1539	0.0824	0.0975	0.3821	0.1507	0.1733	0.6176	0.3036	0.5552	0.1462	0.5387	0.2281	0.0913	0.1708	0.3499	0.1526	0.3996	0.3925	0.3194	0.123	0.0351	0.394	0.289	0.3317	0.4185	0.0196	0.0807	0.3266	0.1548	0.806	0.4046	0.4215	0.3172	0.9361	0.6784	0.1335	0.1269	0.085	0.5745	0.1245	0.2475	0.1334	0.2229	0.3122	0.1688	0.1325	0.1447	0.2404
AC004771.2	0	0.2494	0	0.237	0	0	0.1004	0	0	0	0	0	0	0.2219	0.2307	0.0746	0.0883	0	0.1446	0	0	0.1423	0.2457	0.1378	0.112	0.2313	0	0	0	0	0.099	0.0911	0.1898	0	0	0.0833	0.0902	0.2571	0.2755	0.1862	0.0841	0.0772	0.1545	0	0	0	0	0	0
AC005050.2	0	0.8188	0.1349	0	0.092	0.7324	0.811	0	0.1434	0	0	0	0.3268	0.2989	0	0.0377	0.1338	0.3145	0.073	0	0	0	0.1861	0.0348	0.5092	0.0389	0.6416	0.2644	1.5458	0.2263	0.05	0.184	0.1917	0.1948	0.0479	0.1683	0.0455	0.1298	0.1044	0.0941	0.085	0.039	0.7413	0	0.1826	0.0346	0.4521	0.7191	0.1093
AC106900.1	0	0	0	0	0	0	0.1744	0.1611	0	0	0	0.165	0	0	0	0	0	0	0	0	0	0	0	0	0	0	0	0	0.1438	0.1558	0	0	0	0	0	0	0	0.5586	0.1197	0	0.1462	0	0	0	0	0	0	0	0
LINC00630	0.0385	0.048	0.0449	0.0721	0.0306	0.055	0.0338	0.0713	0.0136	0.0372	0.0325	0.073	0.0444	0.0924	0.0444	0.0646	0.0297	0.0718	0.0903	0.0795	0	0.0479	0.0826	0.0397	0.07	0.0815	0.0725	0.044	0.1034	0.056	0.0571	0.0306	0.0456	0.0309	0.0957	0.0561	0.0173	0.068	0.0497	0.0716	0.0728	0.026	0.078	0.0145	0.0391	0.0164	0.0817	0.0322	0
TMPO-AS1	1.0226	0.4606	0.3837	0.8947	0.1794	0.3132	0.7577	0.6695	0.5592	0.8078	0.3057	0.7322	0.4552	0.5828	0.303	0.5634	0.8988	0.8587	0.4984	0.4249	0.4635	0.8409	0.4939	0.4523	0.331	0.5821	0.3128	0.2793	0.2172	0.7942	0.8611	0.2691	0.81	0.6331	0.2958	1.0255	0.3552	0.6541	0.848	0.7031	0.5937	0.8992	0.4691	0.383	0.2819	0.876	0.2498	0.4949	0.2665
AC114956.2	0.031	0.0543	0.0465	0.0275	0.0634	0.0798	0.1049	0.0969	0.0989	0.0122	0.0295	0.0992	0.0322	0.1031	0.1005	0.013	0.1077	0.0868	0.1007	0.1002	0	0.1487	0.0535	0.048	0.0195	0.1745	0.0415	0.0456	0.0864	0.0156	0.1034	0.0159	0.0661	0.0224	0.0495	0.0725	0.0785	0.056	0.06	0.0324	0.1318	0.0269	0.0538	0.0393	0.0315	0.0238	0.0156	0.0583	0.0189
AC087623.2	0.268	0.0626	0.1005	0.3964	0.0457	0.0766	0.4029	0.3722	0.19	0.1059	0.1274	0.4287	0.3711	0.0371	0	0.1872	0.3546	0.1875	0.1451	0.0722	0.2501	0.2143	0.0925	0.2074	0.1124	0.0774	0.1992	0.0985	0.0415	0	0.1987	0.1829	0.2858	0.129	0.0952	0.1672	0.0452	0.2903	0.3457	0.3271	0.2955	0.0774	0.2714	0.1511	0.1361	0.1373	0.2246	0.1681	0.3259
AC087741.1	0.1245	0.3891	0.194	0.7734	0.0392	0.1067	0.3239	0.6881	0.1629	0.1135	0.1366	0.7147	0.5271	0.5809	0.0869	0.1686	0.3896	0.0938	0.2489	0.0464	0	0.1225	0.1586	0.2297	0.2049	0.5308	0.4868	0.1197	0.436	0.2024	0.5537	0.245	0.4288	0.3458	0.2857	0.1703	0.0679	0.2005	0.0963	0.4207	0.4706	0.2656	0.1163	0.2186	0.1264	0.3386	0.26	0.4956	0.3261
PCED1B-AS1	0.2347	0.7184	0.5932	2.6973	0.4425	0.2966	2.9808	2.1229	0.2627	0.6343	0.8694	1.5808	1.9375	5.4105	0.5604	0.4868	1.6917	0.6569	1.7059	0.459	0.0692	0.8099	0.4944	0.8318	1.2127	2.7073	1.4215	0.7538	0.7233	0.3358	0.6595	0.3034	0.7904	1.0171	0.487	0.8672	0.6632	0.7761	0.6214	0.5558	1.8564	0.6533	0.6648	0.3134	0.1004	0.6933	0.3479	0.8835	1.6527
MAP3K14-AS1	0.2086	0.206	0.1139	0.4041	0.1165	0.1627	0.5561	0.1679	0.2521	0.1948	0.1263	0.3843	0.3546	0.7961	0.1598	0.0954	0.2729	0.2124	0.2619	0.1456	0.1328	0.3336	0.2487	0.1542	0.2865	0.4765	0.5499	0.1743	0.3349	0.2387	0.1266	0.2621	0.3438	0.3288	0.2627	0.1598	0.2018	0.3835	0.1762	0.2481	0.4392	0.1233	0.2387	0.0962	0.1541	0.2114	0.1812	0.241	0.0923
NCBP2-AS1	0.0873	0.0611	0.0655	0.0775	0	0	0.1968	0	0	0.0689	0	0.1861	0.0906	0.145	0.2262	0.0732	0.0866	0.1221	0.4253	0	0	0	0.0602	0.4052	0	0.1512	0.3114	0.0642	0.2433	0	0.0971	0	0	0	0.186	0	0	0.126	0.0675	0.1826	0.3299	0	0.0757	0	0	0.1342	0	0.0821	0
AP003390.1	0	0	0.1407	0.4162	0	0	0.1057	0	0.0997	0.0741	0	0.1	0	0.1559	0	0	0	0	0	0	0	0	0	0.1452	0	0.2437	0	0	0	0	0	0.096	0.5999	0.1354	0	0	0.095	0.2032	0	0.0981	0.2659	0	0.0814	0.0793	0	0.0721	0.1886	0	0.114
AC002401.4	0.0841	0	0.0631	0	0.0861	0	0.7588	0	0	0	0	0	0	0	0	0.0705	0	0.1177	0	0.068	0	0	0.058	0.0651	0	0	0	0	0.0782	0	0	0	0	0.1215	0	0	0.0852	0.0607	0.0651	0.088	0	0	0.073	0	0	0	0	0	0
AP003721.3	0.1211	0.0848	0.5452	0.8599	0.1239	0.1038	0.5461	0.8828	0.2575	0.287	0.2303	0.2583	0.1258	0.3019	0.3139	0.7107	0.1202	0	0.3934	0.7826	0	0.1936	0.1671	0.5623	0.3048	0.5245	0	0.9793	0.3376	0.2438	0.2693	0.1239	0	0.5247	0.5161	0.2267	0.736	0.0874	0.7497	1.1402	0.2289	0.3149	0.3153	0.3072	0	0	0.2436	0.2279	0
LINC00622	0.1249	0.1094	0.1406	0.0277	0.0959	0.0268	0.3522	0.0651	0.0996	0.1974	0.0297	0.0999	0.1298	0.3115	0.1215	0	0.186	0.1749	0.1522	0.1009	0.1749	0.1498	0.0862	0.1692	0.1573	0.46	0.0836	0.1378	0	0.0629	0.2779	0	0.1999	0.1805	0.0999	0.0877	0.0316	0.2481	0.0242	0.2615	0.1181	0.325	0.0271	0.2642	0.1269	0.1201	0	0.1764	0.076
AC137932.2	0.0721	0.0253	0.0541	0.064	0.0738	0.1546	0.4066	0.0376	0.0383	0.057	0.1029	0.0385	0.0375	0.0599	0	0.0302	0	0.2523	0.1172	0	0	0.0577	0.1244	0.0558	0	0.1249	0.1608	0	0.1341	0.1815	0.1203	0.0369	0	0.1563	0	0.0338	0.0731	0.026	0	0	0.1022	0.0313	0.0626	0	0.0366	0	0	0.0339	0.0877
TRAPPC12-AS1	0.162	0.0378	0.1621	0.8629	0.1658	0.139	0.3045	0.1125	0.402	0.4693	0.565	0.9216	0.2244	0.5835	0.5601	0.2264	0.4824	0.4535	0.702	0.2182	0.0504	0.3455	0.1491	0.8779	0.5438	0.4679	0.0482	0.5162	0.251	0.9788	0.7809	0.2764	0.3456	0.234	0.2878	0.3033	0	0.4291	0.209	0.5651	0.1531	0.3746	0.8438	0.6394	0.3839	0.083	0.3802	0.3558	0.1314
SNHG4	0.0768	0.1538	0.3129	0.302	0.1572	0.0753	0.2598	0.3886	0.105	0.0433	0.1148	0.4447	0.1482	0.3648	0.0711	0.046	0.098	0.1075	0.1783	0.0975	0.041	0.0877	0.2499	0.1189	0.1795	0.2472	0.2447	0.1694	0.6323	0.0663	0.0732	0.1235	0.0936	0.1427	0.1286	0.0719	0.0333	0.1902	0.0849	0.3789	0.6534	0.0381	0.3524	0.1021	0.1449	0.0844	0.2097	0.1652	0.0801
AL096701.3	0.0652	0.0304	0.0163	0.0386	0	0.0745	0.049	0.0452	0.0693	0.0343	0.062	0	0.0226	0.0181	0	0.0182	0.0647	0.0912	0	0.0175	0.0608	0.0695	0.03	0	0.0547	0.1129	0.0969	0.0319	0.1009	0.0219	0.0725	0.0445	0.0463	0.0314	0.0694	0.122	0.022	0.0471	0.0336	0.0454	0.0411	0.0565	0.0754	0.0184	0.0662	0.0334	0.0437	0.1431	0.0264
AC092645.2	0.0242	0.0595	0.0273	0.1291	0.0124	0.0728	0.0957	0.0253	0	0.0192	0.0346	0.0259	0.0252	0.131	0.11	0.061	0.0722	0.0509	0.0394	0.0294	0	0.0388	0.0335	0.0938	0.0305	0.1155	0.0324	0.0535	0.0563	0.0732	0.0809	0.0124	0.0259	0.0175	0.0904	0.0681	0.0368	0.0263	0.0094	0.0381	0.0458	0.021	0.0842	0.041	0.0369	0.0839	0.0366	0.0799	0
TBC1D8-AS1	0.2771	0.3189	0.1188	0.3689	0.0608	0	0.4686	0.5978	0.4419	0.1563	0.1882	0.5065	0.4111	0.477	0.3591	0.3485	0.3535	0.0554	0.7717	0.2078	0.1293	0.5063	0.2185	0.3217	0.2491	0.3429	0.2472	0.1892	0.1839	0.0797	0.2861	0.1013	0.211	0.2859	0.4218	0.4631	0.2205	0.2573	0.3063	0.2899	0.3554	0.1544	0.189	0.1339	0.0603	0.1674	0.1194	0.149	0.0481
AC092953.2	0.2105	0.3441	0.1579	0.2491	0.1436	0.1203	0.2373	0.4384	0.2984	0.1663	0.1335	0.3741	0.3644	0.933	0.1819	0.1176	0.2785	0.2946	0.5699	0.1134	0.1309	0.2244	0.5325	0.3258	0.2649	0.3647	0.3755	0.3095	0.326	1.0596	0.1561	0.6463	1.0474	0.304	0.299	0.394	0.1421	0.4053	0.7602	0.367	0.7294	0.365	0.2436	0.178	0.0712	0.4315	0.0706	0.1321	0
AC011450.1	0.6243	1.0692	0.4685	0.9851	0.2839	0.238	2.2682	1.4449	0.6638	1.1508	0.2639	2.3671	1.0087	1.2683	0.5395	0.6397	0.9637	1.6503	1.9158	0.7845	0	1.331	0.5743	1.6644	1.2222	2.2233	0.3094	1.479	1.6762	0.2095	1.08	0.284	0.1479	1.6031	2.5131	1.1686	1.1945	1.8034	0.859	1.887	0.9834	0.9622	0.6623	0.6453	0.5635	0.9065	0.9766	0.7833	1.0968
AC125437.1	0.0687	0.7219	0.2577	0.2439	0.7732	0.3534	1.1617	0.7154	0.2191	0.3798	0.2613	0.879	0.4281	0.7992	0.089	0.1728	0	0.0961	0.5579	0.0555	0.2564	0.1098	0.5687	0.1595	0.778	0.1785	0.674	0.1515	0.8937	0.3458	0.2292	0.0703	0	0.2976	0.5855	0.0643	0.1392	0.248	0.5316	0.5749	0.3895	0.4764	0.2981	0.1743	0.279	0.5808	0.4145	0.6464	0.5012
AC107068.1	0.4302	0.4154	0.1658	0.8772	0.3926	0.2692	0.5637	0.3512	0.272	0.4041	0.2433	0.4092	0.3744	0.4831	0.2562	0.4387	0.3461	0.2766	0.5478	0.2442	0.2495	0.3904	0.3931	0.369	0.4244	0.6547	0.1971	0.5642	0.4322	0.4916	0.5043	0.3927	0.3471	0.3023	0.9292	0.4788	0.2944	0.5542	0.5309	0.4501	0.8901	0.4032	0.3229	0.4228	0.2597	0.581	0.2923	0.2188	0.1838
AL139349.1	0.085	0.1786	0.1276	0.4527	0.087	0.1458	0.1917	0.177	0.4518	0.0671	0.0808	1.4502	0.3531	0.8477	0.1102	0	0.7591	0	0	0.206	0.0793	0.1359	0.1759	0.5263	0.3209	0.2945	0.2275	0.125	0.553	0.4279	0.0945	0	0.7251	0	0.0906	0.2387	0.1722	0.1841	0.2631	0.8003	0.5623	0.0737	0.5902	0.2156	0.0863	0	0.6838	0.5599	0
AC005332.5	0.5379	0.3518	0.2556	0.4775	0.3303	0.2922	0.647	0.5042	0.5147	0.4675	0.2899	0.8414	0.5774	0.9985	0.6275	0.4059	0.4271	0.5521	0.6118	0.4346	0.4016	0.3727	0.3093	0.5274	0.677	0.9475	0.4319	0.356	0.9166	0.2527	0.698	0.3854	0.6883	0.259	0.9935	0.386	0.2543	0.6345	0.4441	0.7317	0.5084	0.5752	0.3891	0.5762	0.3277	0.3998	0.2164	0.5906	0.2399
AL365361.1	0.2677	0.4442	0.4017	2.8637	0.3172	0.2416	1.3503	1.4527	0.1348	0.3228	0.4824	1.0517	1.6536	4.6133	0.5113	0.189	1.3701	0.907	1.4648	0.239	0.0263	1.4643	0.661	0.6761	0.993	2.4774	0.7666	1.1083	0.2357	0.1844	0.7051	0.173	0.5408	0.5902	0.2402	1.1868	0.999	0.9767	0.5016	1.0466	2.4501	0.3664	0.4524	0.0715	0.1431	0.4224	0.7509	0.4906	0.3084
AC007064.2	0	0	0	0	0.1004	0	0	0.1022	0	0	0	0	0.1019	0	0	0	0	0	0	0	0	0	0	0.1518	0	0.1699	0	0	0	0	0	0	0	0	0	0	0	0.0708	0	0	0	0	0	0	0	0	0	0	0
BNC2-AS1	0	0	0.086	0.1017	0	0	0	0.1193	0	0.0905	0.109	0	0.119	0	0	0.0961	0	0	0.1862	0	0	0	0.0791	0	0	0	0	0.0842	0	0.1154	0	0	0	0	0.1221	0.1072	0	0.2482	0	0	0.1083	0	0.0995	0	0	0	0	0.1078	0.2787
AC026412.3	0.0295	0.1241	0.0665	0.2621	0	0.1266	0.2663	0.4305	0.0314	0.07	0	0.2204	0.1533	0.1963	0.0765	0.1238	0.1465	0.124	0.2398	0.167	0	0.2361	0.1426	0.1371	0.2973	0.3325	0	0.152	0.1921	0.0297	0.4597	0	0.3148	0.1706	0.2831	0.1105	0.0897	0.2559	0.2285	0.2162	0.2512	0.0512	0.3331	0.0999	0.0899	0	0.1782	0.0556	0
LOXL1-AS1	0.0275	0.0514	0.0482	0.2199	0.0657	0.1338	0.1966	0.2293	0.039	0.0217	0.0873	0.274	0.0953	0.5033	0.107	0.0308	0.0273	0.0385	0.1192	0.1038	0.0257	0.2641	0.1266	0.1065	0.1501	0.2941	0.09	0.1012	0.1109	0.1293	0.0306	0.1033	0.0391	0.0398	0.0489	0.0859	0.0372	0.053	0.1065	0.1056	0.2515	0.0398	0.0319	0.0155	0.0373	0.0635	0.0461	0.095	0.0446
AC004846.2	0	0.0442	0.0474	0.056	0	0.1083	0.1423	0	0.0671	0	0.1201	0.2692	0.1311	0.0525	0	0.0529	0.0626	0	0.5127	0	0.1178	0.1009	0.0436	0.0489	0.2383	0.1094	0	0	0.176	0	0	0	0	0	0.1345	0.0591	0	0.1367	0.0977	0.066	0.179	0.1642	0.2191	0.1068	0.1282	0.097	0	0.1188	0.3071
LINC01465	0.455	0.797	0.3794	0.2693	0.6985	0.6287	0.3705	1.1585	0.1613	0.3595	0.2404	0.5931	0.1313	0.6933	0.2949	0.2543	0.4515	0.4245	0.2053	0.3267	0.2831	0.0404	0.2965	0.1957	0.2863	0.2847	0.6765	0.316	0.4464	0.4072	0.3936	0.2587	0.3774	0.7668	0.404	0.4022	0.1536	0.3103	0.45	0.4232	0.3823	0.1534	0.5266	0.3848	0.2824	0.4858	0.4576	0.3806	0.4304
AC025171.2	0.1346	0.1509	0.1481	0.2788	0.0827	0.1154	0.2934	0.1776	0.0668	0.0638	0.1366	0.4306	0.2423	0.798	0.1163	0.1204	0.187	0.0879	0.4811	0.2247	0.0167	0.2583	0.0867	0.1667	0.1242	0.4897	0.1841	0.2177	0.1668	0.0361	0.2495	0.1194	0.1914	0.0389	0.2677	0.21	0.1727	0.1167	0.1806	0.507	0.1272	0.1556	0.1947	0.1366	0.0182	0.1104	0.0541	0.1605	0.1201
AC079313.2	0.0531	0.0372	0	0	0.0543	0.0455	0.0598	0	0	0	0	0	0.0551	0.2206	0	0.1335	0.316	0	0	0	0	0	0.0732	0.0411	0	0.046	0	0	0	0	0.1181	0	0	0	0	0.149	0	0.0767	0	0.1666	0	0.046	0	0	0	0	0	0.0499	0.0646
TMCO1-AS1	0.0228	0.032	0.0856	0.0607	0.0233	0.0196	0.0514	0.0475	0.0485	0.0721	0.0434	0.1216	0.0474	0.1517	0	0.0765	0.0226	0.1277	0.0371	0.0921	0.0213	0.0729	0.0472	0.0177	0.0574	0.079	0.061	0.0168	0.0848	0.023	0.0507	0.0934	0.3405	0.0659	0.1215	0.1067	0.1155	0.0494	0.1412	0.0955	0.0216	0.0396	0.0594	0.0193	0.0463	0	0.0459	0.0215	0.0555
RAP2C-AS1	0.1004	0.2756	0.1633	0.312	0.1456	0.1507	0.3681	0.1744	0.0712	0.1587	0.1353	0.116	0.2261	0.2435	0.1953	0.1825	0.1412	0.0937	0.272	0.1082	0.0078	0.2008	0.2021	0.2073	0.2739	0.319	0.112	0.1477	0.2178	0.2528	0.2048	0.1885	0.2499	0.1572	0.2943	0.3761	0.1357	0.2357	0.2526	0.3853	0.2294	0.1379	0.2397	0.0991	0.136	0.103	0.2189	0.1418	0.0713
MBNL1-AS1	0.1132	0.4008	0.1654	0.1904	0.1525	0.184	0.2419	0.3165	0.1647	0.1695	0.1417	0.2161	0.1114	0.3912	0.1236	0.1749	0.1774	0.0834	0.1355	0.0578	0.089	0.0858	0.1645	0.083	0.195	0.1755	0.1382	0.1884	0.0554	0.12	0.0596	0.1647	0.0508	0.2754	0.4318	0.1617	0.1871	0.1678	0.1061	0.2244	0.1408	0.124	0.1707	0.1109	0.115	0.1283	0.2697	0.157	0.0942
AL358072.1	0.1706	0.239	0	0.2271	0.1746	0	0.0962	0.1777	0	0	0.0811	0.7276	0	0.0709	0	0.2145	0.0846	0	0	0	0.0796	0	0.1765	0.066	0	0.1478	0.1522	0	0.0793	0	0.1897	0	0	0	0.1818	0	0.0864	0.1232	0	0.0892	0.0806	0.1479	0.1481	0.2164	0.0866	0.1311	0	0.2408	0
PELATON	0.3517	1.3344	0.7768	1.3194	0.3803	0.6317	2.0054	2.0321	0.3034	0.4246	0.871	0.8138	0.772	2.4654	0.3183	0.2949	1.1195	1.1331	1.1536	0.5951	0.0743	0.191	0.2518	0.5239	0.5345	0.914	0.8524	1.7906	0.7586	0.4009	0.4428	0.5909	0.8492	1.6392	0.9829	0.9255	1.1294	1.1598	0.452	0.736	0.8969	0.5178	1.7107	0.0954	0.6873	0.3469	0.9944	1.1741	1.0331
HEXD-IT1	0.027	0.019	0	0.048	0.0277	0	0	0	0.0863	0.0855	0.0257	0	0.0281	0.0674	0.0351	0	0.0537	0	0	0.0437	0	0	0.0373	0	0.1021	0.1172	0	0.0398	0.0503	0.2179	0	0.0277	0	0.0391	0.0576	0.1013	0	0.0781	0.1047	0.0283	0.0256	0	0.0235	0	0	0	0.1088	0.0255	0
AL450998.2	0.032	0.0448	0.12	0.1136	0.0327	0.0274	0	0	0	0	0.0304	0.0341	0.1661	0.1063	0.1244	0.1073	0.0317	0.1343	0	0	0	0.1023	0.0221	0.1486	0.1611	0.0554	0.1141	0.0235	0.0892	0.1288	0.1067	0.0327	0.0682	0.0462	0.0682	0.0898	0.0648	0.0462	0	0.0669	0.0302	0.0277	0.0278	0.1082	0	0	0.2252	0.1204	0.0778
CCDC18-AS1	0.3902	0.4976	0.3865	0.7551	0.1038	0.3146	0.4664	0.5365	0.2655	0.3699	0.4676	0.9238	0.762	1.2907	0.4653	0.1898	0.4027	0.3823	0.9002	0.1639	0.0655	0.4867	0.5546	0.6645	0.4322	1.0749	0.6405	0.4762	0.8776	0.4793	1.0502	0.2875	0.6158	0.3833	0.5073	0.5332	0.1344	0.5974	0.2416	0.743	0.8187	0.3857	0.4538	0.5148	0.1981	0.288	0.4474	0.4113	0.4461
SLC6A1-AS1	0.3359	0.4707	0	0.1491	0	0.144	0	0.1749	0.1786	0.1327	0.0799	0.4478	0.3489	0.1396	0.2177	0.0704	0.1667	0.4701	0.6821	0.4749	0.0784	0.4028	0.2318	0.52	1.1626	0.8002	0.2996	0.1235	0.078	1.0146	1.4943	0.0859	0.5373	0	0.4474	0.2358	0	0.5458	0.26	0.9665	0.0794	0.1456	0.2187	0.9942	0.0853	0	0	0.2371	0.1021
FOXD2-AS1	0.9577	0.493	0.5867	1.0236	0.4801	0.1844	0.6832	0.7532	0.5195	0.6794	0.5577	2.0427	0.6903	1.0397	0.7347	0.5572	0.8341	0.5471	0.8256	0.4737	0.2371	0.5001	0.3372	0.4993	0.738	0.6604	0.4185	0.2012	0.9991	0.2165	1.413	0.4801	0.9588	0.1129	0.4166	0.6037	0.198	0.3247	0.4538	0.9816	0.7205	0.8473	0.4072	0.5951	0.2779	0.2705	0.1966	0.3311	0.6894
PAXBP1-AS1	0.0572	0.1302	0.0501	0.1438	0.0878	0.045	0.1666	0.1489	0.076	0.0791	0.0997	0.1932	0.1139	0.3605	0.0556	0.0799	0.1466	0.1534	0.1162	0.1078	0.0133	0.061	0.1513	0.107	0.15	0.2106	0.1063	0.1262	0.1107	0.0912	0.1643	0.0683	0.1423	0.1446	0.2032	0.116	0.0821	0.1274	0.1107	0.1895	0.1306	0.1405	0.1738	0.0887	0.1162	0.0696	0.0911	0.0673	0.0174
AC103740.1	0.9423	2.7214	0.9442	1.0914	1.7993	1.1679	1.2763	3.5309	2.3398	2.2424	1.3115	2.1262	0.6028	1.4135	1.1321	1.9463	1.0606	2.8708	2.6511	1.7082	0.5523	0.7442	1.6771	1.3387	1.6127	1.8417	0.6253	3.122	2.7876	1.1859	1.9043	2.0818	2.0955	1.0209	3.1287	2.6944	1.3155	2.1287	0.8449	3.3967	2.1614	0.6924	2.0398	1.0447	1.3886	1.1485	2.2594	1.4167	0.7757
Z97989.1	0.2633	0.2413	0.152	0.3057	0.1451	0.1737	0.4111	0.4642	0.0646	0.144	0.1349	0.2376	0.2104	0.6734	0.2101	0.2208	0.1809	0.1134	0.2962	0.18	0.0378	0.1943	0.1677	0.2352	0.204	0.544	0.1446	0.0894	0.5648	0.1632	0.5182	0.1659	0.2592	0.3804	0.518	0.2275	0.2052	0.3803	0.2979	0.4239	0.2872	0.4039	0.1582	0.1884	0.1028	0.2336	0.1019	0.1906	0.271
AC090409.1	0.1726	0.0484	0.0259	0.0613	0	0.0296	0.0778	0	0	0.0273	0.0328	0.0736	0.0717	0.0574	0.1342	0.0579	0	0.1449	0.0561	0.0558	0	0.1104	0.0714	0	0.0869	0.1196	0.1231	0.0254	0	0.1042	0.2303	0	0.0736	0.0499	0.0368	0	0	0.0997	0	0.0722	0.0652	0.0299	0	0.2043	0	0.0531	0	0.0325	0.2519
AC008554.1	0	0.0475	0	0.0602	0	0.0776	0.0765	0.0471	0.024	0.0179	0	0.0964	0	0.0564	0	0	0.0224	0	0	0	0	0	0.0936	0.035	0.0285	0.0783	0.0403	0.0499	0.042	0	0.0251	0.0694	0	0.0653	0	0.0847	0.0229	0.049	0.035	0.071	0	0	0.0196	0.0191	0	0.0695	0.0682	0.0851	0
AC013486.1	0	0.0245	0.0263	0.1398	0.0179	0.015	0.0789	0.0729	0	0	0.0333	0.0933	0.1636	0.0873	0.0227	0	0.0347	0	0.0853	0	0	0	0.0362	0.0271	0.0441	0.091	0.0468	0.0515	0.0651	0.0529	0.0389	0.0358	0.112	0	0.0186	0.0164	0	0.0253	0.0406	0.0916	0.0827	0.0152	0.0608	0.074	0.0533	0.0135	0.088	0.1153	0
C1orf220	0.0884	0.0867	0	0.3608	0.0181	0.0455	0.0996	0.2945	0.1315	0.0838	0.1008	0.2073	0.1469	0.1909	0.1374	0.1185	0.2806	0.1731	0.2297	0.0143	0.066	0.0565	0.1585	0.2052	0.1335	0.1072	0.1104	0.078	0.0985	0.089	0.9827	0.0181	0.1508	0.1787	0.2636	0.1158	0.1074	0.0383	0.1368	0.1479	0.1002	0.1839	0.0614	0.2242	0.0718	0.0815	0.1244	0.0166	0
AC022137.3	0.0516	0.0181	0	0.0458	0	0.0221	0	0	0	0.0611	0.0491	0	0.0536	0.1501	0.1003	0	0.0512	0.0361	0.0419	0.0208	0	0	0.0178	0.02	0.1299	0.0447	0.069	0.0759	0.024	0.026	0.0574	0.0264	0.11	0	0	0.0483	0	0.0186	0	0.081	0.0244	0.0224	0.0896	0	0	0	0	0	0
AC110611.1	0.0337	0.177	0.0632	0.2541	0.1551	0.1011	0.1519	0.1228	0.0895	0.1197	0.1121	0.0898	0.0525	0.3079	0.2183	0.0282	0.0669	0.0707	0.1915	0.0816	0.0786	0.0269	0.1046	0.1434	0.1272	0.3793	0.2103	0.0248	0.0626	0.0509	0.2622	0.1034	0.1437	0.1946	0.0718	0.1261	0.0341	0.2797	0.2737	0.1586	0.0637	0.0876	0.1023	0.0855	0	0.0388	0.0339	0.0475	0.1639
AC245041.2	0.5497	0.5227	0.6629	1.0281	0.2009	0.623	2.6785	0.2863	0.1252	0.0775	0.4668	0.2931	0.2855	0.93	1.3232	0.3621	0.604	0.2748	0.606	0.1745	0.2382	0.1884	0.6773	1.0485	0.4201	0.5272	0.8056	0.2598	1.7699	0.4744	0.0873	0.1607	0.2093	0.3119	0.6694	0.147	0.4176	1.1201	0.5014	0.4519	0.3897	0.3574	0.3238	0.1826	0.7974	0.2717	0.2764	1.0531	0.3582
ZNF529-AS1	0.3889	0.3758	0.4428	0.4285	0.3705	0.1955	0.9526	0.7542	0.3279	0.4449	0.2423	0.8724	0.6268	0.6018	0.3303	0.2923	0.3061	0.2815	0.61	0.2925	0.1502	0.2573	0.2498	0.384	0.3882	0.5925	0.4546	0.2169	0.4113	0.243	0.4027	0.4667	0.4004	0.4068	0.543	0.4268	0.3396	0.4745	0.301	0.5051	0.4943	0.6743	0.1979	0.3629	0.177	0.4433	0.1753	0.6562	0.2936
AC145098.1	0.113	0.475	0.2544	0.7021	0	0.0969	0.3822	0.4708	0	0.0893	0.1075	0.1205	0.8216	0.5635	0.1465	0.1895	0.1121	0	0.9179	0.3651	0	0.5421	0.1559	0.1749	0.1422	0.1958	0.4032	0.8308	0.21	0.1138	0.2513	0.1157	0	0.4897	0.2408	0.2115	0.1145	0.4896	0.0875	0.5911	0.7476	0	0.4904	0.1911	0.1147	0	0	0	0
AP003031.1	0.1294	0.136	0.0485	0	0.0662	0.0555	0	0.2022	0.3439	0.3067	0.0615	0.207	0.2688	0.1075	0.3354	1.4646	0.8347	0.4527	0	0.7317	0	0.2069	0.1786	0.4006	0.4886	0.5044	0.2309	0	0.1804	0.2606	0.2878	0.3311	0.4139	0.3738	0.7583	0.4845	0.1311	0.2803	0.4006	0.4738	0.2446	0.1683	0.6739	0.1641	0	0.0995	0.1301	0.1218	0.0787
AC091057.1	0.0522	0.0671	0.1436	0.1467	0.0089	0.0224	0.1962	0.145	0.0185	0.0344	0.0579	0.1299	0.1175	0.4917	0.0451	0.0438	0.1381	0.0609	0.1131	0.007	0	0.0417	0.066	0.0808	0.1095	0.1357	0.0931	0.0704	0.0323	0.0175	0.0774	0.0356	0.1484	0.0377	0.0464	0.0977	0.0529	0.1257	0.0808	0.0455	0.1809	0.0377	0.0831	0.103	0.0088	0.0669	0.0175	0.0901	0.0423
EBLN3P	6.0155	8.3739	4.8402	8.9367	4.4964	6.3175	7.2626	7.5312	5.2778	5.7382	5.2323	5.4581	7.4575	6.9614	5.3134	5.9452	6.3176	8.6087	7.7988	3.9799	3.6508	6.6594	9.424	7.4238	5.6653	8.5759	5.3494	5.9831	7.0637	5.4919	8.9829	5.4202	8.3038	4.6519	8.9502	10.9942	5.6109	8.1385	5.3251	8.6708	7.9962	6.3864	7.6717	4.8422	5.7953	5.2283	6.6657	4.7858	2.3479
Z83745.1	0.1977	0.1559	0.4081	0.3291	0.0253	0.0212	0.3902	0.103	0.0788	0.2343	0.1646	0.4745	0.6419	0.3903	0.3204	0.0829	0.1717	0.1038	0.6024	0.0399	0.0923	0.0395	0.2388	0.2679	0.2489	0.4068	0.2205	0.1817	0.4365	0.1991	0.3299	0.3289	0.5799	0.0714	0.079	0.3008	0.0751	0.2856	0.1339	0.1293	0.3738	0.2572	0.1716	0.3345	0.1255	0.114	0.0746	0.2094	0.1503
AL031985.3	0.3004	0.5752	0.3907	1.3864	0.5328	0.1717	1.0612	0.6257	0.1703	0.3955	0.4761	0.8542	0.9568	1.2981	0.7008	0.2518	0.4769	0.2242	0.9435	0.2427	0.4672	0.9286	0.456	0.279	0.7309	0.6939	0.4644	0.5448	1.0236	0.3024	0.5791	0.6968	0.4698	0.6942	0.6188	0.5061	0.7303	0.564	0.8059	0.5657	1.6656	0.4514	0.2781	0.508	0.1017	0.3387	0.2215	0.5842	0.1948
ALOX12-AS1	0.2197	0.2654	0.2217	0.2892	0.0698	0.1949	0.2819	0.3393	0.2255	0.1676	0.1441	0.4121	0.425	0.4848	0.1964	0.2223	0.1579	0.3499	0.2708	0.2999	0.2333	0.2302	0.3346	0.1583	0.1907	0.3544	0.2771	0.1838	0.3662	0.2441	0.3286	0.3024	0.2747	0.3502	0.2018	0.3546	0.1458	0.2955	0.1994	0.325	0.2721	0.2824	0.1973	0.1986	0.1923	0.2737	0.2362	0.221	0.1935
NIPBL-DT	1.0389	0.9062	0.403	1.1229	1.0849	0.4425	0.6614	1.2366	0.6087	0.8431	0.3831	1.8917	0.5726	1.6917	0.6779	1.0903	0.9398	1.0386	0.8152	0.7194	0.3759	0.8024	0.5852	0.6674	0.7828	1.3224	0.8385	1.0185	1.248	0.5835	1.1948	0.5425	0.7838	0.8678	1.1146	1.9911	0.6157	0.9646	0.6126	1.7155	0.8483	0.7843	0.7791	0.6754	0.7823	0.5759	0.8814	0.3725	0.4642
AC092376.2	0.0357	0.0417	0.0805	0.0952	0.0854	0.1226	0.0672	0.1241	0.0127	0.0282	0.0453	0.0127	0.1238	0.2476	0.0154	0.0699	0.0355	0.0167	0.0968	0.0289	0	0.1334	0.148	0.0461	0.015	0.1342	0.0425	0.0876	0.0664	0.024	0.1458	0.0366	0.1016	0.0516	0.1777	0.1115	0.0121	0.1377	0.0553	0.1122	0.045	0.0413	0.0931	0.0705	0.0605	0.0183	0.1678	0.0449	0.0145
AC010326.3	2.9612	2.6314	1.4633	4.9364	1.6261	1.7963	3.6648	4.664	1.6894	1.94	2.9537	4.4673	3.9762	3.5416	1.966	2.1801	3.4404	1.9205	2.8161	1.0503	1.685	4.7351	2.5915	2.9629	1.7272	3.6289	3.5435	1.8586	4.5646	2.4724	2.6508	1.7741	4.467	2.7125	3.7711	2.6365	1.6828	3.599	2.236	2.796	5.5977	1.4402	2.3822	2.3821	1.5402	3.0539	2.2518	1.4953	1.8447
NFYC-AS1	0.2907	0.224	0.1091	0.2322	0.0297	0	0	0.1817	0.2164	0.1837	0.1382	0.341	0.302	0.7731	0.1507	0.1462	0.4904	0.1221	0.1417	0.1644	0.0543	0.093	0.2608	0.36	0.2561	0.4029	0.1297	0.0855	0.2432	0.2049	0.6143	0.0595	0.31	0.084	0.1549	0.1905	0.0589	0.2099	0.2475	0.8212	0.2198	0.126	0.328	0.1967	0.1181	0.2235	0.2047	0.1368	0
LINC01775	0	0.1852	0	0	0	0	0	0	0	0	0	0	0	0	0	0.1108	0	0	0	0	0	0	0.0912	0	0	0.1145	0	0	0	0	0	0.1353	0	0	0	0	0	0.0955	0	0	0	0	0	0	0	0	0	0.1244	0
SMARCA5-AS1	0.2595	0.3272	0.0779	0.3685	0	0.267	0.117	0.2162	0	0.082	0	0.1107	0	0.1294	0.2691	0.0435	0.206	0.0726	0.5059	0	0	0.083	0.1432	0.2812	0.3266	0.2248	0.0926	0.5723	0	0.2612	0.0577	0.0531	0	0	0.2212	0.0971	0.2629	0.5247	0.2008	0.3258	0.1471	0.045	0.1802	0.0439	0.1581	0.0399	0	0.0977	0
RNF139-AS1	0.12	0.0544	0.0318	0.1128	0.0867	0.0545	0.0716	0.1103	0.075	0.0948	0.0537	0.1731	0.0806	0.2346	0.064	0.0769	0.1121	0.079	0.1605	0.0684	0.0395	0.0451	0.0925	0.1857	0.1421	0.1528	0.0755	0.0675	0.1115	0.1066	0.2198	0.0795	0.0753	0.0714	0.0902	0.1189	0.05	0.1172	0.1256	0.1698	0.08	0.0979	0.0613	0.0895	0.0788	0.0543	0.0639	0.1063	0.0172
AL096865.1	0.0529	0	0.1588	0.1878	0	0.0454	0	0.1102	0	0	0.0503	0.5077	0.055	0.9673	0.0686	0	0	0	0.1719	0.0427	0	0.0846	0	0	0.1332	0.1375	0	0.0778	0.0492	0	0.1177	0	0	0	0	0	0.0536	0.1528	0.0819	0.1661	0.15	0	0.0459	0.0447	0.0537	0.0407	0.0532	0	0
LINC01679	0.2629	0.1842	0.7497	1.6024	0.2691	0.4209	4.6839	1.3144	0.2609	0.2077	0.6501	0.9906	1.147	2.3161	0.3862	0.191	0.3131	0.417	0.7404	0.2832	0.1472	0.3924	0.4958	0.2035	0.5736	0.7288	0.7036	1.2758	0.6679	0.4941	0.1949	0.2153	0.2243	2.4305	0.4669	0.2625	0.8167	0.3164	0.2849	0.7519	0.6461	0.3039	0.8976	0.1927	0.4449	0.2425	0.6875	0.7587	1.407
GATA2-AS1	0.1688	0.272	0.1773	0.2697	0.3455	0.2316	0.6472	0.8264	0.0359	0.16	0.2729	0.3241	0.1754	0.463	0.2845	0.0708	0.2178	0.3544	0.5211	0.1364	0	0.3509	0.2563	0.1045	0.3612	0.4241	0.256	0.211	0.5335	0.204	0.2253	0.1901	0.108	0.951	0.4317	0.158	0.1197	0.256	0.2482	0.3533	0.4308	0.0878	0.1465	0.157	0.0857	0.1687	0.2886	0.3019	0.3491
AC093627.5	0.6163	0.9185	0.3597	0.8076	0.4305	0.1846	0.9597	0.8966	0.4369	0.6337	0.3443	1.4293	0.6707	0.9269	0.3297	0.648	0.5631	0.5066	1.0966	0.5216	0.2374	1.0011	0.7358	0.4543	0.8496	0.8136	0.7243	0.3524	0.7728	0.2758	0.9031	0.3404	0.3338	0.537	0.6463	0.7417	0.3072	0.6005	0.5981	1.044	0.712	0.5343	0.2887	0.7032	0.2285	0.6844	0.2656	0.4143	0.3807
AC003086.1	0	0.0724	0.0388	0.2293	0	0	0.1165	0.4844	0.0549	0.1225	0.0491	0.0551	0.0537	0.1718	0	0.0433	0	0	0.084	0.0417	0	0.0826	0	0	0	0.0448	0	0.114	0.048	0.052	0.1724	0.0529	0.1102	0	0.2753	0.0967	0.2094	0.112	0.04	0.1622	0.0977	0.1344	0.0449	0	0.0525	0.0397	0	0	0.0629
HM13-IT1	0.2755	0.2896	0.1034	0.2446	0.282	0.2363	0.3107	0.5739	0.5859	0.2177	0.131	0.1469	0.2862	0.6869	0.1786	0.1155	0	0	0.4476	0.1113	0.6427	0.2203	0	0.1066	1.0403	0.4773	0.4915	0.3038	1.0243	0.4161	0.4596	0.423	0.8814	0.199	0.2936	0.2579	0	0.3979	0.1066	0.4324	0	0.3583	0.3587	1.2815	0	0.4236	0.4156	0.2593	0.5026
AC005034.5	1.1576	1.0323	0.1579	0.5605	0.8616	0.4513	1.6613	0.3288	0.6714	0.6651	0.6005	0.4489	0.6559	0.7872	0.5456	1.1471	0.2089	0.7364	0.3419	0.5951	0	0.1683	0.5809	0.3258	0.5298	0.9116	0.2816	0.3869	0.6847	1.1655	0.8193	0.4308	0.6733	0.6081	1.1214	1.773	0.9595	0.456	0.8145	1.4314	0.3979	0.7299	1.0961	0.623	0.4275	0.3236	1.1642	0.2971	0
AP000813.1	0.052	0.0729	0.1171	0.1386	0.0399	0.0669	0.0733	0.1626	0.0415	0.0925	0.0371	0.0971	0.0811	0.1838	0.0843	0.0982	0.0516	0	0.1057	0.0315	0.0728	0.1456	0.0898	0.1108	0.0491	0.1127	0.058	0.1052	0.0846	0.0131	0.0434	0.0133	0.0555	0.1503	0.097	0.0852	0.0395	0.1033	0.0302	0.1497	0.1107	0.0789	0.0565	0.077	0.0396	0.02	0.1308	0.0367	0.0475
AC004801.6	0.1504	0.2811	0.0753	0.2225	0.2053	0.086	0.3958	0.2611	0.3732	0.0792	0	0.2139	0.2083	0.6251	0.195	0.042	0.2986	0.1404	0	0.1215	0	0.0802	0.1384	0.2329	0.1262	0.4344	0.2237	0.2581	0.8855	0.2524	0.1673	0.3593	0.3208	0.4346	0.4275	0.1877	0.1016	0.1449	0.2329	0.5246	0.3318	0.0869	0.3047	0.1696	0.1528	0.1927	0.1513	0.1416	0.4879
PAXIP1-AS2	1.1597	1.4665	0.7294	2.1569	0.7573	0.521	1.1458	1.3517	0.9982	1.2739	0.9454	0.8599	1.5087	1.3724	1.0022	1.4679	1.2112	1.2907	2.0188	1.0038	0.3092	1.307	1.2347	1.0986	1.4666	1.6984	0.7882	1.2344	0.8931	1.0064	2.0146	0.797	1.2603	1.0929	1.2123	2.1038	1.1804	1.2483	1.2994	1.4734	1.472	1.0821	1.2751	1.0368	0.83	0.7345	0.511	0.8835	0.3291
AL354892.2	1.3386	1.8757	1.6437	1.6202	2.6152	1.5654	2.0582	3.8023	1.8114	2.4033	1.5046	4.6718	2.1488	0.9102	1.8928	2.0406	2.2945	3.4061	1.7793	1.7695	0.6813	1.5567	1.7633	1.6012	2.1442	1.5812	1.1941	0.8052	1.2441	0.9801	2.4361	1.7437	0.7786	1.7578	2.8527	1.5946	1.8491	1.2303	2.8255	2.5464	0.4601	3.2705	0.9506	0.9262	2.1007	2.4324	0.7343	1.3742	1.9241
AL442003.1	0.0851	0	0.0639	0.0756	0	0.0365	0.096	0	0.0905	0.0336	0.0405	0	0.0442	0.1061	0	0	0	0.1787	0.0692	0.0688	0	0	0	0.0988	0.1072	0.0738	0.0759	0.0939	0.1583	0.0857	0.0947	0	0.2724	0	0	0.1992	0	0.0615	0	0.2227	0.0402	0.0369	0	0.108	0.0865	0.0327	0.0856	0.0401	0
LINC02505	0	0	0	0	0	0	0	0	0	0	0	0	0	0	0	0	0	0	0	0	0	0	0	0	0	0	0	0	0	0	0	0	0	0	0	0	0	0	0	0	0	0	0	0	0	0	0	0	0
AC008735.4	0.3226	0.1695	0.1816	0.5012	0	0.0692	0.0909	0	0.1715	0	0	0.172	0.5027	0.6033	0	0.2029	0.4002	0	0.6552	0.1303	0	0.3869	0.1113	0.6243	0.203	0.0699	0	0.1779	0.1499	0.5685	0.628	0.0826	0.344	0	0.5157	0.0755	0.1634	0.3495	0.1249	0.5064	0.4574	0.0699	0.35	0.6139	0.1638	0.124	0.1622	0.1518	0
AC068473.5	2.2485	1.3598	0.5683	0.9454	0.9204	0.4872	0.6138	2.0214	0.8053	1.421	0.6078	2.7764	1.2047	1.495	0.7976	2.1036	0.6107	1.5568	0.769	0.7075	0.9276	0.8326	1.2085	1.2274	0.4766	1.4557	0.5701	0.6787	1.1439	0.1906	1.9743	1.2597	1.06	2.1197	1.3115	1.2849	0.9111	1.0427	0.9526	1.4363	1.0067	1.2517	0.6779	1.1409	0.6249	0.9644	0.3571	0.7128	0.8924
CCNT2-AS1	0.1137	0.1394	0.2987	0.2019	0.1649	0.1625	0.2244	0.2566	0.1914	0.1797	0.1622	0.2931	0.187	0.315	0.1228	0.0874	0.2633	0.1857	0.2925	0.1225	0.0619	0.0909	0.1439	0.2347	0.2743	0.2052	0.1183	0.1254	0.3611	0.3149	0.1897	0.1261	0.1819	0.1643	0.1313	0.3193	0.1152	0.3011	0.176	0.347	0.0717	0.1643	0.1398	0.1202	0.0577	0.1384	0.1716	0.1694	0.2075
AC020907.4	0.1865	0.0653	0.1399	0.0828	0.0954	0.08	0.1051	0.0971	0	0.221	0.0887	0.0994	0.4842	0.9298	0	0	0	0.261	0	0.1506	0.087	0.1491	0	0.2165	0.1173	0.3231	0.0832	0.0685	0.7799	0.0939	0.1037	0.0954	0	0.2694	0	0.4363	0	0	0	0	0.3525	0	0.2428	0	0.0947	0	0.6564	0.351	0.1134
CDKN2A-DT	0	0	0	0	0	0	0	0	0	0	0	0	0	0	0	0	0	0	0.0968	0	0	0	0	0	0	0	0	0.0438	0	0	0	0	0	0	0	0	0	0	0	0	0	0	0	0	0	0	0	0	0
AC004908.2	0.0854	0.7183	0.1923	0.6067	0.7869	0.5862	0.4817	0.7119	0.0908	0.135	0.4063	1.0933	0.355	0.9231	0.2215	0.2865	0.6783	0.1196	0	0.2761	0	0.2732	0.2948	0.4629	0.3226	0.5181	0.5335	0.1885	1.1911	0.5161	0.5701	0.1749	0.3644	0.4937	0.4552	0.3998	0.2596	0.1851	0.1322	0.5363	0.646	0	0.3708	0.2168	0.2603	0.4598	0.7733	0.2412	0.3117
MAPKAPK5-AS1	3.0621	2.2768	2.1571	3.3005	1.423	1.2997	3.5056	5.5488	2.1096	2.9991	2.1248	4.4484	3.5215	4.8562	1.8023	2.2924	2.5271	2.3614	2.792	2.7514	1.5454	2.1484	2.6735	2.9022	1.6714	3.2346	2.5782	1.6541	3.3687	2.2021	2.6585	1.5191	2.7655	3.1143	2.2474	2.5444	1.7884	3.4074	2.2853	2.9423	2.8499	3.1559	1.7493	2.0479	1.3802	3.0867	1.8698	2.176	4.1424
KDM4A-AS1	0.1861	0.1548	0.1047	0.1858	0.0833	0.0898	0.0918	0.1211	0.0371	0.1378	0	0.1984	0.0362	0.2126	0.1357	0.156	0.0692	0.2116	0.1511	0.1503	0.1302	0.0744	0.0802	0.171	0.0585	0.2519	0.1764	0.0684	0.1621	0.1171	0.2975	0.1071	0.2232	0.0672	0.1735	0.098	0.0471	0.1848	0.108	0.1947	0.2308	0.1109	0.0908	0.1377	0.1181	0.0983	0.117	0.1094	0.099
LINC02268	0.2006	0.0703	0.1936	0	0.1173	0.1229	0.3555	0.4627	0.1219	0.0679	0.0954	0.1681	0.1786	0.1667	0.0929	0.0601	0.0427	0.2607	0.0931	0.1968	0.0669	0.2062	0.2175	0.0555	0.1984	0.3228	0.1151	0.0948	0.4395	0.0721	0.2072	0.1907	0.1834	0.2277	0.1222	0.1073	0.029	0.1656	0.0887	0.1949	0.2709	0.087	0.0498	0.0727	0.0437	0.1432	0.1153	0.0809	0.0697
AC135050.5	0.8128	0.9492	0.3389	0.8017	0.2773	0.3098	0.9165	0.7525	0.7682	0.7848	0.4295	1.1558	0.7505	1.276	0.5853	0.9844	0.717	0.1264	0.7336	0.8755	0	0.8665	0.6232	1.0486	0.341	1.2518	0.3223	0.5976	0	1.364	1.7076	0.0924	1.3483	0	0.8661	1.268	0.0915	0.7175	0.6291	1.0394	0.3414	0.5481	0.8623	0.7638	0.5503	0.486	1.1808	0.085	0
LINC00294	2.8777	1.8812	1.7365	2.4096	1.761	2.0736	3.2616	3.2909	1.8138	2.5078	1.5237	3.322	1.4792	2.8356	1.8651	1.2313	2.2817	0.955	2.7233	1.2463	1.2735	1.2571	1.5046	1.7108	2.1844	2.4929	1.9452	1.4615	2.7022	1.4786	1.9798	1.6245	1.4236	2.4856	3.0191	2.0271	1.653	2.089	1.3203	3.4611	2.8742	1.9548	2.8712	1.8566	1.0394	1.9501	1.4769	1.6473	1.4253
OIP5-AS1	16.9336	12.499	10.1226	19.3074	9.7381	10.2481	15.5948	13.3126	10.8002	11.9928	9.3665	14.0474	10.6961	12.8646	10.4682	12.3748	12.3731	15.8302	14.4975	12.1451	6.1245	12.9572	15.9114	13.2029	14.2315	14.1698	10.8114	16.1691	9.6712	10.8701	15.6186	11.7393	15.8044	7.5965	16.931	25.2056	14.3592	15.1413	15.3224	17.2641	10.4641	10.6955	11.0168	9.0911	8.8257	13.3069	9.2119	5.7903	5.8456
AC055855.1	0.2942	0	0.2944	0.1741	0	0	0.1106	0.1022	0.1043	0.2325	0.0933	0.523	0.3056	0.3261	0	0.1645	0	0.1373	0.3187	0.0792	0	0.3137	0.203	0.2277	0.2469	0.085	0.35	0.2163	0.0912	0	0.2182	0	0	0.1417	0.4181	0.1836	0	0.1417	0.2277	0	0.5562	0.1701	0.3405	0.2488	0	0.0754	0	0.1846	0.2386
AL160006.1	0.2094	0.3423	0.3841	0.5162	0.2262	0.1796	0.8657	0.4846	0.2845	0.7903	0.2213	1.1536	0.3383	0.8604	0.7539	0.5267	0.2309	0.3907	0.6047	0.9773	0.1085	0.4464	0.2087	0.4502	1.0248	0.7759	0.3424	0.2737	0.346	0.2459	0.9961	0.2143	0.3473	0.3865	0.7809	0.3702	0.2357	0.5292	0.3151	0.5598	1.0664	0.7059	0.313	0.4033	0.0827	0.3756	0.1287	0.2956	0.4103
AC025031.4	0.03	0.021	0.0225	0.0932	0.0307	0.0129	0.0507	0.0625	0	0.0355	0.0285	0.048	0.0934	0.1371	0.0583	0	0.0446	0.042	0.0244	0	0	0	0.0724	0.0464	0.0189	0.0649	0.0535	0.0551	0	0.1208	0.0333	0.1228	0	0.0217	0.032	0.0421	0.0456	0.0541	0.0232	0.0627	0.0142	0.026	0.013	0.0127	0.0152	0	0.0151	0.0564	0.0182
PARTICL	1.0988	0.9125	0.4886	1.3727	0.6664	0.3839	1.5603	1.6955	0.3462	0.9002	0.8902	1.736	0.8878	1.5897	0.4748	0.7166	1.3328	1.0252	1.2563	0.9206	0.3038	0.9762	0.5616	0.882	0.6659	1.4455	1.0891	0.4488	1.2482	0.6146	1.539	0.6248	0.6944	0.7055	1.1275	1.0285	0.4535	0.7936	0.5355	1.2774	1.4617	0.7057	0.7771	0.5507	0.6612	0.9386	0.8595	0.9192	0.99
LINC00892	0.0255	0.1609	0.0383	1.223	0.0261	0	0.3452	0.4784	0	0.0806	0.1699	0.8163	0.0795	3.393	0.0992	0.0428	0.2026	0.1785	0.2073	0.0618	0.0476	0.2448	0.0704	0.237	0.3211	0.7736	0.1593	0.0938	0.0711	0.0257	0.2554	0.1045	0.2721	0.0737	0.0272	0.1672	0.0517	0.1474	0.1975	0.3204	0.4582	0.2212	0.0221	0.0863	0	0.3139	0.0257	0.3122	0.4034
AP001922.6	0.4491	0.3776	0.1348	0.3189	0	0	0	0.6548	0	0.071	0.3417	0.1916	0.2799	0.3732	0	0.0753	0.3565	0.1257	0.5837	0	0	0.4309	0.1859	0.139	0.2261	0.3112	0	0.1981	0.0835	0	0.0999	0	0	0.2595	0.0957	0.0841	0	0.3892	0.0695	0.188	0.0849	0.0779	0.078	0	0.0912	0	0	0.0845	0.1092
AL133410.1	0.0838	0.0755	0.0539	0.0638	0.0123	0.0514	0.0405	0.0873	0.0764	0.0189	0.0114	0.1022	0	0.1593	0.0155	0.0402	0.0357	0.0671	0.0584	0	0.0224	0	0.0331	0.0464	0.0603	0.1349	0.0427	0.0617	0.1225	0.0241	0.0666	0.0123	0.0511	0.0173	0.0766	0	0	0.0519	0.0185	0.0251	0.0906	0.0623	0.0416	0.0912	0.0608	0.0276	0.0843	0.0225	0.0583
MKLN1-AS	0.1817	0.2784	0.2258	0.4183	0.1627	0.2727	0.6978	0.6091	0.2535	0.3723	0.1728	0.3693	0.4364	0.3964	0.2723	0.3427	0.2141	0.2066	0.3044	0.1789	0.0954	0.2542	0.2664	0.2505	0.2358	0.4328	0.4558	0.2212	0.4116	0.1829	0.1515	0.2441	0.109	0.2296	0.3025	0.3985	0.3796	0.369	0.1626	0.2911	0.8961	0.2264	0.2464	0.2449	0.196	0.1528	0.1427	0.2084	0.4143
AP003065.1	0.352	0.0822	0.3521	0.4686	0.06	0.2012	0.463	0.7332	0	0.2317	0.0558	0.5005	1.0359	1.0726	0.4562	0.0492	0.7568	0.1642	0.2859	0.3791	0.0547	0.2814	0.3238	0.7719	0.443	0.9147	0.314	0.647	0.5452	0.2362	0.8481	0.06	0.2502	0	0.6251	0.4393	0.0594	0.3813	0.227	0.4296	1.1089	0.4577	0.6619	0.4465	0	0.1804	0.295	0.4416	0
RAB30-DT	0.4909	0.7166	0.8289	0.5326	0.6071	0.6433	0.6228	0.8665	0.8047	0.6949	0.4086	1.4834	0.6587	1.1561	0.4154	0.6518	0.6834	0.9448	0.6536	0.4021	0.5091	0.2399	0.6305	0.4803	0.6608	0.8152	0.5778	0.3359	1.2548	0.4462	0.7811	0.5444	0.349	0.6796	0.7702	0.9446	0.4904	0.4136	0.3747	0.8847	0.6187	0.8513	0.4202	0.7496	0.5193	0.6972	1.0561	0.8278	0.9869
GORAB-AS1	0	0.0852	0.0391	0.0617	0.0089	0.0149	0.049	0.0362	0.0092	0.0274	0.0578	0.0093	0.0361	0.0361	0.0338	0.0218	0	0.0243	0.0564	0.0631	0.0243	0.0972	0.012	0.0336	0.0437	0.0677	0.031	0.0447	0.0565	0	0.0193	0.0089	0.0926	0	0.0648	0.0406	0.0528	0.0502	0.0538	0.0545	0.0821	0.0075	0.0226	0.0367	0.0088	0.0401	0.0175	0.0327	0.0317
SRD5A3-AS1	0.0381	0.1468	0.1001	0.1099	0.0292	0.0163	0.0322	0.0595	0.0304	0.0301	0.0634	0.1016	0.1682	0.0871	0.0494	0.0319	0.0662	0.08	0.0464	0.0539	0	0.0762	0.0329	0.059	0.036	0.1485	0.034	0.049	0.0708	0.0575	0.0636	0.078	0.1016	0.0138	0.0508	0.0446	0.029	0.1101	0.0737	0.01	0.081	0.0248	0.0331	0.0725	0.0387	0.022	0.0862	0.0448	0.0811
FGD5-AS1	22.392	27.6372	17.2235	37.5259	23.1686	20.8741	37.8254	32.4358	16.8182	19.6412	16.9054	29.7457	25.8154	42.5903	24.9241	28.4292	30.3296	28.5332	40.7628	23.301	10.284	42.8394	33.2749	27.5385	23.9983	31.1501	15.729	29.0578	26.6483	24.6206	32.5542	20.5557	22.7941	31.0419	33.488	43.9544	29.7959	40.7335	25.6468	35.5059	44.4479	21.7196	25.2656	16.9683	19.333	18.4052	24.4501	21.0016	13.3922
MIR548XHG	0	0	0.0134	0	0	0	0	0	0	0	0	0	0	0	0	0	0	0	0	0	0	0	0	0	0	0	0.016	0	0	0	0	0	0	0	0	0	0	0	0	0	0	0	0	0	0	0	0	0	0
LINC02035	0.8866	0.502	0.3629	0.9937	0.4216	0.5223	1.0704	1.595	0.457	0.8136	0.3407	1.2129	0.6512	1.9948	0.6268	0.5256	0.6488	0.376	1.0912	0.7018	0.1755	0.7733	0.55	0.7833	0.7327	1.73	0.5752	0.6848	0.5577	0.541	1.1155	0.4125	0.8022	0.9055	1.336	0.8634	0.6713	1.1642	0.5961	1.2275	0.9057	0.9472	1.0416	0.6362	0.4547	0.5026	0.7566	0.4467	0.6209
RAD51-AS1	1.3043	0.7433	0.6786	1.3275	0.2136	0.3878	0.7844	1.3403	0.4068	0.632	0.4962	1.8175	1.6438	3.729	0.4283	0.5541	0.6213	0.4624	1.1019	0.3793	0.1298	0.5283	0.48	1.3999	0.788	1.6119	0.8842	0.4603	1.2284	0.4377	1.5473	0.2492	0.853	0.3266	1.2972	1.0906	0.2819	0.5275	0.7268	1.2009	1.2985	0.8745	0.4981	1.0736	0.2825	0.8423	0.5946	0.851	0.6345
AP001626.1	0.0172	0.0241	0.0258	0.0305	0	0.0147	0.0581	0.0537	0	0.0136	0	0.0916	0	0.0286	0.0445	0	0	0	0.0558	0.0278	0.0321	0	0	0.0665	0	0.0447	0	0	0.0958	0.0692	0	0	0	0.0248	0	0.0482	0	0	0.0665	0	0	0.0298	0.0149	0.0291	0	0.0132	0	0.0485	0
LINC00997	1.0935	1.3375	0.9179	1.02	0.9484	1.0332	2.0271	1.8918	1.4188	0.9371	1.0929	0.8697	1.0396	1.1553	1.3213	1.1966	1.7841	1.0894	1.4453	0.6438	1.4355	1.304	1.5091	0.7603	1.2363	1.9106	1.2069	1.5535	1.4297	1.3249	1.4841	1.7073	1.502	0.7764	1.7774	1.2664	1.1828	1.4188	1.3771	1.0859	1.489	0.9159	1.7856	1.442	1.0163	1.5816	1.0625	0.7326	0.7439
UNC5B-AS1	0.1387	0	0	0	0	0	0	0	0.0738	0	0	0.074	0.0721	0	0	0	0.0688	0	0	0	0.0647	0.1109	0	0.2684	0.0873	0.1202	0	0	0.0645	0.1397	0	0.071	0	0	0	0	0	0	0.0537	0	0	0	0	0.0587	0.0704	0	0	0	0
MIR4435-2HG	0.053	0.0984	0.086	0.2225	0.1334	0.2126	0.4345	0.2611	0.0457	0.0419	0.0995	0.11	0.1324	0.2679	0.1003	0.0408	0.0981	0.0501	0.2234	0.0706	0.0094	0.0893	0.0791	0.1065	0.1154	0.1675	0.1764	0.0653	0.229	0.0678	0.0653	0.0762	0.0825	0.149	0.1969	0.0295	0.0798	0.0942	0.0942	0.0914	0.218	0.0944	0.1318	0.0521	0.1266	0.0496	0.0922	0.155	0.1638
AL359762.3	0.1278	0.0895	0.0959	0.0972	0.0747	0.0939	0.0823	0.038	0.1747	0.0433	0.1216	0.1947	0.1517	0.1517	0.071	0.0919	0.1268	0.2044	0.0593	0.0442	0.1022	0.0292	0.0504	0.0565	0.023	0.1107	0.0814	0.0671	0.1867	0.0735	0	0.1495	0.2726	0.0264	0.0389	0.0854	0.074	0.1055	0.0424	0.2101	0.1035	0	0.1902	0.1081	0.0927	0.0842	0.1653	0.1546	0.0222
LINC00662	0.3132	0.3509	0.2416	0.3239	0.2207	0.2483	0.3981	0.477	0.3063	0.2917	0.222	0.4364	0.2317	0.4027	0.2355	0.249	0.2521	0.3597	0.2832	0.3902	0.1516	0.2882	0.3109	0.2836	0.277	0.3852	0.3044	0.2074	0.3199	0.2067	0.368	0.2389	0.2457	0.3073	0.3054	0.3719	0.2529	0.2752	0.2858	0.4467	0.2429	0.3317	0.191	0.2561	0.228	0.343	0.306	0.1835	0.2767
SNHG30	3.5688	3.0394	2.0316	2.7855	2.4244	1.504	4.8914	4.3259	2.6169	3.0867	1.1704	4.987	3.3875	4.6793	1.2761	3.1987	2.5036	4.0905	2.6991	2.5103	2.4116	2.7057	3.3541	2.9528	1.5489	4.051	3.5678	1.1084	3.7744	1.301	3.627	1.7634	2.0997	4.2219	2.9505	4.953	1.6518	3.355	2.4526	3.8306	2.3263	3.6275	2.2431	2.3156	1.6246	2.5071	1.6399	3.735	4.0787
AC139795.2	0.3944	0.4926	0.4246	0.8523	0.2632	0.3529	0.638	0.6608	0.237	0.3793	0.2283	0.6583	0.659	1.1686	0.3556	0.3882	0.6636	0.192	0.78	0.4017	0.224	0.521	0.3431	0.5574	1.2949	0.6981	0.1836	0.4665	0.2709	0.8114	0.7628	0.4914	0.5485	0.5449	1.0415	0.6259	0.3821	0.5696	0.4778	1.0585	0.5348	0.55	0.8632	0.6235	0.3657	0.3691	0.4829	0.2743	0.2294
OBSCN-AS1	0.0381	0.0445	0.0191	0.0451	0.013	0.0218	0.0716	0.0926	0	0.0201	0.0362	0.0948	0.066	0.1266	0.0165	0.0319	0.0252	0.0178	0.0619	0.0103	0.0355	0.0609	0.0175	0.0295	0.0639	0.044	0.0113	0.0373	0.1652	0.0128	0.0424	0.026	0.1083	0	0.0406	0.0119	0.0129	0.0734	0.0393	0.093	0.096	0.055	0.0882	0.0215	0	0.0293	0	0.1315	0
AL365272.1	0.0282	0.1677	0.1056	0.2374	0.0576	0.0362	0.0635	0.1173	0.0299	0.0778	0	0.0901	0.1755	0.3627	0.073	0.059	0.0978	0.0985	0.1601	0	0.0788	0.0675	0.1166	0.0436	0.0354	0.2195	0.0251	0.0724	0.0392	0.1275	0.0626	0.1153	0.06	0.0407	0.03	0.0527	0.0285	0.0915	0.0327	0.1031	0.2528	0.061	0.0611	0.0476	0.0143	0.0649	0.0142	0.106	0.0171
AC005253.1	0.049	0.1374	0.0368	0.174	0	0.021	0.1382	0	0.0521	0.0774	0.0233	0.0784	0.1273	0.3055	0.0953	0.0411	0.1216	0.0343	0.1195	0	0.0457	0.0784	0.0676	0.2087	0.1851	0.0849	0.0656	0.1081	0.2278	0.0247	0.1635	0.1254	0.0523	0	0.0261	0.0918	0	0.0708	0.019	0.1026	0.1158	0.0425	0.1276	0	0	0.0377	0.1479	0.1845	0
Z98884.2	0.3744	0.2623	0.0936	0.2215	0.2554	0.7491	0.9849	0.7798	0.2654	0	0.2374	0.6654	0.9073	2.0742	0.4852	0.3139	0.6192	0.8732	0.4055	0	0.8151	0	0.3444	0.0966	0	0.7567	0.6679	0.0917	0.5799	0.7538	0.4164	0.5109	0.7984	0.1803	0.3989	0.4672	0.5056	0.1802	0.0966	0.5222	0.4718	0.2164	0.6499	0.4221	0.2534	0.1919	0.8785	0.2349	0.1518
AC092295.1	0	0	0	0	0	0	0.1274	0.1177	0	0	0	0	0	0	0.1465	0.2842	0	0.6326	0.1836	0.0913	0	0	0	0.0875	0.1422	0	0	0.0831	0	0	0	0	0	0	0.1204	0	0	0	0	0	0.1068	0	0	0	0	0	0	0	0
NOP14-AS1	1.6941	0.9976	0.5455	0.9119	0.5964	0.8089	1.6529	2.14	1.1881	1.3147	0.7199	1.6529	0.9361	1.473	0.6385	0.9268	0.8466	0.5045	1.1127	1.2667	0.4933	1.0375	0.8001	0.8649	0.9527	1.223	1.0718	0.6449	1.1893	0.992	1.2829	0.9715	0.7816	1.2236	1.0179	1.3158	0.8703	1.2278	0.9253	0.8046	1.5558	1.2865	0.923	0.9196	1.1957	0.642	0.7371	0.8876	0.9718
AC011498.6	0	0.0674	0.2165	0.0854	0	0	0.1084	0.3005	0	0.2279	0.0915	0.3076	0.0999	0	0.1246	0.0806	0.1909	0	0.1562	0	0	0.1538	0	0.0744	0	0.2499	0.0858	0.0707	0.2681	0.2904	0	0.3937	0.2051	0	0	0.09	0	0.2778	0.1488	0	0.1818	0.0834	0	0.4066	0	0	0	0	0
Z95115.1	0.9895	0.7102	0.6701	0.814	0.7163	0.6209	0.7348	1.7596	1.0007	0.6673	0.9181	1.4156	0.6267	0.7221	0.6882	0.9511	0.503	0.5742	0.941	0.9359	0.6756	1.6594	0.8993	0.9714	0.7898	0.7526	0.775	0.3726	1.3683	0.6318	0.9931	0.9634	0.7206	1.2202	0.9001	1.0165	0.3912	0.7146	1.046	1.8181	1.1634	1.1717	0.5027	0.7348	0.6617	0.8906	1.0922	1.181	1.0274
AC015849.3	0.8039	0.4929	0.4525	0.6244	0	0.0862	0.2266	0.314	0.2137	0.4763	0.4779	0.2143	0.2088	1.921	0.2605	0.337	0.3989	0.4219	0.8163	0.1624	0.0938	0.1607	0.1387	0.6223	0.8854	1.3929	1.255	0.3694	0.7472	0.5059	1.7883	0	0.4286	0.1452	0.4283	0.3762	0.6108	0.4354	0.2333	0.6309	0.3799	0.0871	1.0467	0.5949	0.3061	0	0.8085	0.662	0.2445
AC107214.1	0.1874	0.1313	0.2009	0.499	0.137	0.0918	0.2717	0.1394	0.2277	0.3595	0.2291	0.3426	0.0834	0.1557	0.1735	0.2918	0.1063	0.0749	0.1305	0.2811	0.1749	0.1712	0.314	0.4144	0.1685	0.1623	0.1194	0.1378	0.0249	0.1617	0.3275	0.1644	0.0571	0.1933	0.0285	0.2756	0.2169	0.3093	0.2901	0.168	0.2277	0.2089	0.302	0.1358	0.0544	0.0823	0.2692	0.3779	0.1953
ZNF32-AS1	0	0.0792	0.1696	0.2006	0	0.1938	0.2548	0	0	0	0	0.8435	0	0.6574	0	0.0947	0.2243	0.3163	0.3672	0.1826	0	0	0.078	0.0875	0.1422	0.4894	0.2016	0.0831	0.5251	0	0	0.347	0.241	0.1632	0.1204	0	0	0.3264	0.2624	0.3547	0	0.1959	0.0981	0.0956	0.3442	0	0.2273	0	0
SGMS1-AS1	0.9556	0.4646	0.3751	0.8664	0.5743	0.6767	0.5714	0.6234	0.6545	0.4299	0.4884	0.5404	0.4416	0.6953	0.4144	1.0921	1.0901	0.376	0.757	0.4588	0.4348	0.7341	0.6524	0.8976	0.4837	0.5539	0.3428	0.2575	0.5531	0.5513	0.73	0.3481	0.6673	0.4274	0.8842	0.9709	0.3859	0.7147	0.608	1.1422	0.45	0.9022	0.4693	0.3825	0.335	0.5726	0.4139	0.9057	0.302
AC073842.2	0	0.0601	0.0643	0.3805	0.0877	0.0735	0.0967	0.1786	0	0	0	0.1829	0.2672	0.1425	0.1111	0	0.0851	0	0.1393	0	0	0.1371	0	0	0	0.1485	0.3059	0.1261	0.3187	0	0.0954	0	0	0	0	0.0802	0	0.0619	0.0664	0.0897	0.1621	0.223	0.2232	0.29	0.1741	0.0659	0.0862	0.0807	0
AC026356.2	0.0273	0.0191	0	0.0485	0	0.0937	0.0924	0.0569	0	0	0.026	0	0.0567	0.2042	0	0	0.0271	0.1146	0.1331	0.0441	0	0.0437	0.0377	0	0.1031	0.071	0	0.1807	0.1776	0.0825	0.0304	0	0.0582	0.0394	0.0582	0.0767	0	0.0394	0.0845	0.0286	0.1032	0.0237	0.0711	0.0462	0	0.021	0.0549	0.0257	0.0332
AC012368.1	0.1335	0.1052	0.1001	0.1629	0.0683	0.062	0.1442	0.1274	0.1005	0.0483	0.0688	0.2906	0.1329	0.3281	0.1009	0.0839	0.1656	0.1556	0.1717	0.2471	0.0259	0.08	0.1036	0.1549	0.189	0.1301	0.1191	0.1186	0.2016	0.112	0.2041	0.1081	0.1305	0.0964	0.2903	0.0885	0.0282	0.1365	0.0301	0.1338	0.1314	0.2169	0.2365	0.1411	0.0791	0.0641	0.2013	0.1675	0.1894
AC073046.3	0.0761	0.0534	0	0.2028	0.2338	0.0653	0.0859	0.3173	0	0.0602	0.2173	0.1624	0.0791	0	0.0987	0.0638	0	0	0.1237	0	0	0	0.1576	0.1179	0	0.066	0.4076	0.056	0	0	0.1694	0	0	0	0.0811	0	0	0	0	0.0797	0.072	0.066	0.1322	0.0644	0	0.1756	0	0	0
AL132800.1	0.9607	1.22	0.4844	2.465	0.5377	0.309	1.5403	1.4696	0.7022	0.9487	0.7424	0.8964	1.4189	0.8858	0.9145	0.9565	0.9087	0.8823	1.4632	1.5158	0.3362	1.8482	1.0979	0.7204	1.0202	1.1963	0.4285	0.6512	0.6697	0.5441	1.0685	0.7067	1.0244	1.1058	1.4076	1.5174	1.1557	1.0949	1.185	1.8376	1.589	0.8589	0.6254	0.4951	0.4116	0.4731	0.5133	0.5792	0.5112
KANSL1L-AS1	0.1015	0.0996	0.0762	0.1261	0.0831	0	0.0687	0.0423	0.0647	0.1122	0.1158	0.0866	0.0843	0.4049	0.0526	0.1362	0.1007	0.0284	0.033	0.082	0	0	0.1261	0.11	0.0766	0.1055	0.1086	0.0746	0.2641	0.1022	0.1806	0.0416	0.2597	0.1173	0.1947	0.114	0	0.1612	0.0786	0.1487	0.1151	0.0704	0.0881	0.1717	0.0618	0.0624	0.0408	0.0573	0.0494
AL360270.2	0.2048	0.0861	0.0492	0.1673	0.0671	0.0492	0.1386	0.1536	0.0784	0.0712	0.0312	0.0524	0.0681	0.1362	0.0743	0.0412	0.0813	0.0573	0.0666	0.0331	0.0612	0.0655	0.1583	0.0444	0.0722	0.0852	0.0658	0.0482	0.099	0.0165	0.0547	0.109	0.1398	0	0.1048	0.2147	0.0498	0.0769	0.0761	0.0857	0.0542	0.0995	0.0427	0.0416	0	0.0441	0.0165	0.0463	0.0199
AC068205.2	0.094	0.0565	0.0302	0.1073	0.0962	0.0461	0.0454	0.2937	0.0143	0.0637	0.0128	0.4296	0.0837	0.2009	0.1044	0.0338	0.1333	0.1691	0.2618	0.0434	0.0376	0.1074	0.139	0.3534	0.0169	0.221	0.0719	0.0296	0.2871	0.1622	0.2987	0.055	0.1718	0.0388	0.1002	0.0628	0.0408	0.1261	0.1247	0.2108	0.1904	0.0582	0.1399	0.1136	0.0545	0.1032	0.1486	0.139	0.0327
AL031778.1	0.5941	0.1514	0.1621	0.0959	0.1105	0.0926	0.4872	0.45	0.1723	0.2987	0.0514	0.2304	0.0561	0.2693	0.14	0.0906	0.1072	0.0756	0.2632	0.2618	0.0504	0.1727	0.1863	0.2508	0.4758	0.3275	0.1927	0.0397	0.1506	0.1088	0.6608	0	0.2304	0.3121	0.2302	0.1517	0.1094	0.234	0.1672	0.2825	0.051	0.0936	0.1406	0.3197	0.2742	0.1246	0.1086	0.2541	0.1314
AP001372.1	0.3601	0.0505	0.1621	0.5114	0.2948	0	0.0812	0.225	0.2297	0.2276	0.3424	0.0768	0.2244	0.1796	0	0.0604	0.2144	0	0.468	0.2327	0	0	0	0.223	0	0.3743	0.257	0.2647	0	0.145	0.3204	0.2948	0.3072	0.104	0.0767	0.0674	0	0.208	0.0557	0.1507	0.4084	0.437	0.125	0.1218	0.2194	0	0.1448	0.2033	0.5255
HIF1A-AS1	0.0752	0.0527	0	0	0.077	0	0.2544	0.0783	0.2399	0	0.0715	0	0	0.0625	0	0	0.0746	0	0	0	0	0	0.0519	0	0	0.0652	0	0.0553	0.0699	0	0	0	0	0	0	0	0	0.1086	0	0.1574	0.1422	0	0	0	0	0	0.0756	0.0708	0
ZEB1-AS1	0.8256	0.8009	0.4194	0.8343	0.4549	0.5338	1.2317	1.1774	0.4862	0.5418	0.5074	0.9617	0.6993	0.8551	0.4939	0.4579	0.5924	0.5688	0.5365	0.3386	0.4623	0.7921	0.7537	0.4326	0.7034	0.9243	0.6005	0.5883	1.1923	0.3197	0.6639	0.481	0.3792	0.9724	0.3654	0.9035	0.3731	0.6146	0.462	0.7708	1.2245	0.6387	0.3087	0.6123	0.4772	0.5273	0.677	0.4662	0.6025
LINC01615	0	0.0153	0.0164	0	0	0.0188	0.0986	0.0228	0	0	0.0208	0	0	0.0182	0	0	0	0	0	0.0353	0.0204	0.035	0.0453	0.0169	0.0275	0.0379	0.0195	0.0322	0.061	0.066	0	0	0	0.0316	0.0233	0	0.0221	0	0.0338	0	0	0	0	0	0	0	0	0.0617	0
AC015813.1	0.3544	0.4966	0.2596	0.9287	0.0864	0.3546	0.3425	0.3515	0.2512	0.3666	0.1444	0.9448	0.3506	0.9748	0.3281	0.092	0.1842	0.5904	0.5072	0.0818	0.063	0.1754	0.2562	0.5225	0.308	0.519	0.4065	0.3412	0.4862	0.5947	0.8446	0.3454	0.6838	0.1584	0.5664	0.308	0.1539	0.4205	0.2155	0.3355	1.1723	0.4023	0.8276	0.5495	0.2828	0.4995	0.611	0.3732	0.1334
U52111.1	0	0.0632	0.0339	0.0801	0	0.0387	0	0.141	0	0.0356	0.0429	0	0.1406	0.1125	0	0	0.0448	0.1263	0.0733	0	0	0	0.0623	0.1746	0.0568	0.1954	0	0	0	0	0.0502	0.0462	0.0962	0	0.1442	0.0422	0	0.1955	0.0349	0	0	0	0.1566	0.0382	0	0	0.0907	0	0.0549
CD27-AS1	2.5259	2.6145	1.7662	3.4523	1.8359	1.834	3.447	3.7221	2.8535	2.5851	2.5389	4.6681	3.3095	3.3041	2.0835	2.3465	1.7803	3.495	3.754	2.0406	1.3795	2.3638	2.7828	2.9993	1.5896	3.2698	2.4325	1.8466	2.6411	2.312	3.9905	2.3356	2.6629	3.6695	3.2421	2.2434	2.1517	2.3321	2.3771	2.8681	3.554	3.484	2.043	2.3668	1.9383	2.8687	1.6599	1.9855	4.0847
C1RL-AS1	1.2554	0.7837	0.4589	1.1572	0.3047	0.3244	1.0435	1.3914	1.0439	1.0235	0.5817	1.7679	1.0031	1.3176	0.8345	1.0256	0.6549	0.7321	1.4381	0.8191	0.2178	0.386	0.7163	1.2582	0.9622	1.6592	0.4092	0.5266	1.0396	0.6239	3.3116	0.6836	1.3387	0.9067	1.8865	1.047	0.4076	0.7439	0.9031	2.6607	1.293	1.4023	1.0128	1.3679	0.474	0.6001	0.696	1.0148	0.5971
TFAP2E-AS1	0.1428	0.2335	0.2501	0.2958	0	0.0817	0.4832	0.4959	0.1012	0.1505	0	0.4062	0.3957	0.831	0.1234	0.1198	0.2835	0.1999	0.2321	0.1539	0.2222	0.3045	0.1314	0.1474	0.1798	0.3712	0.0849	0.21	0.354	0.0479	0.1589	0	0.4062	0.6878	0.4059	0.4011	0.0965	0.2751	0.0737	0.1494	0.36	0.2889	0.248	0.2416	0.0483	0.0366	0.0479	0.1792	0.7528
C22orf34	0.1304	0.2284	0.174	0.2572	0.1335	0.205	0.4248	0.3773	0.1541	0.0401	0.1102	0.2086	0.2182	0.5058	0.1315	0.1033	0.2085	0.3143	0.2472	0.2224	0.0541	0.0927	0.23	0.1009	0.1733	0.2322	0.084	0.1705	0.2357	0.2115	0.3223	0.0519	0.1545	0.3244	0.2084	0.1288	0.1761	0.1884	0.0897	0.1971	0.1164	0.2387	0.1195	0.0735	0.206	0.1003	0.3935	0.1432	0.4406
SCAT2	0.467	0	0.1502	0.1184	0	0.1144	0.1505	0.0695	0	0.1054	0.0635	0.3558	0.2079	0.6654	0	0.2238	0.0662	0	0.1084	0	0	0	0.046	0.2066	0.168	0.4046	0.1786	0.2453	1.3643	0.2687	0.4452	0	0	0.0964	0	0.1874	0.0676	0.0964	0.2066	0.4887	0.2523	0	0.1158	0.1693	0.542	0.1539	0.2013	0.1256	0.2435
AL357079.1	0.1103	0.1081	0.0496	0.1762	0.158	0.1135	0.0995	0.1148	0.0703	0.0871	0.1678	0.3057	0.1603	0.2749	0.1429	0.037	0.1969	0.0926	0.1433	0.0356	0	0.0705	0.0456	0.1365	0.3053	0.1146	0.177	0.0162	0.3894	0.0222	0.1226	0.0226	0	0	0	0.1238	0.0223	0	0.0683	0.0923	0.2084	0.0382	0.0191	0.1305	0.0448	0.1187	0.0444	0.0415	0.0536
AC009120.2	0.2908	0.2195	0.1511	0.4667	0.0801	0.0959	0.2775	0.2214	0.1189	0.1591	0.1489	0.7515	0.5229	0.9204	0.3045	0.075	0.2442	0.1879	0.527	0.0452	0.0522	0	0.2007	0.3983	0.2816	0.4264	0.2495	0.3043	0.4783	0.2365	0.5225	0.2175	0.4533	0.1616	0.3338	0.2722	0.102	0.2747	0.1126	0.6203	0.3806	0.1843	0.2622	0.4068	0.125	0.2322	0.2025	0.1895	0.1088
LINC00426	0.2617	0.0846	0.1359	0.5092	0.103	0.1122	0.2383	0.3145	0.1498	0.159	0.1436	0.2146	0.2718	1.6226	0.1174	0.1603	0.4494	0.169	0.3924	0.1626	0.0657	0.0644	0.1736	0.1636	0.2787	0.5754	0.1526	0.1406	0.0935	0.1115	0.2462	0.1339	0.1502	0.1454	0.1716	0.3203	0.0918	0.2398	0.1324	0.1895	0.2093	0.0523	0.0874	0.034	0.092	0.1625	0.0911	0.1989	0.1836
AC008074.2	0.4115	0.3063	0.4438	0.6391	0.3684	0.3749	0.5219	0.1875	0.8749	0.1828	0.2935	0.4936	0.561	0.6626	0.2	0.1725	0.4594	0.3959	0.2925	0.1662	0	0.5346	0.6033	0.1592	0.7121	0.4455	1.4681	1.229	0.1195	0.2848	0.3432	0.3948	0.2194	0.1114	0.6577	0.2407	0.495	0.3714	0.3583	0.3498	0.7778	0.3567	0.3571	0.1522	0.9401	0.257	0.9052	0.8712	0.0626
BACH1-IT2	0.038	0.1597	0.0855	0.0337	0.0389	0.3584	0.514	0.0396	0.0404	0.03	0.1806	0.1215	0.1184	0.1894	0.0492	0	0.1131	0.1595	0.1234	0	0.0709	0.0607	0.0786	0.0882	0.0478	0.2303	0.1694	0.1396	0.4943	0.153	0.0422	0.1166	0.081	0.4938	0	0.0711	0.077	0.0823	0.0294	0.0795	0.1436	0.0659	0.1978	0.0642	0.1543	0.0584	0.2674	0.1787	0.0924
AC048341.1	0.0508	0.1542	0.0593	0.1552	0.0577	0.0581	0.159	0.2233	0.06	0.0891	0.0644	0.1925	0.1875	0.2954	0.0731	0.052	0.1232	0.079	0.1375	0.0684	0.0263	0.0631	0.0623	0.2052	0.1207	0.3421	0.1208	0.0995	0.2097	0.1534	0.2196	0.0577	0.1323	0.0896	0.2044	0.1056	0.0571	0.1589	0.0655	0.1417	0.16	0.0978	0.1175	0.1908	0.0344	0.0824	0.1362	0.1433	0.1304
C21orf62-AS1	0.1217	0.1492	0.0742	0.1384	0.0856	0.0652	0.1544	0.1267	0.1011	0.1082	0.123	0.219	0.0711	0.1896	0.0739	0.1212	0.0981	0.1331	0.1483	0.1321	0.0852	0.0669	0.1863	0.1118	0.0766	0.1878	0.0543	0.0727	0.1308	0.111	0.1734	0.0701	0.1784	0.1813	0.2188	0.1922	0.0925	0.1483	0.0795	0.2109	0.1366	0.1286	0.0858	0.0933	0.0579	0.1199	0.0688	0.0823	0.0694
RAD21-AS1	0.0732	0.188	0.1098	0.1949	0	0.1255	0.2751	0.1016	0.1297	0.212	0.116	0.1301	0.1774	0.0406	0.0316	0.1227	0.0968	0	0.1982	0.138	0.0911	0.078	0.1515	0.0944	0.0307	0.1268	0.0871	0.0359	0.3628	0.1474	0.1357	0.1249	0	0	0.156	0.1827	0.0741	0.1233	0.0755	0.2042	0.0461	0.1904	0.1906	0.1238	0.0991	0.0938	0.0491	0.023	0.0593
AL021707.2	0.0441	0.0387	0.0662	0.0979	0	0.0852	0.0622	0.0804	0.0938	0.0436	0.021	0.1294	0.1146	0.1009	0.0429	0.037	0.0547	0.0309	0.1075	0.0446	0.0103	0.1059	0.1218	0.0342	0.0139	0.1051	0.0984	0.0406	0.0718	0.0666	0.0614	0.0678	0.0235	0.0319	0.1528	0.0826	0.0335	0.0558	0.0769	0.1616	0.1251	0.0287	0.0383	0.0653	0.0112	0.0424	0.0333	0.0934	0.0671
EHMT2-AS1	0.0381	0.0134	0.0143	0	0	0.0164	0.0215	0.0199	0	0.0151	0	0	0	0.0159	0	0	0.0757	0	0.031	0	0	0	0.0132	0	0.024	0	0	0	0	0.0192	0.0424	0	0.0407	0	0.0407	0	0	0	0.0148	0	0.0361	0	0	0.0161	0	0	0.0384	0.018	0
AC129510.1	0.1767	0.1238	0.0663	0.3137	0.0904	0.1516	0.0996	0	0.0939	0.2094	0.084	0.1885	0.1836	0.4406	0.2291	0	0.0877	0.1237	0.2871	0	0	0.1413	0	0	0.5561	0.0765	0	0.2599	0.4927	0	0.1965	0.0904	0.1884	0	0	0.0827	0	0.3191	0.0684	0.0925	0.0835	0.0766	0.0767	0.0747	0	0.0679	0	0.2495	0.3224
CYTOR	0.0637	0.1748	0.0624	0.278	0.3063	0.5206	1.7002	0.1819	0.0589	0.0482	0.0975	0.2306	0.2937	0.4884	0.1329	0.079	0.0743	0.0853	0.2657	0.0694	0.0388	0.1285	0.0803	0.1523	0.2093	0.2161	0.4253	0.1345	0.6105	0.0753	0.0401	0.0965	0.0355	0.5966	0.13	0.0415	0.087	0.1361	0.1244	0.2088	0.4716	0.0817	0.2237	0.0539	0.121	0.0256	0.2314	0.3834	0.4551
AC122129.1	0.054	0.0947	0.0406	0.1439	0	0.0695	0.0914	0.0563	0.0575	0	0.0257	0.0864	0.0281	0.2021	0.1051	0.068	0.0268	0.1513	0.0439	0.0873	0.0504	0.0432	0.0559	0.0837	0.3401	0.1873	0.0482	0.0596	0.0251	0.2176	0.2404	0.0277	0.1729	0	0.144	0.0759	0	0.1171	0.0836	0.1131	0.0255	0.0234	0.2111	0.1371	0	0.0415	0.0543	0	0.0657
AC090587.1	0.6514	0.1956	0	0.3304	0.0952	0.0798	0.3148	0.2908	0	0.0735	0.0885	0.1985	0.1933	0.3867	0.2412	0.3121	0.1847	0.2605	0.6047	0.2255	0.1737	0.8928	0.0642	0.072	0.3514	0.6449	0.166	0.2737	0.0865	0.1874	0.621	0.0952	0.5954	0.1344	0.3966	0.1742	0.2828	0.2016	0.4321	0.6815	0	0.3227	0.2423	0.1574	0.189	0.1431	0	0.3503	0
LINC00702	0.0198	0.1332	0.0208	0.0281	0.0203	0.034	0.0625	0.0949	0.0084	0.0156	0.0113	0.0338	0.0247	0.056	0.0873	0.0332	0.0393	0.0388	0.045	0.0224	0	0.0443	0.0519	0.0215	0.0399	0.0961	0.0212	0.032	0.0331	0.016	0.0485	0.0284	0.0338	0.0572	0.1646	0.0185	0.0201	0.0257	0.0245	0.087	0.0299	0.0515	0.0481	0.0837	0.0282	0.0304	0.0319	0.0373	0.0385
AC010186.3	0.1173	0.2329	0.3081	1.2844	0.08	0.1006	0.6394	0.6721	0.0416	0.2163	0.1116	0.2919	0.5484	1.3814	0.4816	0.2459	0.3881	0.0821	0.5083	0.158	0	0.4065	0.2564	0.3027	0.5168	0.7453	0.3314	0.3019	0.4543	0.1969	0.261	0.2001	0.1668	0.5932	0.375	0.2379	0.1188	0.3954	0.2421	0.4092	0.5544	0.1526	0.2037	0.215	0.0199	0.1203	0.2163	0.2392	0.1189
AC022211.2	0.1358	0.068	0.1019	0.1378	0.0397	0.0666	0.2845	0.4245	0.0619	0.184	0.0554	0.3311	0.1814	0.5161	0.1761	0.1464	0.0963	0.0815	0.3468	0.2038	0	0.2793	0.0803	0.1502	0.1221	0.2858	0.0866	0.0999	0.0541	0.0195	0.3885	0.0596	0	0.0841	0.1861	0.2361	0.059	0.1822	0.1802	0.2437	0.2201	0.1178	0.1179	0.1477	0.0394	0.1343	0.0781	0.0548	0.0236
AC110995.1	0.8666	1.1072	1.1858	1.8552	1.3564	0.5465	1.2646	3.1592	0.3252	1.0672	0.606	4.0773	1.4297	3.7072	0.3304	1.0045	1.7959	1.5696	1.9463	0.5148	0.0951	1.9971	1.5829	1.5586	1.7324	1.369	0.9322	3.2421	0.6633	0.6416	1.304	0.8087	2.1201	2.3196	3.0963	1.169	1.73	1.5094	1.3612	0.8267	2.0718	2.4087	1.2832	0.5389	0.2588	0.5879	0.5383	1.1514	2.2631
AC108463.2	0.119	0.0834	0	0.1057	0	0.1021	0	0.124	0	0	0	0.1269	0	0	0	0	0	0	0.1934	0	0	0	0	0	0	0.1031	0	0	0	0	0.1324	0	0	0	0.1268	0.1114	0.1206	0.086	0.0921	0.2491	0.1125	0.2064	0	0.1007	0	0	0	0	0
AL080317.2	0.0796	0.1831	0.0768	0.0807	0.0349	0.1072	0.1282	0.1776	0.0604	0.1526	0.0432	0.3151	0.0826	0.2173	0.1179	0.1048	0.2707	0.0954	0.0369	0.0918	0.2227	0.0182	0.0471	0.1671	0.1287	0.2068	0.223	0.1003	0.338	0.0915	0.2654	0.0698	0.2181	0.0657	0.1695	0.1064	0.0691	0.1149	0.0792	0.2259	0.1719	0.1971	0.0395	0.173	0.0808	0.1747	0.3315	0.1177	0.0553
AC021188.1	0	0.1393	0	0.1765	0.1356	0.1137	0	0	0.0705	0.0524	0	0.424	0	0.8262	0.1718	0.1111	0.1973	0	0.1077	0	0	0.106	0	0.0513	0	0	0.0591	0.0487	0.1232	0.0667	0.1474	0.0678	0	0	0	0.062	0	0.0479	0.1026	0	0.0626	0.0575	0.115	0.1121	0.1346	0.0509	0	0.0624	0
LINC00839	0.0233	0.0163	0.0218	0.124	0.0238	0.035	0.1838	0.1213	0.0062	0.0276	0.0221	0.118	0.0968	0.0871	0.0226	0.0098	0.0289	0.057	0.123	0.0282	0.0435	0.1117	0.0121	0.0721	0.0513	0.116	0.0415	0.0514	0.0162	0.0352	0.0518	0.0179	0.0373	0.0589	0.1117	0.0327	0.0354	0.0168	0.0315	0.067	0.044	0.0505	0.0505	0.0197	0.0059	0.009	0.0059	0.0658	0.0921
LINC01521	0.3786	0.3006	0.0947	0.3136	0.3616	0	0.4554	0.6046	0.2415	0.2193	0.192	0.3768	0.0524	0.2727	0.229	0.2963	0.3006	0.2826	0.246	0.3059	0.0236	0.4036	0.2612	0.3907	0.3177	0.3717	0.1576	0.0928	0.1173	0.2287	0.6456	0.3358	0.4306	0.1094	0.5917	0.567	0.3068	0.237	0.4298	0.4489	0.2863	0.3501	0.2191	0.064	0.1538	0.0388	0.1269	0.19	0.0614
AL031709.1	0.1127	0	0	0.3002	0	0	0.2542	0.3523	0	0.1781	0	0	0.1171	0	0.1461	0.0945	0.1119	0.1578	0	0.0911	0	0	0.0778	0.0873	0	0.293	0	0	0.4191	0	0.2508	0.1154	0	0.1628	0	0.1055	0	0.0814	0.0873	0	0.4262	0.0977	0.2936	0	0.1145	0.0867	0	0.3183	0
AP000787.1	0.099	0.074	0.0644	0.205	0.0405	0.0792	0.2009	0.11	0.1053	0.0834	0.0377	0.0493	0.1028	0.2633	0.1198	0.1051	0.1113	0.0924	0.0751	0.0427	0.0246	0.1266	0.1184	0.143	0.0831	0.1601	0.0589	0.034	0.1533	0.0266	0.1101	0.0405	0.0422	0.1525	0.0703	0.0988	0.0735	0.1144	0.1532	0.1864	0.0936	0.0801	0.0745	0.0502	0.0536	0.0913	0.0531	0.0807	0.0161
AP002449.1	0.2069	0.5074	0.1553	0.0918	0.6353	0.5324	0.8166	0.8621	0.33	0.0817	0.0984	0.4413	0.2149	0.258	0.1341	0.2602	0.2053	0	0.3362	0.3343	0	0	0.2856	0.2402	1.0417	0.4481	0.7383	0.6086	1.5385	0.4167	0.3452	0.4236	0	0.4483	0.3307	0.2905	0.4192	0.3736	0.4004	0.433	0.7823	0.1794	0.5388	0.175	0.3152	0.1591	1.3527	0.5842	0
AP001062.1	0.0901	0.1499	0.0338	0.2999	0.0576	0.1063	0.2032	0.1408	0.0479	0.1335	0.075	0.3003	0.1053	0.2247	0.2336	0.085	0.0671	0.0473	0.3294	0.1183	0.0105	0.1621	0.0622	0.1133	0.2268	0.2342	0.1507	0.0663	0.1047	0.1701	0.1754	0.0576	0.048	0.179	0.12	0.0949	0.0342	0.1952	0.2092	0.1886	0.5003	0.0293	0.0782	0.1143	0.0343	0.052	0.1812	0.1272	0.1096
AL391121.1	1.4178	1.7575	0.6274	1.9038	1.5253	5.2377	3.2793	2.6504	1.3915	0.7467	1.141	1.7446	1.1328	0.9668	2.1205	1.0059	0.8658	1.1702	1.5356	1.0279	0.5428	2.0346	1.0034	1.3506	2.242	2.1415	3.4374	3.7153	1.4191	0.8418	2.5068	1.3023	0.5427	1.2078	2.8278	1.5312	2.0991	2.3103	2.1383	2.4723	1.5806	0.5988	2.1456	0.2767	1.9934	0.8384	1.0237	0.8211	0.3979
MED8-AS1	0.0671	0.376	0.2014	0.3573	0.0687	0.2301	0.1513	0.2096	0.214	0.106	0.0638	0.3577	0.0697	0.3345	0.087	0.0562	0.3329	0.1878	0.109	0	0	0.1073	0.1389	0.1039	0.3377	0.2906	0.3591	0.296	0.9976	0.4053	0.8207	0.1373	0.2862	0	0.5719	0	0	0.1453	0.1038	0.2106	0.5073	0.1745	0.2911	0.2269	0.2044	0.0516	0.2699	0.2525	0
AC008393.1	0.7757	0.6144	0.3543	0.5688	0.3452	0.2314	0.5324	0.9836	0.2869	0.9326	0.1925	1.3308	0.6306	0.6447	0.2186	0.4242	0.4686	0.1888	0.6028	0.6539	0.0629	0.5933	0.6051	0.8615	0.4245	0.4675	0.3009	0.62	0.5956	0.2037	0.7127	0.1381	0.3597	0.4385	0.9344	1.0102	0.205	0.8038	0.5743	0.3529	0.3188	0.8772	0.4098	0.3993	0.2055	0.4667	0.3731	0.3492	0.4512
LINC02202	0.0153	0.0107	0	0.0271	0.0156	0	0	0.0636	0.0162	0.0121	0	0.0325	0	0.0127	0.0593	0.0128	0	0	0.0248	0	0.0285	0.0244	0.0421	0.0472	0	0.0793	0	0.0112	0	0	0	0.0156	0	0	0.1138	0	0	0.011	0.0118	0	0	0	0	0.0129	0	0.0235	0.0153	0.0144	0.0371
MGC16275	0.1123	0.1573	0.0702	0.2491	0.0957	0.016	0.1477	0.1949	0.0597	0.1035	0.1424	0.1796	0.136	0.4199	0.1455	0.1726	0.2228	0.0786	0.2128	0.136	0.0524	0.2094	0.1033	0.0869	0.0235	0.2755	0.0501	0.0963	0.0696	0.0377	0.1665	0.1149	0.0798	0.2162	0.1396	0.3152	0.019	0.2838	0.1159	0.2545	0.1768	0.1136	0.0325	0	0.019	0.0288	0.0188	0.088	0.0455
GUSBP11	0.0884	0.1062	0.0616	0.1794	0.0194	0.0433	0.2065	0.0592	0.047	0.0898	0.0541	0.2627	0.2165	0.2205	0.0737	0.0159	0.0564	0.053	0.1539	0.0459	0	0.0202	0.0959	0.1907	0.0636	0.2025	0.0902	0.0743	0.3111	0.0254	0.1827	0.084	0.1482	0.0821	0.1683	0.0887	0.0128	0.1323	0.0978	0.1388	0.3224	0.0821	0.1645	0.1496	0.0449	0.0923	0.127	0.0713	0.023
AC099850.1	0.2932	0.2568	0.0825	0.1627	0.3001	0.0943	0.2893	0.2672	0.2338	0.2027	0.1046	0.5472	0.2284	0.4874	0.2851	0.338	0.1091	0.3078	0.0595	0.4738	0.1368	0.293	0.1265	0.4539	0.1845	0.3493	0.1635	0.1347	0.511	0.0738	0.4076	0.1876	0	0.1588	0.1172	0.1715	0.1114	0.2118	0.2837	0.5369	0.3811	0.3495	0.2227	0.372	0.1861	0.1691	0.1106	0.1725	0.2675
L3MBTL4-AS1	0.024	0.1681	0.144	0.2343	0.221	0.0617	0.9198	0.1499	0	0.0569	0.0685	0.2559	0.1246	0.8176	0.0622	0.1207	0.0714	0.1343	0.1559	0.0969	0	0.0384	0.1821	0.0929	0.0906	0.0831	0.214	0.1764	0.2676	0	0.0801	0.0737	0.1023	0.2426	0.1278	0.1347	0.1944	0.104	0.1114	0.4519	0.1134	0.1872	0.2499	0.0203	0	0.0553	0.2172	0.1129	0.0875
POC1B-AS1	0.1082	0.0884	0.0857	0.1227	0.0554	0.0773	0.0813	0.144	0.0575	0.095	0.1201	0.1795	0.1186	0.3497	0.1169	0.0706	0.0954	0.1851	0.0977	0.0631	0.028	0.0865	0.112	0.0884	0.1362	0.1823	0.1126	0.0663	0.1676	0.1089	0.234	0.0554	0.0641	0.1216	0.1794	0.09	0.0731	0.1433	0.0931	0.1824	0.1023	0.1459	0.0678	0.0559	0.0488	0.0786	0.0423	0.1471	0.1535
LINC01638	0	0.1081	0	0.0342	0	0	0.4786	0.2009	0	0	0	0.0411	0.0802	0	0.05	0	0.0383	0.054	0	0	0	0	0	0.0597	0.0486	0.1671	0.0688	0.0284	0	0	0.0858	0	0	0	0.0411	0.0361	0.0782	0.0279	0.0299	0	0	0	0	0.0326	0	0	0	0.0363	0.3285
AL021392.1	0.0166	0.0233	0.0499	0.0148	0.017	0.0285	0.1875	0.0173	0	0.0131	0.0633	0.0709	0.0173	0.0553	0.0431	0.0279	0.0165	0.0465	0	0.0269	0	0	0.0115	0.1416	0.0628	0.0288	0	0	0.1082	0.0167	0	0.034	0.1064	0	0	0.0156	0.0337	0.048	0.0386	0.0174	0.0472	0	0.0144	0.0141	0.0169	0.0639	0.0167	0	0.0809
LINC00205	0.3733	0.2931	0.3236	0.6113	0.1317	0.2374	0.704	0.6771	0.308	0.4322	0.2632	0.6658	0.341	0.9308	0.4756	0.3076	0.3769	0.2252	0.5333	0.3224	0.0781	0.5661	0.2265	0.3039	0.6076	0.8531	0.3043	0.3833	0.4666	0.1685	0.6872	0.1647	0.2745	0.3905	0.7956	0.4579	0.1434	0.4323	0.3089	0.7879	0.6327	0.4185	0.2849	0.3647	0.1307	0.2969	0.1554	0.2362	0.3053
LINC00648	0	0.0106	0	0	0.0463	0	0.017	0	0	0.0119	0	0.0161	0.0157	0	0	0.0126	0	0	0.0245	0	0	0	0.0104	0	0	0.0261	0	0	0	0	0	0.0309	0	0.0436	0	0.0141	0	0	0	0	0	0	0	0	0	0	0	0	0
ASB16-AS1	1.4073	1.0424	1.1566	1.9035	0.6035	0.3563	1.8589	1.8008	1.026	1.0059	1.16	1.5151	2.1022	2.1276	0.9729	1.3485	0.9443	0.6753	1.2412	0.8987	0.7504	1.9717	1.23	0.778	0.7085	1.8693	0.7652	0.5124	0.6727	0.7422	1.6397	0.7956	1.5435	0.9487	1.2711	1.3298	1.0726	1.2196	0.861	1.8511	1.5961	1.499	0.477	0.8954	0.558	0.917	0.4044	1.0343	1.2878
AC006504.5	0.097	0.1334	0.1221	0.1506	0.0496	0.0624	0.2108	0.2813	0.0847	0.0957	0.0988	0.1551	0.0647	0.1986	0.1526	0.0871	0.0756	0.2326	0.135	0.1678	0.1486	0.0997	0.1242	0.193	0.109	0.195	0.0834	0.084	0.1352	0.0732	0.1656	0.1028	0.0738	0.09	0.1328	0.2139	0.1087	0.085	0.0724	0.2101	0.1211	0.1171	0.0601	0.1083	0.1231	0.0612	0.0557	0.0587	0.1558
AC004967.2	0.1027	0.072	0.1156	0.2735	0	0	0.1158	0.0535	0.0273	0.0811	0.0977	0.1917	0.0533	0.1921	0.0333	0.0215	0.0764	0.0359	0.1251	0	0	0	0.1063	0.159	0.0323	0.1112	0.2977	0.0755	0.2148	0.1293	0.2284	0.0788	0	0	0.1642	0.1202	0	0.0185	0.0199	0.0806	0.1699	0.0445	0.3343	0.2388	0.1304	0.0987	0.1291	0.0725	0
SEC24B-AS1	0.0997	0.0913	0.0518	0.1837	0.0549	0.0263	0.0864	0.1517	0.0408	0.0545	0.0437	0.0818	0.0796	0.1338	0.0696	0.0707	0.0685	0.118	0.0996	0.0495	0.0215	0.0736	0.1111	0.089	0.0675	0.166	0.0684	0.0395	0.0713	0.0617	0.1705	0.0628	0.0817	0.0664	0.1225	0.1148	0.0466	0.0886	0.0771	0.1203	0.1594	0.0598	0.0399	0.0843	0.0856	0.0766	0.0771	0.0721	0.0466
TTC39A-AS1	0	0.0281	0.0301	0.0356	0.1643	0.1377	0.0453	0	0	0	0	0	0	0.0334	0	0.0336	0	0	0	0	0	0	0.0554	0	0	0	0	0.0295	0.1119	0.1212	0	0	0	0	0	0	0	0	0	0	0.0379	0	0.0348	0	0	0	0.1211	0.0378	0
AC009061.2	0.1422	0.1779	0.1524	0.2344	0.1143	0.0784	0.2749	0.4126	0.1512	0.2247	0.1546	0.3466	0.1583	0.5656	0.1975	0.1703	0.1008	0.2275	0.33	0.1969	0.1137	0.2436	0.1962	0.1966	0.1406	0.3872	0.0906	0.0299	0.1888	0.1125	0.3163	0.1352	0.3033	0.3081	0.3464	0.3803	0.1235	0.1834	0.1494	0.17	0.2112	0.2906	0.0882	0.1976	0.0206	0.2265	0.0817	0.1243	0.1235
AC004585.1	0	0.0774	0.1105	1.4052	0.0377	0.0316	0.7057	0.1917	0	0.1745	0.07	0.5104	0.3824	2.9069	0.1909	0.0309	0.2923	0.2061	0.8374	0.0297	0	0.3532	0.0254	0.171	0.139	1.2758	0.0657	0.1083	0.1369	0	0.2457	0.0377	0	0	0	0.0689	0.0373	0.2393	0.171	0.1541	0.348	0.0638	0.0959	0.0311	0	0.1698	0	0.6583	0.3582
AC009148.1	0.0364	0.0128	0	0.0485	0	0	0	0.0569	0.0194	0.0144	0	0.0777	0	0.0454	0	0	0.0181	0.0255	0.0888	0	0	0.0291	0.0251	0.0423	0.0229	0.0158	0.0162	0.0134	0.0169	0.0367	0	0	0.0388	0	0.0194	0.017	0.0184	0.0132	0.0282	0	0.0344	0	0	0.0154	0	0.028	0.0183	0.0343	0
PITPNM2-AS1	0.0214	0	0.1608	0.0761	0.0439	0.0367	0	0	0.1822	0.0169	0.7335	0	0.178	0.0178	0.2499	0.0719	0.2977	0.03	0	0.0173	0.08	0.7194	0.4583	0.0497	0	0.0371	0.0764	0.0315	0	0.0216	0.0477	0.0219	0.2285	0	0.137	0.1003	0.7162	0.0619	0.2321	0	0.0607	0	0.0186	0	0	0.0165	0.1077	0	0.0261
AC021321.1	0.0441	0.0926	0.0331	0.1564	0	0.0756	0.149	0	0	0	0.0838	0.094	0.1373	0.0732	0	0	0.0437	0	0.2148	0	0	0.0705	0.152	0.0341	0	0.1145	0.0393	0.0648	0.1229	0.1331	0.049	0	0.094	0.0636	0	0.1237	0	0.1591	0	0	0.0833	0.0382	0	0.0373	0	0.0339	0	0.0415	0
AC008760.1	0.2145	0	0.2682	0.2538	0	0.1839	0.2418	0.2234	0.152	0.0565	0.204	0.2287	0.5198	0.2971	0	0.1798	0.1419	0.2001	0.2323	0	0.3336	0	0.0987	0.1107	0.09	0.2477	0.1913	0.0526	0.5315	0.072	0.3975	0.0732	0.3049	0	0.2285	0	0	0.0516	0.1107	0.2244	0.4054	0	0.062	0.2418	0.363	0	0.1438	0.2691	0
AL358472.3	0.9454	0.414	0.7094	1.5734	0.8465	0.304	0.7995	1.477	0.2513	0.2801	0.3372	0.3781	0.8592	1.1786	0.3063	0.4954	0.8209	0.1654	0.384	0	0.3308	0.7558	0.2446	0.4573	1.0411	0.3071	1.0541	0.2607	0.5491	0.5949	0.1314	0.2419	0	0.5121	0.5037	0.4424	0.3591	0.0853	0.5488	0.6182	0.2234	0.4098	0.9231	0.3997	0.96	0.4542	0.4754	1.0009	0.7186
AL358394.1	0	0	0	0	0	0	0	0	0	0	0	0	0	0	0	0	0	0	0	0	0	0	0	0	0	0	0	0	0	0	0	0	0	0	0.0977	0	0	0	0	0	0	0	0	0	0	0	0	0	0
AL122035.1	0.2675	0.1249	0	0.1583	0.0912	0	0.7038	0.4643	0	0.2113	0.1696	0.0951	0.2779	0.667	0	0.0748	0.177	0.3744	0	0.2161	0	0.1426	0.1846	0.069	0.3367	0.5407	0.2386	0.1311	0.4972	0.2693	0.4958	0.2738	0	0.5152	0.5701	0.0835	0.0903	0.2576	0.069	0.0933	0.3371	0.0773	0.1548	0.3016	0.1811	0.2056	0.0897	0.1678	0.2169
AF131215.7	0	0.1944	0.0521	0	0	0	0.1564	0.0722	0	0	0	0.074	0	0.0576	0	0	0	0	0	0	0	0.1109	0	0	0	0.0601	0	0	0.0645	0	0	0	0	0.1002	0	0.0649	0	0	0	0.0726	0.1967	0	0	0	0	0.1067	0.1395	0	0
AC104532.2	0.1665	0.875	0.4373	1.4042	0.5112	0.2142	0.8449	0.7805	0.3541	0.4604	0.3959	1.3319	1.3838	1.9376	0.2158	0.2792	0.2479	0.4661	0.6763	0.1345	0.0777	0.7988	0.4596	0.9667	0.4192	1.731	0.5199	0.3061	0.3869	0.503	1.2038	0.5965	1.243	0.3608	0.5323	0.7793	0.1687	0.481	0.4511	0.9583	0.5509	0.794	0.2168	0.8449	0.3382	0.4481	0.1675	0.7836	0
DGUOK-AS1	0.2483	0.174	0.0932	0.2571	0.0424	0.3194	0.3733	0.1293	0.132	0.1635	0.0394	0.2648	0.3869	0.3783	0.2146	0	0.0411	0.1738	0	0.1003	0.0772	0.0662	0.0857	0.2883	0.2083	0.4661	0.443	0.1217	0.3077	0.125	0.2301	0.1694	0.1765	0	0.1323	0.1549	0.0838	0.2092	0.032	0.1299	0.4303	0.1794	0.2874	0.49	0.084	0.1909	0.0832	0.3895	0.151
Z83843.1	0.2662	0.4289	0.2596	0.5906	0.1362	0.2739	0.4802	0.6792	0.2405	0.2944	0.1899	0.8231	0.4147	1.3383	0.2415	0.1116	0.317	0.3911	0.627	0.0968	0.0621	0.2128	0.45	0.4841	0.4355	0.6687	0.6173	0.5088	0.804	0.4288	0.6513	0.4222	0.5393	0.1346	0.6098	0.3363	0.1753	0.7689	0.1133	0.4873	0.7924	0.3346	0.462	0.574	0.1487	0.2251	0.5755	0.3006	0.3075
AC008764.8	0.0361	0.0759	0.0677	0.1442	0.0369	0.1084	0.0814	0.2256	0.1151	0.1283	0.1545	0.154	0.1125	0.255	0.0702	0.0303	0.0896	0.1263	0.2346	0.0146	0	0.0866	0.0747	0.0699	0.1817	0.1876	0.2093	0.0796	0.0503	0.1272	0.1405	0.0369	0.077	0.0261	0.1539	0.0845	0.0183	0.1043	0.0698	0.0944	0.2218	0.0782	0.0627	0.0611	0.0183	0.0694	0.0726	0.0849	0.0659
MIR4453HG	0.425	0.607	0.2821	0.74	0.4684	0.3785	0.6636	1.1237	0.6083	0.3745	0.2488	0.8542	0.4415	0.951	0.2966	0.6031	0.2271	0.4804	0.7436	0.4226	0.2593	0.7058	0.4512	0.4049	0.5761	0.7364	0.3062	0.4327	0.79	0.5102	0.7818	0.2342	0.1395	0.6848	0.5226	0.7803	0.3146	0.3187	0.3796	1.0433	0.618	0.5811	0.3689	0.4838	0.4648	0.2513	0.6412	0.3846	0.2585
AL731569.1	0.1123	0.1348	0.0602	0.1851	0.0821	0.1238	0.0904	0.2672	0.2046	0.1647	0.0458	0.3591	0.1666	0.1599	0.0831	0.1479	0.0796	0.202	0.2605	0.1814	0.1347	0.1539	0.1328	0.1365	0.1817	0.1389	0.2003	0	0.149	0.1776	0.1427	0.1313	0.171	0.0695	0.0854	0.0901	0.0325	0.0927	0.211	0.1846	0.2274	0.1946	0.0835	0.2306	0.0489	0.0986	0.1935	0.0906	0.117
AC087521.1	0.0719	0.2184	0.2339	0.2129	0.2945	0.144	1.0005	0.1748	0.255	0	0.1597	0.4092	0.1495	0.3588	0.2487	0.0201	0.0714	0.1342	0.2338	0.1937	0	0.1917	0.0662	0.0557	0.4829	0.2908	0.1711	1.0932	0.4012	0.0483	0.7735	0.0736	0.0511	0.9006	1.2266	0.1347	0.2672	0.052	0	0.2258	0.272	0.1871	0.5828	0.4259	0.0974	0.1844	0.3618	0.5642	0.2333
HEIH	2.0684	2.0881	2.0861	3.6917	2.0485	1.3924	2.5329	2.8261	1.5371	2.1787	1.7345	4.4827	3.1419	3.6784	2.0468	1.3613	1.876	2.0543	3.6494	1.635	1.9717	2.4539	1.949	2.1518	1.4556	3.1212	2.0832	1.8151	1.7984	1.4779	2.1025	1.6617	1.8973	2.1525	2.1803	1.5197	2.2305	2.2808	2.4959	3.188	3.006	2.1403	2.0462	1.6363	1.3099	2.3766	0.9842	2.4698	4.0035
NRSN2-AS1	0.2111	0.3341	0.2171	0.3886	0.176	0.181	0.6082	0.4397	0.1995	0.1915	0.0967	0.2084	0.2842	0.4093	0.2331	0.1049	0.2327	0.2626	0.3048	0.1579	0.073	0.3625	0.232	0.2602	0.1771	0.4402	0.2301	0.1322	0.3996	0.1023	0.1391	0.168	0.1167	0.2146	0.3082	0.439	0.2376	0.4855	0.3146	0.3272	0.6133	0.1627	0.2171	0.1388	0.135	0.1683	0.2201	0.1619	0.2377
AL354824.2	0	0	0	0.0277	0.032	0	0	0	0.0332	0	0	0	0	0.026	0	0	0.124	0	0	0	0	0.0499	0	0	0.0393	0.0541	0.0279	0.1148	0.0581	0	0	0	0	0	0	0	0	0.0226	0.0242	0.0327	0	0	0	0	0	0	0	0	0
AC087392.4	0	0.0707	0.0757	0	0	0	0	0.3153	0	0.1594	0	0.1076	0	0.0839	0.1308	0	0	0.2824	0.1639	0	0	0	0	0.0781	0.127	0	0.18	0.0742	0	0	0.2245	0	0.2152	0	0	0.0944	0	0	0.0781	0.1056	0.1907	0	0.0876	0.0853	0	0.0776	0	0.2849	0
AC008969.1	0.1551	0.1311	0.0522	0.2088	0.1259	0.1605	0.2834	0.2784	0.1364	0.0887	0.061	0.3079	0.211	0.4844	0.097	0.0986	0.0955	0.0524	0.2867	0.0648	0.0798	0.1795	0.107	0.1904	0.1346	0.2362	0.2814	0.0747	0.2087	0.07	0.2557	0.0657	0.171	0.1699	0.1823	0.1652	0.1733	0.1429	0.1076	0.3524	0.2476	0.1066	0.116	0.1899	0.0706	0.148	0.1129	0.1761	0.039
MACORIS	0.1413	0.2971	0.1061	0.2509	0	0.2424	0.7968	0.736	0	0.3349	0	0.1507	0.5872	2.2317	0	0.237	0.1403	0.1978	0.2296	0.3425	0	0.452	0	0.1094	0	0	0	0.3117	0.1314	0	0	0	0	0.2041	0.3012	0.2646	0.1432	0	0.1094	0.2957	0.1336	0	0.1227	0.3586	0	0.1086	0.1421	0.266	0.3438
AC073046.1	0.503	0.3524	0.2831	1.0045	0.1287	0.5392	0.9925	0.2619	0.2674	0.1987	0	0.8046	0.1306	0.7316	0.815	0.2109	0.2496	0.176	0.8172	0.4063	0	0.8043	0.6941	0.4866	0.7913	1.1982	0.673	0.2774	0	0.1266	1.6782	0.1287	1.0727	0	1.3399	0.7062	0.6369	1.2714	0.3893	1.1841	0.2377	0.109	0.764	0.7444	0	0.29	0	0	0
ITFG1-AS1	0.0781	0.0547	0	0.1386	0	0.067	0	0	0.083	0	0.0743	0.1666	0	0.1298	0	0	0	0.1093	0.1269	0	0	0	0	0.0604	0	0	0.1393	0.1148	0	0.0786	0	0	0	0	0	0	0	0	0	0.0817	0.0738	0.0677	0.1356	0.066	0	0	0	0	0
AC013468.1	0.082	0	0.0615	0.1456	0.0839	0	0.2774	0.4271	0.2616	0.0648	0.156	0.4373	0.4259	0.2045	0.1063	0.1375	0.0814	0.1148	0.1332	0.265	0	0.1311	0	0.127	0.1032	0.2131	0.0732	0.1206	0.3049	0.1651	0.1824	0.2518	0.5247	0.1185	0.2622	0.2303	0.4154	0.1184	0.2539	0	0	0.0711	0.1424	0.1387	0.2498	0.063	0.165	0.0772	0.2992
AC112220.2	0.6721	1.0557	0.667	1.1546	0.7876	0.9111	1.2834	1.2984	0.8183	0.5995	0.6392	0.6589	0.7319	0.8919	0.6463	0.6726	0.398	0.6675	0.7573	0.5955	0.2832	0.6587	1.107	0.5789	1.0369	0.9297	0.8026	1.6817	0.937	1.0368	0.5666	0.7545	0.7167	1.0335	1.0396	1.1871	0.6918	1.3622	0.7635	0.862	1.5266	0.5169	0.7245	0.5775	0.6825	0.35	0.7522	0.5713	0.2901
MIR222HG	0.2113	0.4565	0.2114	0.5471	0	0.5286	0.8141	0.4402	0.3183	0.1252	0.201	0.9577	0.3841	0.8927	0.1369	0.0148	0.2621	0.2464	0.0858	0.0427	0	0.0282	0.2916	0.259	0.9752	1.1746	0.3927	0.2848	1.6857	0.2659	0.1567	0.2343	0.1127	0.3561	0.6192	0.1978	0.0892	0.3815	0.2181	0.9028	0.5159	0.0458	0.4279	0.1936	0.2861	0.4197	0.5313	0.4806	0.3641
AC060766.6	0	0.0872	0	0.3314	0	0	0	0.1296	0	0	0.1184	0.1327	0.2586	0.2069	0	0	0	0	0.2022	0	0	0.7961	0.2577	0	0.1567	0.2156	0	0.0915	0	0	0.2769	0	0	0	0	0.1165	0.1261	0.0899	0.0963	0	0.1176	0	0	0	0	0.0957	0	0	0.1514
MGC27382	1.5022	0.8864	0.5785	0.6316	0.6878	0.8815	0.5572	0.7617	0.8407	0.8901	0.3196	1.5177	0.8623	0.805	0.5637	1.5082	1.3143	0.8852	1.2845	1.1178	0.4611	1.0114	1.5549	0.9486	1.1942	0.8562	0.3526	0.3924	0.7349	1.0548	0.9013	0.4653	2.15	0.9708	0.9478	1.1286	0.6207	1.8986	1.2239	1.2202	0.7286	1.6451	0.3088	0.4513	0.8029	0.8206	0.6759	0.7441	0.6491
ZNF790-AS1	0.2098	0.1946	0.1528	0.3396	0.2021	0.127	0.1809	0.225	0.1247	0.2243	0.1643	0.4212	0.2179	0.3488	0.128	0.088	0.196	0.1468	0.2206	0.0897	0.1555	0.2072	0.2001	0.1528	0.2019	0.2887	0.1706	0.1044	0.3613	0.1367	0.3088	0.1642	0.1316	0.2318	0.2433	0.2079	0.125	0.3387	0.1719	0.452	0.3441	0.2675	0.1178	0.3288	0.1316	0.3084	0.0869	0.2207	0.1876
AC102953.2	0.2269	0.1476	0.0973	0.2589	0.0663	0.1112	0.5299	0.2026	0.0689	0.1024	0.1233	0.2938	0.3535	0.3906	0.3151	0.0815	0.1287	0.0907	0.3686	0.5106	0.0302	0.1555	0.1118	0.4014	0.4895	0.5616	0.1879	0.0953	0.2862	0.0979	0.2704	0.199	0.0346	0.0234	0.4145	0.182	0.0657	0.117	0.1129	0.3561	0.4289	0.1827	0.1266	0.1096	0.0658	0.0997	0.2119	0.1525	0.1183
AC108010.1	0.4108	0.5535	0.166	0.1683	0.1617	0.3252	0.3207	0.4278	0.1008	0.1498	0.0902	0.2022	0.5252	0.7353	0.3277	0.159	0.2195	0.2653	0.462	0.2553	0.0295	0.5053	0.327	0.3913	0.3182	0.4106	0.4228	0.2788	0.2349	0.5408	0.4217	0.2911	0.5391	0.1826	0.5724	0.5324	0.3521	0.4108	0.3424	0.4959	0.4779	0.2192	0.8502	0.5077	0.1283	0.0972	0.2542	0.0595	0
AC012186.2	0	0.107	0	0.1356	0	0	0.3445	0	0	0.1207	0	0.3258	0.1587	0.2539	0.198	0	0.3032	0	0.2482	0.1234	0.1426	0	0	0.1183	0.3846	0.1323	0	0.2247	0	0.1538	0.3398	0	0	0.8827	0	0.143	0	0.2207	0.1182	0.4795	0	0.1325	0.1326	0.2584	0	0.1175	0.1536	0	0.1858
PTPRN2-AS1	0.1551	0.6303	0.3957	0.7434	0.127	0.4256	0.8394	1.0338	0.2638	1.4703	0.9145	0.1985	0.4511	1.4179	1.6887	0.7022	0.4002	0.5209	0.5039	0.2255	0	0.496	0.4495	0.3841	0.5075	0.8061	0.166	0.4105	0.0577	0.5934	0.828	0.2857	1.3231	0.2688	0.628	0.5516	0.7227	0.3808	0.4561	0.4544	0.645	0.1076	0.9154	0.6558	0.315	0.0477	0.0624	0.2043	0.3395
AL928654.1	0.3318	0.5811	0.249	0.7362	0.0849	0.1956	0.5378	0.7559	0.3968	0.5078	0.2761	0.1769	0.2585	0.2585	0.2419	0.5216	0.4527	0.2612	0.438	0.1508	0.1161	0.63	0.2719	0.3371	0.3393	0.6467	0.333	0.2287	0.4818	0.3132	0.5304	0.3608	0.6634	0.2696	0.4419	0.4658	0.2941	0.2845	0.337	0.716	0.392	0.6472	0.234	0.2981	0.1263	0.271	0.146	0.1171	0.1513
AC004112.1	0.2081	0.5346	0.2082	0.3079	0.142	0.119	0.4693	0.1445	0.2213	0.274	0.066	0.1479	0.2882	0.2882	0.0899	0.2326	0.0688	0.2912	0	0.1681	0	0.1109	0.1436	0.3221	0.3492	0.6009	0.1238	0.306	0.3868	0.2793	0.4629	0.071	0.1479	0.3006	0.6652	0.4545	0.5621	0.5009	0.2147	0.2903	0	0.1203	0.1204	0.1173	0.2817	0.32	0.0698	0.1306	0
AC004687.1	0.2716	0.6132	0.2265	0.9911	0.0309	0.2071	0.9528	1.5716	0.2567	0.3576	0.2583	1.3839	0.3448	2.2323	0.1565	0.0759	0.1198	0.2534	1.1277	0.707	0.0563	0	0.1249	0.8409	1.4054	1.9346	0.4577	0.1997	0.3646	0	0.8055	0.0309	0	0.1744	0.8361	0.226	0.0306	0.4359	0.2569	0.1895	1.3692	0.4186	0.3143	0.3318	0.0613	0.3248	0.0911	0.3124	0.624
AC092117.1	0.1509	0.0423	0.034	0.2813	0.0927	0	0.1701	0.22	0.0963	0.1073	0.1435	0.0966	0.094	0.2884	0.0978	0.0886	0.0599	0.1478	0.049	0.0975	0	0.2413	0.0521	0.0467	0.1329	0.1961	0.0808	0.0555	0.0982	0.0456	0.2517	0.0309	0.0644	0.0436	0.1447	0.0847	0.0459	0.1635	0.0818	0.2526	0.0856	0.157	0.0917	0.0766	0.1073	0.0464	0.0607	0.0568	0.0367
AL357079.3	0.1761	0.1234	0.1321	0.0782	0.1802	0.0755	0.9928	0.1834	0.1872	0.0696	0.0837	0.3756	0.2744	0.0732	0.3424	0.0738	0.699	0.2464	0.2861	0.2845	0.0822	0	0.1215	0.1363	0.4433	0.3051	0.3927	0.1295	1.3093	0	0.1958	0.0901	0	0	0.3753	0.1648	0.0892	0.4451	0.2726	0.2764	0.0832	0.0763	0.0764	0.2234	0.0894	0.1354	0	0.4971	0
AC092119.2	0	0.023	0.0247	0.2628	0.0337	0	0.1113	0.2398	0	0.1039	0.0626	0.6314	0.0683	0.3554	0.1279	0.0276	0	0.1381	0.2137	0.0797	0.0921	0.1052	0.0227	0.2037	0.0414	0.1994	0.0293	0.0725	0.214	0.0993	0.1097	0.101	0	0	0.035	0.0308	0.0333	0.19	0.0764	0.3097	0.3109	0.057	0.0856	0.1391	0	0.1264	0.0331	0.1238	0.08
AC027688.1	0.3359	0.2942	0	0.4472	0.0859	0.2161	0.2841	0.1749	0.4464	0.2654	0.0799	0.5373	0.3489	0.0698	0.1088	0.6337	0.1667	0.4701	0.6821	0.4749	0	0.2686	0.6374	0.975	0.1057	0.291	0.4494	0	0.2341	0.2536	0.7472	0.2578	0.5373	0.1213	0.2684	0.393	0.0851	0.6671	0.7799	0.2636	2.0636	1.092	0.3644	0.3551	0.5116	0.1291	0.2534	0	0.4085
AL359921.2	1.2644	1.7085	0.6777	1.5231	0.5546	0.7745	3.9716	1.5051	1.4404	1.1416	0.3436	1.2521	0.8443	1.5763	0.9365	0.7572	0.6274	0.8848	1.9075	0.6566	1.1799	1.5886	0.9971	1.1884	1.7051	2.4253	1.2085	0.8632	1.6788	0.7274	1.9085	0.4622	1.5409	0.9132	0.8661	1.1835	0.4574	1.174	1.1184	1.5119	2.0487	1.6443	0.7839	1.2984	0.7337	0.9026	1.9983	1.5299	2.1969
ITGB2-AS1	0.2816	0.3242	0.2868	1.6426	0.1235	0.1553	0.9073	1.0266	0.278	0.2543	0.2104	1.7376	1.1492	4.3634	0.1564	0.0843	0.3992	0.1408	0.9804	0.325	0.0563	0.4825	0.2082	0.6228	0.3544	2.4918	0.646	0.3402	1.1404	0.1418	0.5369	0.1853	0.7293	0.3487	0.4073	0.2824	0.0408	0.4213	0.1557	0.3999	0.8555	0.2616	0.2793	0.1191	0.1838	0.4175	0.0809	0.6436	0.6606
AC048344.4	0	0	0.0698	0.0826	0.0952	0.1596	0.2099	0.0969	0	0	0	0	0	0.232	0.2412	0	0	0	0	0	0	0.1488	0.0642	0.1441	0	0	0.166	0.2053	0.0865	0.0937	0	0	0	0.1344	0	0	0	0.1344	0	0	0.088	0	0.0808	0	0	0	0	0	0
AL831711.1	0.2586	0	0.0647	0.5355	0.0882	0.1478	0.0972	0.1795	0.0916	0.2724	0.1639	0.7353	0.1791	0.4298	0.1117	0.1445	0.4277	0.1206	0.14	0.0696	0	0.1378	0.0595	0.0667	0	0.448	0.4613	0	0.0801	0	0.0959	0.1764	0	0.3735	0.2755	0.0807	0	0.0622	0	0.8116	0.1629	0.0747	0.0748	0.2187	0.175	0.265	0.26	0	0.1048
AC010973.2	0	0.0559	0.1496	0	0	0	0.045	0.0415	0.0848	0	0	0.1276	0.0414	0.1325	0	0	0.0396	0	0.1296	0	0	0.0638	0.1376	0.0309	0.0502	0.1382	0.1778	0.0293	0	0.1204	0.0887	0.1632	0.1701	0.0576	0	0	0	0.0576	0.0309	0	0.3015	0.1383	0	0.1012	0.1215	0.0307	0.0401	0.2251	0
UBOX5-AS1	0.0484	0.0848	0.0363	0.0859	0	0.1037	0.0818	0.0252	0.0257	0.0382	0.069	0.1548	0.0251	0.1005	0.0314	0.0203	0.1441	0.0677	0.1572	0	0.158	0.0387	0.0668	0.0562	0.0609	0.0838	0.259	0.0178	0.045	0.0244	0.0269	0.0495	0.0516	0.0349	0.0516	0.0226	0.0245	0.0349	0	0.0759	0.0686	0.0629	0.126	0.0409	0.1228	0.1116	0.0487	0.1594	0.0294
ZNF197-AS1	0.2361	0.1103	0.0591	0.1397	0.0806	0	0.1775	0.082	0.0837	0	0.1497	0.2518	0	0	0	0.132	0	0	0	0.0636	0.1469	0.1259	0.1629	0.1828	0	0.2046	0	0.0579	0.0732	0	0.1751	0	0	0.1137	0	0	0.1595	0.0568	0.0609	0.0824	0.0744	0	0	0.0666	0	0.0605	0	0	0.0957
PICSAR	0	0.1406	0	0	0	0	0	0	0	0	0	0	0	0	0	0	0	0	0	0	0	0	0	0.1036	0.0842	0.058	0.0597	0	0	0	0	0	0	0	0	0.1252	0	0	0	0	0	0	0	0	0	0	0	0	0
CDKN2B-AS1	0	0.0151	0.0162	0.0618	0.0025	0.0082	0.046	0.0125	0	0.0019	0.0023	0.0102	0.02	0.0359	0.0187	0.0101	0.0119	0.0101	0.0273	0	0	0.0038	0.0099	0.013	0.0151	0.0312	0.0193	0.0124	0.0201	0.0169	0.008	0.0074	0.0102	0.0104	0.0128	0.009	0.0049	0.0173	0.0112	0.0025	0.0272	0.0062	0.0188	0.0081	0	0	0.0097	0.0136	0.0117
CTBP1-DT	1.8876	1.7488	0.9694	3.3009	1.0782	0.9358	2.4962	2.776	1.887	2.056	1.1869	2.7754	1.7653	2.7989	1.455	1.9087	2.0288	1.5798	3.0667	1.6516	0.948	3.0284	1.4063	1.3106	1.7444	2.5261	1.4936	1.6783	0.5945	1.4838	2.8527	1.9512	1.9393	1.5672	2.5126	2.5768	1.747	1.6712	2.8539	2.6246	2.4421	1.555	1.5513	1.6706	1.3055	1.3692	1.1731	1.2925	1.2967
AC087477.2	0.3393	0.228	0.1403	0.3257	0.3047	0.2731	0.4372	0.375	0.1178	0.1586	0.079	0.6055	0.187	0.5639	0.2423	0.1103	0.2474	0.2519	0.2587	0.2964	0.1292	0.3875	0.3726	0.2036	0.2614	0.4198	0.2656	0.0814	0.3668	0.2649	0.2464	0.1984	0.2363	0.6901	0.2951	0.1879	0.0912	0.29	0.1393	0.7027	0.3599	0.2761	0.1082	0.1581	0.1758	0.3194	0.1602	0.404	0.2442
DENND5B-AS1	0.1125	0.0788	0.0281	0.0998	0.0384	0.0965	0.0846	0.0391	0.0399	0	0.0713	0	0.0389	0.0312	0.0972	0.0629	0	0.2099	0	0.1212	0.105	0.1199	0.0776	0.029	0	0.065	0.0334	0.0276	0.0697	0	0	0.0767	0.1599	0	0.1199	0.0702	0.1139	0.0542	0.058	0.0785	0.0709	0.0975	0	0	0	0	0.0754	0.0706	0.0912
NUTM2B-AS1	0.4208	0.6295	0.3633	0.4723	0.5266	0.2655	0.6417	0.586	0.4799	0.4703	0.3111	0.5232	0.5504	0.5129	0.3533	0.4571	0.2683	0.2228	0.3578	0.3629	0.1669	0.3696	0.5627	0.2515	0.4501	0.2947	0.4221	0.5098	0.6404	0.3666	0.4147	0.5401	0.4232	0.2614	0.5948	0.6225	0.3048	0.2535	0.3477	0.559	0.2659	0.3875	0.2782	0.3707	0.3189	0.2665	0.4825	0.2278	0.4217
AC010761.3	0	0.1377	0	0.0872	0	0.0843	0.3324	0.2047	0	0.1553	0.0935	0	0	0.4084	0.2548	0	0.1951	0.8253	0.1597	0	0	0.3143	0	0.3043	0.3711	0.3405	0.1753	0.1445	0.274	0.3958	0.6558	0.2012	0.4192	0	0.7331	0.368	0	0.4968	0.3043	0	0.1858	0	0.6824	0.4156	0.0998	0	0.0988	0.0925	0
MATN1-AS1	0.0975	0.222	0.0915	0.2272	0.0624	0.0523	0.3435	0.4697	0.0777	0.1733	0.0927	0.3899	0.2785	0.7698	0.0948	0.1022	0.2419	0.1876	0.198	0.0985	0.2275	0.1754	0.1345	0.1604	0.092	0.3589	0.1848	0.1523	0.3738	0.135	0.1491	0.0624	0.1819	0.1584	0.2987	0.3536	0.0123	0.1672	0.1792	0.1913	0.2534	0.1374	0.1375	0.2577	0.1361	0.1968	0.1348	0.195	0.2075
AC073073.2	0.4565	0.8663	0.414	0.8105	0.6619	0.4731	0.6649	0.9907	0.5056	0.6011	0.7237	0.6492	0.7706	0.6956	0.4192	0.6858	0.8684	0.8253	0.7108	0.5532	0.4793	0.9125	0.7744	0.4859	0.7662	0.5932	0.8315	1.2448	0.5481	0.5937	0.6347	0.993	1.0954	0.5496	0.8919	0.819	0.8479	0.6869	0.7509	0.8956	0.6293	0.7092	0.5944	0.4826	0.4829	0.7312	1.014	0.4834	0.3008
AL139407.1	0.1252	0.1462	0.2505	0.1852	0	0.0358	0.0941	0.0435	0.1331	0.033	0.0397	0.0445	0.3035	0.4163	0.0541	0.035	0	0.1752	0.339	0.0674	0	0.2002	0.1152	0.0323	0.0525	0.2169	0.0745	0.2148	0.194	0	0.0464	0.299	0.267	0.0603	0.0889	0.1172	0	0.0904	0.0646	0.1747	0.1578	0	0.2536	0	0	0.0642	0.1259	0.2357	0
AL049840.2	0.4541	0.2203	0.1835	0.6511	0.286	1.2581	0.5514	0.4366	0.26	0.1932	0.1993	0.7077	1.0885	0.8128	0.498	0.1171	0.3466	0.5377	0.6242	0.254	0	0.3351	0.2651	0.5407	0.7913	0.938	1.184	0.7191	0.8441	0.5978	1.3597	0.3575	0.8939	0.1009	0.4839	0.425	0.1769	0.3532	0.4325	1.3157	0.2311	0.4542	1.334	0.8271	0.1773	0.3759	0.808	0.6574	0.2124
AC120053.1	2.2654	1.774	1.5	1.8926	1.3638	0.2857	1.8783	3.3312	1.0627	1.3686	0.6971	4.5477	1.7995	2.7689	0.8637	2.0112	0.7274	0.6528	2.0568	1.2919	2.5493	0.7458	1.6092	1.4441	0.7548	2.078	0.4161	1.3227	1.0528	0.2683	2.5937	1.1594	0.4263	0.5775	1.42	1.9334	0.7425	1.3955	1.1861	2.1612	2.2042	1.8486	0.4048	2.0849	0.7443	1.4855	0.4021	0.8779	1.4587
LINC02361	0.2313	0.3242	0.2232	0.4693	0.1353	0	0.4844	1.1014	0.1054	0.1044	0.1571	0.5991	0.6865	1.8127	0.1285	0.2217	0.3935	0.0462	0.3221	0.0267	0	0.3699	0.3192	0.3837	0.4159	0.8588	0.2064	0.243	0.0921	0.1664	0.4043	0.1691	0.3524	0.3341	0.2113	0.8661	0.2678	0.3818	0.5627	0.4149	1.062	0.2006	0.0574	0.0838	0.4698	0.2032	0.1662	0.2799	0.201
FBXL19-AS1	0.0869	0.2087	0.1677	0.3305	0.0889	0.0639	0.4059	0.181	0.0924	0.1765	0.1653	0.1986	0.1289	0.4333	0.1609	0.1145	0.1848	0.0695	0.2622	0.0602	0.0463	0.0992	0.137	0.2402	0.1718	0.3871	0.1329	0.1734	0.2192	0.2374	0.1657	0.1652	0.3706	0.0896	0.2248	0.3369	0.1383	0.1882	0.1153	0.3247	0.3168	0.1399	0.0646	0.1679	0.1512	0.105	0.0749	0.1285	0.0604
BOLA3-AS1	0.1711	0.1475	0.0691	0.4205	0.2289	0.1693	0.2671	0.4249	0	0.0624	0.1001	0.1684	0.1503	0.4702	0.1876	0.1655	0.235	0.2762	0.2779	0.1488	0.0614	0.1683	0.1634	0.1731	0.0994	0.3762	0.0939	0.1258	0.1712	0.1722	0.2927	0.2155	0.1684	0.2851	0.3505	0.1971	0.2666	0.1615	0.2953	0.2065	0.3109	0.1369	0.0457	0.1669	0.0668	0.3035	0.1456	0.1362	0.112
SNHG3	1.7035	1.1263	1.2243	1.512	0.6752	1.3786	2.0696	3.7234	0.8673	1.3457	0.6731	2.5714	1.0343	3.0609	0.4509	0.9052	0.7857	1.1752	0.9355	0.7656	0.5597	0.7097	0.9933	1.4021	0.9512	1.9017	1.6801	1.1731	5.3518	1.1474	1.4143	0.5402	0.6396	1.0051	0.7798	1.6057	0.6684	1.4555	0.9006	1.3054	2.143	1.1648	1.9888	0.9435	1.474	0.8946	3.1489	1.3773	1.6779
AC016590.3	0.521	0.1369	0.1466	0.5203	0.0666	0.1117	0.2203	0.6783	0.0692	0.2573	0.1858	0.2778	0.0676	0.2706	0.2533	0.3276	0.1293	0.2734	0.4232	0.2105	0.1823	0.729	0.1798	0.3529	0.3279	0.1693	0	0.1915	0.3027	0.459	0.3622	0.0667	0.1389	0.1882	0.4164	0.3048	0.066	0.1881	0.3528	0.2726	0.2462	0.6211	0	0.0551	0.1323	0.1001	0.131	0.1226	0.1584
AC104667.1	0	0.0167	0.0537	0.0212	0	0.0409	0.1075	0.0745	0	0.0377	0.0227	0.0508	0	0.0198	0	0.06	0.0237	0.0667	0	0	0	0	0	0.0185	0	0.0207	0.0638	0.0351	0.0665	0.024	0.0265	0.0488	0.0508	0	0.0762	0.0669	0.0483	0.0344	0.0369	0.0499	0	0.0413	0.0414	0.0403	0	0	0	0.0449	0
AC016722.2	0	0.0374	0.1404	0.0949	0.0547	0.0917	0.0301	0	0	0.0211	0	0	0.0555	0.1333	0.0346	0	0	0.0748	0.1303	0.0216	0	0	0.0553	0.0621	0.0336	0.0926	0.0477	0.0393	0.2981	0.0269	0.0892	0.0274	0.057	0.1158	0.0854	0.075	0	0.0579	0.0621	0.0559	0.0505	0.1158	0.2552	0.113	0.0814	0.0411	0.0269	0.0755	0
AL161891.1	0.0635	0.1705	0.1508	0.2253	0.065	0.0816	0.1312	0.1873	0.1125	0.0669	0.0805	0.2256	0.0879	0.0967	0.0823	0.0621	0.063	0.0296	0.1031	0.0513	0.0395	0.1353	0.1752	0.131	0.0533	0.1649	0.0755	0.0856	0.177	0.0746	0.1176	0.1407	0.1805	0.0764	0.124	0.2277	0.0536	0.2445	0.0409	0.166	0.1	0.0825	0.1836	0.0716	0.0537	0.0813	0.0957	0.1493	0.0386
AC124016.1	0.2706	0.0759	0.0812	0.2402	0.1108	0.0464	0.1831	0.2255	0.0576	0.0428	0.0515	0.4041	0.1125	0.2699	0.0702	0.1815	0.0537	0.0758	0.1759	0.1312	0.101	0.0866	0.0373	0.2095	0.2044	0.5158	0.0966	0	0.4528	0.2725	0.1806	0.0554	0	0.3909	0	0.2533	0	0.1955	0.0838	0.2265	0.1535	0.1408	0	0.0916	0.055	0.2497	0	0.2038	0
AC018695.4	0.4271	0	0.0534	0.2527	0	0.061	0.1605	0.0741	0	0.1125	0	0	0.2218	0.2958	0	0.0597	0.1413	0.0996	0	0	0	0	0.0491	0.1102	0.1792	0.0617	0	0.157	0.1985	0	0.0792	0.2185	0.4554	0.2056	0.1517	0.1332	0.0721	0.2056	0	0.0745	0.1345	0	0.1236	0.2408	0	0	0.0716	0.201	0
AC018521.6	0.7319	0.5128	0.6591	1.4293	0.2996	0.7533	1.8157	1.3722	0.7782	0.4626	0.4177	1.405	0.6082	1.46	0.759	0.6137	0.2905	0.6146	1.6648	0.8278	0.5464	1.8727	1.1111	0.4532	1.474	0.5073	0.5223	0.7534	0.5442	1.3265	0.9769	0.4495	0.9366	2.749	2.0279	1.2332	0.5932	1.0572	1.8128	1.838	1.3836	0.7615	0.8894	0.3714	1.1892	0.2251	0.7361	0.4133	0
NDUFV2-AS1	0.6849	0.7678	0.6681	0.5168	0.4907	0.3818	0.5792	1.6051	0.7282	0.7846	0.6514	1.0591	0.8182	1.3662	0.1776	0.8901	0.8836	0.5272	0.4451	0.332	0.3515	0.5476	0.6853	0.6892	0.8621	0.9197	0.5499	0.4532	1.2732	1.1034	1.295	1.0866	0.8034	0.3957	0.6933	0.8014	0.3816	0.5688	0.7156	1.1824	0.4208	0.5641	0.8323	0.6082	0.3825	0.3686	0.5855	0.9991	0.3749
AC016737.1	0.1837	0.0322	0.0345	0.0408	0	0.0394	0	0.1913	0	0.1088	0	0.2448	0.2862	0.1527	0.0595	0	0.0456	0	0.1492	0	0.0428	0	0.0317	0.1777	0	0.0796	0.041	0.0675	0.3414	0.0925	0.1021	0.047	0.1959	0	0	0.043	0	0.0663	0.0711	0.1922	0.1302	0.1194	0.0399	0.0777	0	0.0706	0	0.0432	0
AC093297.2	3.9162	5.7881	4.9563	4.6695	4.4664	3.4087	5.053	7.5694	3.9153	3.6172	3.2614	5.4023	4.0679	4.3074	3.3336	4.6558	4.1377	2.9995	5.3496	3.2739	3.3455	4.2994	6.0902	3.6797	4.2424	5.2829	4.0149	3.4954	4.9436	4.2176	5.7208	3.7291	5.4435	3.5743	5.5018	5.6169	4.7172	5.4736	3.1517	5.5245	4.9353	3.277	3.5683	4.7948	2.948	4.7183	4.9771	4.0889	1.8958
FRMD6-AS1	0.044	0.0617	0.0165	0.0586	0.045	0.0943	0.1488	0.1833	0	0.0174	0.0628	0.0939	0.0457	0.0914	0.0856	0.0553	0.0873	0.0924	0	0.0178	0	0.0352	0.0607	0.0341	0.0277	0.0381	0	0.0485	0.0613	0.0886	0.0979	0.1126	0	0.0636	0.0938	0.0206	0.0223	0.0953	0.017	0.0691	0.1456	0	0.0955	0	0.0894	0.0507	0.0443	0.1863	0
WDFY3-AS2	0.1415	0.2828	0.1612	0.1861	0.2789	0.2113	0.26	0.6168	0.234	0.4099	0.1346	0.6036	0.2069	0.3528	0.1698	0.2988	0.2861	0.4694	0.1788	0.2964	0.2201	0.2514	0.6076	0.1785	0.2441	0.3905	0.173	0.2967	0.4384	0.1741	0.5363	0.2521	0.2124	0.5527	0.6199	0.4857	0.2973	0.2385	0.2272	0.4442	0.2576	0.6361	0.2184	0.1596	0.0852	0.2861	0.4955	0.1677	0.2231
ZNF32-AS2	0.1084	0.1898	0.0813	0.2886	0.0555	0.0465	0	0.2822	0.0576	0.2997	0.1031	0.1734	0.2251	0.6756	0.0702	0.0454	0.0538	0.2275	0.3521	0.0876	0.0506	0	0.1496	0.2936	0.1364	0.3286	0	0.0797	0.2518	0.2182	0.1808	0.1664	0	0	0.1155	0.2536	0.0549	0.1174	0	0.0567	0.3073	0.3289	0.1411	0.0917	0.1101	0.0417	0.0545	0.306	0
AC108134.3	0.254	0.3397	0.0693	0.6763	0.0236	0.1386	0.3124	0.8417	0.1718	0.2006	0.1098	0.7141	0.6236	1.516	0.3292	0.1355	0.4353	0.2908	0.4126	0.1865	0.0646	0.2584	0.3027	0.5183	0.3487	0.8601	0.3913	0.3735	0.4936	0.3487	0.4622	0.449	0.5417	0.2001	0.8119	0.5187	0.0468	0.4669	0.2859	0.5073	0.8074	0.3803	0.4008	0.2929	0.211	0.2308	0.1161	0.3911	0.337
AL121748.1	0	0.088	0.0471	0	0.1285	0	0	0	0	0.0496	0.0597	0.067	0.1304	0.0522	0	0.1053	0	0	0	0	0	0	0.13	0.0972	0.1581	0.1632	0.056	0.0462	0.4085	0	0	0.2571	0	0	0	0.0588	0.1272	0.0453	0	0	0	0	0.436	0.0531	0.0638	0	0.3158	0.2364	0
AL732509.1	0.3077	0.405	0.2519	0.5793	0.2767	0.2958	0.6097	0.505	0.2676	0.3093	0.3636	0.4872	0.5036	0.3642	0.2659	0.4925	0.3146	0.4436	0.3787	0.2486	0.2523	0.3131	0.2702	0.2598	0.5633	0.3392	0.2412	0.1988	0.5286	0.2253	0.8088	0.3531	0.3977	0.4444	0.4272	0.4451	0.2172	0.4107	0.4113	0.7219	0.4054	0.4122	0.2104	0.2287	0.2272	0.3512	0.3469	0.2983	0.2041
AC138035.1	0.0267	0	0.02	0.0947	0.0273	0.0229	0.1203	0.0556	0.0284	0	0	0	0.0277	0.0887	0.0346	0.0447	0.0265	0.112	0.0433	0	0	0.0427	0.0736	0.0207	0	0	0.1904	0	0.0496	0	0.1187	0.0273	0.1138	0.0385	0.199	0.0749	0.027	0.0385	0.0826	0.0558	0	0.0925	0.0926	0	0.0813	0.0205	0	0.0502	0
AL157392.3	0.2483	0.1282	0.1446	0.2262	0.1036	0.1373	0.1842	0.2416	0.1876	0.1394	0.0808	0.324	0.1866	0.6	0.2244	0.1397	0.1913	0.2103	0.2388	0.161	0.0701	0.0992	0.1848	0.2529	0.2344	0.4528	0.1661	0.221	0.2793	0.2302	0.2434	0.1438	0.2926	0.0991	0.3829	0.2568	0.0827	0.217	0.1441	0.3828	0.1976	0.1756	0.2297	0.326	0.0962	0.1507	0.1676	0.1998	0.0954
AP000561.1	0	0.0449	0.048	0.0284	0	0	0.1444	0	0.2723	0	0	0.1365	0	0.0532	0.083	0	0.0635	0	0	0	0	0.0512	0.0442	0	0	0	0	0	0	0.0645	0.0712	0.0328	0.2731	0	0.0341	0.0599	0.0324	0.0694	0	0.067	0	0	0	0.0271	0.0325	0	0.0322	0	0
AC092757.2	0.0775	0	0.0581	0.1375	0.1586	0.0664	0.2621	0	0	0.0612	0	0.0826	0.0805	0	0	0	0	0.1084	0	0	0.1446	0.1239	0.2673	0	0.2925	0.0671	0	0	0	0.156	0.2585	0.1586	0	0.1119	0.0826	0.145	0.0785	0	0.1199	0.1621	0	0	0.0672	0.0655	0	0.0596	0.2337	0.0729	0
LINC02391	0	0.12	0.0857	0.2027	0	0.049	0.1931	0.1784	0	0	0	0.0609	0.2372	0.2372	0.074	0.0479	0	0.0799	0	0.0461	0	0.0913	0.0788	0	0	0.0989	0.1019	0	0	0	0	0	0	0.4948	0	0.2137	0.1157	0.1237	0	0	0.1619	0	0.0496	0.0483	0	0.0439	0	0.0537	0.5555
FAM225A	0.016	0.0897	0.024	0.142	0.0082	0.0206	0.1082	0.05	0	0.0126	0.0076	0.0938	0.0582	0.3191	0.0207	0.0134	0.0714	0.0112	0.065	0.0194	0	0.0384	0.0221	0.0495	0.0302	0.0554	0.0071	0.0235	0.0446	0.0081	0.0356	0.0082	0.0341	0.104	0.1023	0.0674	0.0324	0.0924	0.0248	0.0502	0.0454	0.0485	0.0764	0.0068	0	0.0123	0.008	0.0151	0.1654
AC011921.1	0.0355	0.0249	0	0.0315	0	0	0	0.111	0	0.0561	0	0.0757	0.0369	0.1476	0.0921	0.0298	0	0	0.0577	0	0	0	0.0245	0.1374	0	0.0923	0.0634	0	0.066	0	0.0395	0	0	0	0.0757	0.0332	0.036	0.0513	0.0825	0.0743	0.1007	0.0616	0.0308	0	0.0721	0.1092	0	0	0
THBS3-AS1	0.0795	0.0139	0.0298	0.053	0	0.0682	0.0897	0.1243	0.0211	0.0628	0.0378	0.0848	0.0826	0.0826	0.0258	0	0.0789	0.0278	0	0.0161	0	0.0636	0.0274	0.077	0.0751	0.1034	0.0887	0.0146	0.2033	0.02	0.0442	0.0407	0.0424	0.0287	0.106	0.0372	0.0403	0.0287	0.0154	0.1248	0.1128	0.0517	0.0173	0.1177	0.0202	0.0153	0.06	0.0561	0.0242
AC138028.4	0.0266	0.0745	0.0199	0.0472	0.0544	0	0.0599	0	0	0.021	0	0.0567	0.0276	0.0442	0	0	0.0528	0.0372	0.0864	0	0.0248	0	0.0183	0.0411	0	0.1382	0	0.0195	0.0247	0.0803	0.0887	0	0	0	0.0566	0	0	0.0384	0.0411	0.0278	0.0251	0.023	0.0231	0.0225	0.027	0	0	0.075	0
AC074044.1	0.0694	0.0486	0	0.1231	0.071	0	0	0.1445	0.0738	0	0	0.074	0	0.1153	0	0.1163	0	0	0	0.1121	0	0	0	0.0537	0	0.0601	0	0	0	0.1397	0.0771	0	0.1479	0	0	0	0	0	0.0537	0	0.0656	0	0.0602	0	0	0.0533	0	0	0.0844
AC245060.2	0	0.3279	0.0702	0	0	0	0	0	0	0	0	0.2994	0.0972	0.3111	0.1213	0	0.0929	0.262	0.152	0.0756	0	0	0.2583	0.2173	0.1178	0.0811	0.0835	0.0688	0.174	0.0942	0.9368	0.0958	0.1996	0	0.2992	0.3504	0.0948	0.1352	0	0.0979	0	0	0.0812	0.3957	0	0.0719	0	0.0881	0
AC092614.1	0.1618	0.1512	0.1215	0.431	0.2208	0.0463	0.3042	0.281	0	0.2131	0.1539	0.0575	0.056	0.1345	0.0699	0.0452	0.0535	0.0755	0.1753	0	0	0.3451	0.335	0.1253	0.2037	0.1869	0.0481	0.1983	0.3009	0.1086	0.42	0	0	0.0779	0.4024	0.5555	0	0.2727	0.2088	0.508	0.204	0.3274	0.1873	0.0456	0.0548	0.1244	0	0.1523	0
AC067852.3	0	0.1583	0.0636	0.0752	0	0.1211	0.1593	0.1471	0.0601	0.0446	0.0537	0.0603	0.1174	0.5635	0.0732	0.0947	0.1402	0.1186	0.2754	0.1141	0	0.0452	0	0.1749	0.4978	0.1224	0.4284	0.3946	0.2626	0.0569	0.1257	0.2602	0.1205	0.1224	0.1806	0.0264	0.0859	0.2244	0.0656	0.266	0.1869	0.049	0.1962	0.0239	0.0861	0	0.1989	0.1063	0
LINC01772	0.136	0.0424	0.0113	0.1476	0.0928	0.0648	0.0852	0.0787	0.0643	0.0597	0.0431	0.145	0.1884	0.1884	0.1175	0.0507	0.03	0.0635	0.1473	0.1099	0.0141	0.0242	0.0521	0.0702	0.0761	0.1964	0.0674	0.1	0.1124	0.0761	0.2689	0.0464	0.0967	0.0437	0.1449	0.0424	0.0612	0.0655	0.0585	0.1107	0.0714	0.131	0.1181	0.0767	0.1228	0.0813	0.0912	0.0569	0.0735
AC027097.1	0.3683	0.6307	0.6448	0.6538	0.3978	0.3685	0.6921	1.0015	0.2828	0.3556	0.4086	0.5673	0.51	0.9522	0.2122	0.5661	0.4061	0.4868	0.8974	0.2975	0.0955	0.3599	0.2965	0.3959	0.3863	0.5317	0.4745	0.361	1.0268	0.2472	0.3641	0.3141	0.3927	0.3251	0.6322	0.3447	0.4974	0.5615	0.3325	0.6636	0.4834	0.6208	0.4972	0.3806	0.187	0.4876	0.2675	0.3658	0.7465
AL159169.2	0.1932	0.2437	0.203	0.4459	0.0791	0.0994	0.3486	0.2013	0.1233	0.0916	0.1103	0.7006	0.4817	1.0278	0.2505	0.0648	0.2301	0.1623	0.5023	0.0624	0.2524	0.1236	0.16	0.1496	0.1946	0.2343	0.1034	0.1989	0.3951	0.1945	0.086	0.1978	0.4121	0.2791	0.5353	0.0362	0.1174	0.1954	0.1196	0.3235	0.2557	0.134	0.4361	0.3268	0	0.0594	0.0389	0.0364	0.188
AC011815.1	0.1343	0.0627	0.0336	0.1788	0.0229	0.0768	0.2019	0.0933	0.0238	0.0354	0	0.0835	0.1744	0.2511	0.087	0.1032	0.0777	0.0627	0.1455	0.1175	0.0418	0.1253	0.0849	0.1473	0.0423	0.1163	0.0599	0.0411	0.1248	0.1127	0.1245	0.1031	0.1193	0.1132	0.2504	0.1676	0.0567	0.1212	0.1559	0.1288	0.1798	0.0485	0.1069	0.1136	0.0341	0.0602	0.0225	0.0527	0.1089
AC069277.1	0	0.0054	0.0115	0	0	0	0	0	0	0	0	0	0	0	0	0	0	0	0	0	0	0	0	0	0.0194	0	0	0	0.0214	0.0232	0	0	0	0.0111	0.0164	0	0	0.0056	0.006	0	0	0	0	0.0065	0.0078	0.0059	0	0	0
AC104024.4	0.1301	0	0.0244	0.0289	0	0.0279	0.11	0.0677	0	0.0257	0.0619	0.104	0	0.1892	0	0.0273	0	0.0455	0	0	0	0	0.0224	0.0503	0.0409	0	0	0	0.0907	0.0327	0.0723	0	0	0.1409	0.104	0	0	0.0235	0	0.034	0.0615	0	0	0.0275	0	0	0	0	0.0396
AC024060.2	1.3898	1.252	2.3838	2.9079	2.3367	1.9582	2.3507	3.6189	1.2666	1.5685	1.9827	4.1288	2.9904	4.1253	1.8015	1.1653	2.4629	1.8062	0.9677	1.203	2.0381	1.2699	1.644	2.6125	1.7493	4.5579	2.2139	2.3357	4.8901	1.3993	2.8706	2.0321	1.482	2.151	2.6446	2.323	1.1062	3.513	1.4598	2.389	3.9408	2.3238	1.8956	1.847	2.2178	1.9843	2.5958	2.5225	1.4489
AL606834.2	0.3955	0.6927	0.5935	1.1409	0.1012	0.3392	1.2264	0.7209	0.6307	0.3905	0.2821	0.4218	0.1027	2.3831	0.2563	0.4974	1.3737	0.4151	0.6425	0	0.1845	0.3162	0.614	0.4592	0.4978	1.4561	0.7056	0.945	0.6433	0.5973	0.11	0.3036	1.0543	0.2856	0.7375	0.4627	0.9014	0.6426	0.3826	0.4138	1.2149	0.6	1.4589	0.4181	0.3012	0.7601	1.2927	1.3027	0.8418
AC068631.1	0.6186	0.1548	0.179	0.3177	0.1492	0.3221	0.2192	0.2393	0.1973	0.2967	0.1513	0.4429	0.5003	0.246	0.2978	0.2556	0.3859	0.2659	0.4235	0.2534	0.099	0.1766	0.4329	1.1081	0.1835	0.5359	0.335	0.1364	0.2834	0.218	1.2826	0.2216	0.5277	0.134	0.3908	0.3391	0.085	0.4595	0.2462	0.356	0.2422	0.5363	0.2224	0.4409	0.1167	0.2921	0.1866	0.2578	0.3009
AC090114.2	0.5631	0.5504	0.2295	0.7405	0.5621	0.2862	1.3875	1.2527	0.3622	0.5657	0.2777	1.594	0.5488	1.1845	0.3424	0.3847	0.4898	0.5449	0.7906	0.191	0.2141	0.4447	0.4365	0.296	0.7088	0.7528	0.4651	0.4703	1.2535	0.434	0.6418	0.3487	0.2076	0.5523	0.8667	0.898	0.2465	0.3364	0.3874	0.691	0.6702	0.3255	0.5129	0.4409	0.3883	0.31	0.3426	0.53	0.7103
STARD7-AS1	0.6445	0.6229	0.3252	0.9864	0.3867	0.2478	1.015	0.8218	0.4844	0.6233	0.5285	0.9007	0.8196	1.1268	0.5762	0.4566	0.4852	0.4355	0.9388	0.6643	0.2489	0.8174	0.3067	0.7397	0.5315	1.0012	0.4758	0.4657	0.6713	0.6601	0.8281	0.4663	0.7584	0.3853	0.7697	0.6657	0.3377	0.8507	0.9031	0.6976	0.9978	0.5877	0.4051	0.4981	0.6658	0.5382	0.5029	0.3033	0.6082
AC008870.2	0	0.302	0.1078	0.5951	0.147	0.3286	0.216	0.4988	0.1528	0.0757	0	0.6639	0.398	0.5174	0.0621	0.1205	0.0951	0.067	0.4668	0	0	0.0766	0.1983	0.0741	0.2411	0.3734	0.4272	0.0704	0.4006	0.1447	0.3196	0.098	0.6128	0	0.051	0.0448	0.1455	0.0692	0.0741	0.1503	0.679	0.1661	0.0831	0.162	0.2432	0.1473	0.4816	0.4056	0.2912
AL360181.2	0.8617	0.7135	0.5291	0.7649	0.0802	0.8734	1.7667	0.5712	0.3332	0.6189	0.7451	1.1696	1.8716	1.6277	0.8124	0.5255	1.5549	0.6578	1.4	0.5063	0	0.2505	0.973	1.334	1.479	1.493	1.3278	0.5184	1.6018	1.262	1.6554	0.5613	1.5037	0.5658	1.0017	0.5866	0.2381	1.1315	0.6063	1.3934	0.8145	1.0188	1.3599	0.6625	0.2387	0.3011	1.103	1.0321	0
TH2LCRR	0.1815	0.0636	0.034	0.0403	0.0464	0.0389	0.1023	0.0945	0	0.0358	0	0.0968	0.0471	0.0377	0.0588	0	0.1351	0.127	0	0.0366	0	0.0725	0.0313	0.0702	0.1142	0.0393	0.0405	0.0334	0	0.0457	0.1514	0.1393	0	0	0.0483	0	0	0.0655	0	0	0.0858	0.0393	0.0788	0.0384	0	0.1395	0.0456	0	0.0552
AC092667.1	0.019	0	0.0285	0.0673	0	0.0163	0.0855	0.1185	0	0	0.018	0	0	0	0	0.0159	0.0188	0	0.0308	0	0.0177	0	0.0523	0.0294	0.0239	0.0164	0.0507	0	0.0353	0.0191	0.0633	0.0776	0.0404	0.0822	0.1212	0.0178	0.0192	0	0.0147	0.0397	0.1434	0	0	0.0641	0	0.0292	0	0.0357	0
IBA57-DT	0.0765	0.0536	0.0574	0.0679	0	0	0	0	0.1627	0.0604	0	0.0816	0	0.2543	0	0	0.0759	0.1071	0.1243	0.0618	0.0714	0	0.1056	0	0	0.1988	0	0	0.1422	0.077	0	0.0783	0	0.1105	0.0815	0	0	0.0553	0.0592	0.1601	0.0723	0	0	0.0647	0	0.0588	0	0.072	0.1861
AC091185.1	0.1858	0.1302	0.2091	0.4947	0.0951	0.1593	0.1047	0	0	0	0.0883	0	0.4824	0.4632	0	0	0.1843	0.13	0	0	0	0.1485	0.1282	0.1438	0.1169	0.3218	0.2486	0.2049	0.0863	0.2805	0.1033	0.0951	0.1981	0	0.099	0.3477	0	0.0671	0.3594	0.0972	0.1756	0	0.0806	0.1571	0	0.0714	0.7473	0.0874	0
AL592295.4	0.5903	0.4825	0.1476	0.3929	0.5537	0.2109	0.8874	1.0246	0.523	0.1943	0.421	0.4721	0.3066	1.3491	0.3188	0.3712	0.3417	0.2754	0.6393	0.3179	0	0.8652	0.1697	0.3046	0.681	0.9374	0.3071	0.1447	0.2286	0.2476	0.6565	0.2014	0.4196	0.5684	0.7862	0.4604	0.5481	0.2131	0.3807	0.7205	0.3254	0.2132	0.2989	0.1248	0.5994	0.0378	0.1979	0.4166	0.2393
MIR181A2HG	0.1482	0.0519	0.0556	0.1973	0	0.0635	0.6682	0.0772	0.2363	0	0.2114	0.711	0.2308	0.2463	0.096	0.0621	0	0	0.2407	0.0598	0.2074	0.1185	0.1022	0.0573	0	0.4492	0.1982	0.0545	0.3443	0.0746	0.4943	0.1516	0	0	0.0789	0.208	0.075	0.107	0.2293	0.31	0.2101	0	0.0643	0.4385	0.0752	0.1139	0.2235	0.2091	0
NUTM2A-AS1	0.7142	0.4193	0.5196	0.4692	0.6617	0.6669	1.0689	1.3354	0.7037	0.635	0.6772	0.4775	0.8281	0.7788	0.6172	0.6868	0.5831	0.9354	0.731	0.9105	0.5626	0.6811	0.3542	0.6323	0.8302	0.8874	0.6781	0.5155	0.8323	0.6487	0.7798	0.6103	0.396	0.7604	0.661	0.8505	0.6837	0.4117	0.6035	0.8707	0.9579	0.2651	0.9024	0.6151	0.5745	0.7691	0.5536	0.5098	0.3082
AC087071.2	0.1706	0.3585	0.192	0.3028	0.1746	0.0731	0	0.7106	0.1814	0.4716	0.4056	0.2729	0.2658	0	0	0.3576	0.2539	0.1194	0.2771	0.2067	0.0796	0.6819	0.2942	0.132	0.322	0.2955	0.0761	0.3762	0.2378	0.0859	0	0.1746	0.5457	0.4928	0.2726	0.479	0.1728	0.0616	0.132	0.4462	0.4031	0.0739	0.2961	0.1443	0.1732	0.2623	0.0858	0.4013	0.1037
AC099343.2	0.0715	0.1002	0.1073	0.3173	0.0732	0.1839	0.2418	0.2978	0.076	0.113	0.136	0.3812	0.1485	0.4753	0.0927	0.0599	0.0709	0.2001	0.1161	0.1155	0	0	0	0.1107	0.4499	0.3096	0.1913	0.1051	0.4651	0	0.159	0	0.1525	0.1033	0	0	0.0724	0.413	0.0553	0.2244	0.2703	0.1859	0.1241	0.2418	0.1452	0.1649	0.9346	0.0673	0.1739
AC007066.2	0.1467	0.2955	0.2202	0.5535	0.1689	0.1101	0.3516	0.382	0.078	0.2608	0.1221	0.5281	0.3429	0.4268	0.0713	0.1691	0.2548	0.2053	0.298	0.1333	0.1883	0.1466	0.2657	0.1278	0.1154	0.2065	0.3599	0.1214	0.4602	0.0923	0.2652	0.1126	0.0782	0.106	0.4104	0.2232	0.0557	0.3444	0.2555	0.3838	0.3467	0.1431	0.0955	0.2637	0.1862	0.2115	0.0922	0.2416	0.1784
GARS1-DT	0.228	0.286	0.2549	0.494	0.1469	0.1682	0.3686	0.3471	0.1831	0.2217	0.2184	0.6156	0.4439	0.7395	0.2418	0.1551	0.2199	0.2299	0.3808	0.1765	0.0774	0.2065	0.3499	0.3542	0.305	0.587	0.3243	0.1747	0.4624	0.2793	0.4575	0.253	0.4965	0.1658	0.3041	0.3522	0.1438	0.3904	0.2283	0.3971	0.4838	0.2226	0.274	0.3277	0.1684	0.2636	0.279	0.3751	0.1978
AC006213.2	0.1565	0.094	0.0671	0.0595	0.0229	0	0.2017	0.0932	0.0476	0.0353	0.0213	0.0238	0.2091	0.0372	0.087	0.0187	0.111	0.1878	0.0363	0.1265	0	0.1073	0.0463	0.1039	0	0.1162	0.0399	0.0164	0.0416	0	0.0497	0	0.0477	0.0323	0.1191	0.0837	0.0453	0.1292	0.0865	0.1872	0.0211	0.0775	0.0388	0.0378	0.0454	0.1891	0	0	0
AL356056.2	0	0.0336	0.036	0.0425	0.0654	0	0.054	0.0166	0.034	0.0505	0.0608	0.0341	0.083	0	0.0828	0.0402	0.0317	0.0447	0.026	0	0.0447	0.0511	0.0331	0	0.0402	0.0554	0	0.0235	0	0	0.0533	0.0327	0	0.1384	0.1192	0	0	0.0577	0.0124	0	0.0302	0.0554	0	0.027	0	0.0246	0.0321	0	0.0389
GMDS-DT	0.2281	0.2664	0.1647	0.3068	0.1309	0.1512	0.3624	0.2448	0.1801	0.2143	0.1758	0.2635	0.3357	0.316	0.1837	0.2275	0.1903	0.2104	0.393	0.1745	0.1306	0.2045	0.2504	0.2421	0.1762	0.3652	0.2266	0.1868	0.2923	0.2436	0.3267	0.2618	0.2506	0.2072	0.3057	0.3235	0.2381	0.302	0.1618	0.3037	0.3005	0.2112	0.2175	0.2148	0.1421	0.186	0.2398	0.161	0.1934
AC064836.3	0.1751	0.2148	0.3286	0.6219	0.2241	0.4131	0.5431	0.3648	0.2793	0.173	0.3332	0.4669	0.6367	0.9826	0.1703	0.1101	0.1304	0.1226	0.3557	0.0354	0.0409	0.14	0.4532	0.3728	0.496	0.6828	1.328	0.4185	1.872	0.6172	0.4383	0.8963	0.3735	0.0632	0.5132	0.4918	0.2661	0.253	0.1694	0.4581	0.3725	0.038	1.1021	0.4444	0.3557	0.5049	1.5413	0.7005	0.1598
DNM3OS	0.5679	1.1615	0.7026	1.2943	0.4869	0.4871	1.5057	1.9024	0.6038	0.6184	0.6423	1.2604	0.7972	1.8242	0.2785	0.5277	0.457	0.9237	1.172	0.6944	0.0143	0.4663	0.4978	0.6653	1.1978	2.3535	0.7804	0.7787	0.9415	0.6491	0.9901	0.3456	0.8184	1.0199	1.0468	0.9338	0.9329	1.5297	0.4514	1.6541	1.6394	0.9315	0.5729	0.5582	0.4676	0.59	0.6792	0.7367	0.4854
AL683813.1	0.1462	0.1935	0.1951	0.1587	0.0499	0.2648	0.2565	0.3046	0.1037	0.2054	0.2782	0.5892	0.2532	0.3106	0.1053	0.0954	0.0968	0.1819	0.2376	0.0656	0.0607	0.0779	0.2803	0.1761	0.1841	0.2252	0.3189	0.2389	0.3776	0.1309	0.1988	0.0665	0.104	0.2112	0.0866	0.1825	0.0823	0.223	0.088	0.153	0.2457	0.1691	0.3103	0.2886	0.1815	0.1749	0.4412	0.1223	0.1581
RUFY1-AS1	0.0249	0.1398	0.0187	0.0886	0	0.0214	0.1125	0.052	0.0796	0.0394	0	0.0266	0.0518	0.2488	0.0323	0.0627	0.0248	0.1396	0.0405	0.0403	0	0.0399	0.0172	0.1158	0.0314	0.1945	0.1558	0.0367	0.0927	0.1005	0.1387	0.0511	0.0532	0.2522	0	0.0233	0.0505	0.054	0.0386	0.1566	0.0943	0.1081	0.065	0.0422	0.0507	0.0192	0.1505	0.0939	0.0607
AC097448.1	5.4375	7.3321	6.8325	7.6496	6.3521	5.1472	6.97	8.1746	6.3268	5.0859	4.708	5.4158	5.8879	6.9494	4.7209	6.5162	7.1524	5.9229	5.6672	5.7189	6.2949	6.9723	7.7518	6.194	6.295	6.599	6.4979	4.7145	6.6748	6.8691	5.5056	6.0904	7.2206	9.0772	8.1173	7.3462	6.7815	9.0393	6.3127	7.7825	7.0546	4.8254	6.3893	6.0734	4.2714	6.7831	6.3972	6.0345	5.0537
BX322234.1	0.0425	0.0477	0.0255	0.0604	0.0522	0.0365	0.2014	0.0797	0.0271	0.0336	0.0324	0.0907	0.0972	0.0283	0.0441	0.0356	0.0422	0.0952	0.1382	0.0412	0	0.0272	0.0587	0.0263	0.0428	0.1179	0.0607	0.0063	0.166	0.0171	0.0851	0.0174	0.0363	0.0123	0.0544	0.0318	0.0517	0.0798	0.0592	0.0712	0.0723	0.0442	0.0517	0.0503	0.0086	0.0261	0.0855	0.032	0.0207
TAPT1-AS1	0.4615	0.3855	0.4528	0.4726	0.0727	0.2283	0.8206	0.684	0.434	0.2243	0.3545	0.7571	0.6637	0.5753	0.5291	0.4911	0.4403	0.3726	0.6632	0.1434	0.2981	0.4541	0.4654	0.4946	0.4691	0.7534	0.285	0.4437	0.3629	0.2323	0.5527	0.436	0.4921	0.2051	0.7187	0.3323	0.3776	0.2307	0.2885	0.5571	0.6207	0.7694	0.2619	0.5254	0.1442	0.5322	0.0893	0.1837	0.2159
AL050341.2	3.1187	2.1628	1.194	2.7965	1.4656	1.0644	2.8707	4.1764	2.1317	3.3437	1.1501	4.7852	2.8098	3.5707	1.4438	2.3481	2.3054	2.8505	2.8436	2.8023	2.0788	1.7811	2.657	3.2022	1.8024	3.1152	1.7317	1.6847	2.7803	1.2816	3.4332	2.3126	1.561	2.4824	2.4077	3.217	1.5474	2.8499	1.9212	3.3297	3.2485	3.0349	1.5192	2.2338	1.5835	2.2998	1.5363	2.4558	1.3547
AC007406.4	2.2896	1.7993	1.3466	2.9386	1.4882	1.5125	3.2097	2.7392	1.5955	2.261	1.4125	1.9962	1.6712	3.793	1.9852	1.777	2.1954	1.4723	2.4128	1.8122	0.7363	2.2264	1.6225	1.8321	2.2392	3.4174	1.311	1.7403	1.179	1.3239	3.1314	0.8709	2.1776	1.4972	2.7694	2.5775	1.4575	2.5808	1.9995	3.4639	2.7489	1.9716	1.477	1.5961	0.7226	1.3439	1.3069	1.1065	1.0537
AC011476.3	0.0714	0.1	0.0803	0.0634	0.0365	0.3673	0.0805	0.1487	0.0759	0.0564	0	0.0381	0.1483	0.1483	0.1851	0.0299	0.0708	0.1998	0.174	0.0865	0	0.0571	0.1478	0.0829	0.3594	0.4019	0.4457	0.0525	0.2986	0.0359	0.2382	0.1096	0	0.0516	0.1141	0.1336	0	0.1547	0.1657	0.0747	0.2024	0.0928	0.1549	0.1509	0.1812	0.0549	0.1795	0.1344	0
LINC01914	0.0452	0.0951	0.0679	0.3614	0.0463	0.0388	0.4591	0.3298	0	0	0	0	0.047	0.1128	0.0586	0	0.0449	0	0.2205	0	0	0.1447	0.0312	0.07	0.1708	0.2743	0.2421	0	0	0.0455	0	0	0	0.2614	0.0964	0	0	0.196	0.1751	0.0473	0.2138	0.0784	0.0393	0.1148	0	0.1391	0	0.0852	0.3301
AC009133.1	0	0.0681	0.0638	0.2371	0.0373	0.1145	0.1095	0.0885	0.0516	0.0192	0.0808	0.1554	0.1892	0.1917	0.1102	0.0407	0.1205	0.085	0.1184	0.0294	0	0.0777	0.0251	0.047	0.0764	0.1157	0.0975	0.0089	0.1241	0.0122	0.081	0.0994	0.0259	0.0175	0.0647	0.0796	0.0492	0.0701	0.0282	0.0508	0.4935	0.0316	0.0527	0.0719	0.037	0.0093	0.0366	0.1028	0.1181
AC104958.2	1.7622	3.6137	1.2901	1.8694	1.1436	1.5481	2.0355	4.6557	2.3306	1.3242	1.3898	3.3001	2.2769	0.9288	2.3399	2.4505	1.1943	2.4061	3.0026	2.2569	0.8824	2.6804	1.7201	1.6301	2.7589	1.3032	1.2269	1.0428	1.1984	1.8608	3.4896	2.4635	2.3833	2.8559	2.2442	1.6092	2.177	0.807	3.0937	2.8331	1.3812	2.0122	2.7979	1.3812	1.7458	1.4539	1.2103	1.537	0.5228
AC018410.1	0.2412	0	0	0.1427	0.0823	0	0	0.0837	0	0	0	0.3429	0	0	0.1042	0	0.0798	0	0	0.0649	0	0.1286	0	0.1245	0.1012	0	0.0717	0	0.1494	0	0.1788	0	0	0	0.0857	0.2257	0.0814	0.0581	0.0622	0.0841	0	0	0	0	0	0	0	0	0
SBF2-AS1	0.36	0.4314	0.2772	0.5045	0.1745	0.39	0.6409	0.74	0.3223	0.4789	0.2342	0.5556	0.492	0.4251	0.3806	0.4527	0.2068	0.3712	0.3386	0.1837	0.1503	0.2878	0.5164	0.2053	0.2861	0.4924	0.3972	0.1184	0.7131	0.2861	0.4214	0.3103	0.4849	0.301	0.3836	0.3458	0.1535	0.4241	0.5132	0.555	0.2776	0.5092	0.4687	0.3124	0.0962	0.2695	0.2477	0.2229	0.3226
AC002091.2	0	0.1709	0.3662	0.3249	0.2497	0	1.238	0.8894	0.1297	0.0964	0.116	0.1301	0.2534	1.0139	0.3163	0.1023	0	0	1.5855	0.2957	0	0	0.2525	0.4721	0.1535	0.7397	0	0.5382	0.1134	0	0.2714	0.4994	0.5203	0.8811	0.78	0.5709	0.6179	0.3524	0.1888	0.7658	0.3459	0.1058	0.1059	0	0.2478	0.1876	0.2454	0.2296	0.4451
RHOQ-AS1	0	0.0226	0.0242	0.0287	0.0661	0.1108	0.2548	0	0.0687	0	0.0307	0.1377	0.1006	0.322	0	0	0.0641	0.0904	0.1574	0	0	0	0.0223	0.025	0.2032	0.1678	0.2016	0.1424	0.06	0.1625	0	0	0	0	0.0344	0.0604	0	0.0233	0.025	0.1013	0.0305	0	0.1681	0	0.0656	0.0496	0.0974	0.0911	0.0393
AC000403.1	0.0137	0.0671	0.0411	0.085	0.07	0.0469	0.0925	0.1425	0.0291	0.0108	0.013	0.0875	0.0853	0.3183	0.0355	0.0344	0.0272	0	0.1778	0.0442	0	0.1094	0.0378	0.0106	0.1033	0.237	0.0244	0.1106	0.0127	0.0138	0.0304	0.07	0.0292	0.0395	0.1166	0.0384	0.1247	0.0494	0.127	0.1002	0.2327	0.0356	0.1306	0.0347	0.0139	0.0421	0.055	0.0644	0.0333
AL138756.1	0.303	0.5308	0.3462	0.8252	0.2678	0.2717	1.0949	0.7603	0.1172	0.2394	0.1965	0.3966	0.5294	1.1963	0.3749	0.1559	0.3485	0.2506	0.5147	0.1168	0.0707	0.3634	0.2376	0.4051	0.4161	0.5429	0.3993	0.6734	0.4032	0.4368	0.337	0.3031	0.2497	0.6566	0.477	0.5028	0.5232	0.7858	0.4424	0.6053	0.8071	0.209	0.2451	0.1747	0.2378	0.3547	0.2216	0.2139	0.4188
SENCR	0.0756	0.3971	0.3119	0.6372	0.3867	0.3888	0.9372	0.9051	0.0402	0.0597	0.1797	0.9267	0.4317	1.6642	0.2938	0.1267	0.3749	0.7403	0.3683	0.2442	0.0705	0.3021	0.2607	0.3802	0.4755	0.7855	0.8426	0.3889	0.6321	0.1902	0.2941	0.1933	0.3223	0.8732	0.3623	0.2122	0.3445	0.2456	0.1754	0.4744	0.5714	0.4258	0.5247	0.0959	0.3069	0.3195	0.494	0.6045	0.3676
AL356776.2	0.0972	0.1168	0.1667	0.2466	0.1279	0.1072	0.094	0.1302	0.1477	0.0549	0.0925	0.1037	0.1587	0.0808	0.108	0.1048	0.0965	0.0972	0.1579	0.0898	0.1944	0.1555	0.2875	0.1183	0.0874	0.2166	0.0619	0.1021	0.142	0.0699	0.0309	0.0284	0.1777	0.0401	0.1036	0.169	0.0844	0.1204	0.1182	0.1889	0.1181	0.0602	0.0603	0.047	0.0705	0.0427	0.0838	0.0654	0.0676
SYNGAP1-AS1	0	0.0441	0	0.0559	0	0	0	0	0.1339	0.0497	0	0	0	0.0523	0.0816	0	0	0	0	0	0	0	0.0434	0	0.0792	0	0.1123	0.0463	0	0	0	0	0	0	0	0	0	0	0.0487	0.0659	0	0	0	0	0	0	0	0.0592	0.2297
AC005261.1	4.2959	4.5028	3.3965	5.2853	4.6911	3.9608	7.4024	6.5617	3.2941	3.4302	3.3628	6.3745	4.247	5.9252	2.9708	3.2736	3.9318	3.3688	5.5386	2.5494	2.4397	3.5728	2.408	3.5837	6.3202	4.6893	4.7979	4.0138	9.2165	3.3976	4.6498	3.501	3.7827	4.2091	5.2159	3.8916	2.7418	4.034	2.7722	5.7721	6.0743	2.8857	5.2282	3.8083	3.9764	3.0724	7.2047	3.7719	3.46
PSMD6-AS2	0.1997	0.1259	0.0749	0.1063	0.0204	0.0685	0.0675	0.1248	0.0212	0.0789	0.038	0	0.1452	0.3319	0.0518	0.0502	0.1387	0.0838	0.0973	0.129	0.0186	0.0639	0.0413	0.2318	0.1759	0.2768	0.0891	0.2496	0.0186	0.1809	0.3109	0.1022	0.1703	0.0288	0.0851	0.1121	0.0405	0.1009	0.0773	0.1045	0.2265	0.0519	0.104	0.1182	0	0.0307	0.1406	0.1315	0.0486
AC004870.2	0	0	0	0	0	0	0	0	0	0	0	0	0	0	0	0	0	0	0	0	0	0	0	0	0	0	0	0	0	0	0	0	0	0	0	0.0288	0	0	0	0	0	0	0	0	0	0	0	0	0
AC010245.2	0.1681	0.5889	0.3469	1.1563	0.172	0.2162	0.6634	0.8316	0.2681	0.5312	0.4796	0.717	0.4365	0.9779	0.3813	0.3171	0.4587	0.0588	0.0683	0.2037	0.2353	0.336	0.4929	0.3578	0.4231	0.8373	0.1874	0.1854	1.2498	0.3385	0.4674	0.086	0.6274	0.4249	0.403	0.5507	0.3831	0.5766	0.2277	0.8794	0.8738	0.3643	0.1824	0.5331	0.2134	0.3231	0.6339	0.5537	0.2044
AC116914.2	0.5056	0.1181	0.2529	1.0471	0	0	0.19	0	0.1792	0.2663	0.3206	0.1797	0.3501	1.5407	0.4369	0	0.3345	0.4717	0.2738	0.8169	0	0	0	0.7826	0.2121	1.7519	0.1503	0	0.9398	0.8484	0.3749	0.1725	0.7188	0	0	0	0	0.3651	0.2609	0.8816	0.6371	0.1461	0	0	0.1711	0.5182	0.6779	0.4758	0.205
ARNILA	0	0.019	0.0407	0.1925	0	0.0465	0.0917	0	0	0	0.0258	0.0289	0.1126	0.1352	0	0.0227	0.0538	0	0.044	0	0	0.0433	0.0374	0.0629	0.0341	0.1644	0.0242	0.0399	0.0252	0.0546	0.0302	0	0.0578	0.0783	0.0289	0	0	0.0196	0.021	0.0567	0	0.141	0	0.0229	0	0.0208	0	0.051	0.0989
AL022157.1	0.0737	0.1033	0.1107	0.3928	0	0.1265	0	0.2304	0	0.1748	0.2104	0.0786	0.383	0.1226	0	0.1237	0	0.2064	0.1198	0.2383	0	0.3538	0.3053	0.1712	0.2785	0.5111	0.1316	0.1084	0.1371	0	0.082	0	0.1573	0.7457	0	0.2071	0.2988	0.213	0.1142	0.0772	0.2788	0.2557	0.128	0.1247	0.1498	0.0567	0	0.1388	0.4485
AC053513.2	0.0665	0.0466	0.2992	0.177	0	0.114	0	0.1384	0.0707	0.0525	0.0632	0	0.2071	0.2209	0.0861	0	0	0.093	0.3239	0.161	0	0	0.0917	0.1543	0.0836	0.1727	0.0593	0.0977	0.1235	0.2676	0.0739	0	0.4252	0	0.2832	0.0622	0	0.048	0	0.2086	0.1256	0	0.1154	0.2248	0	0.0511	0	0.0625	0
DNAJC9-AS1	0.0602	0.0632	0.0113	0.1068	0.0308	0.0645	0.0848	0.141	0.064	0.0594	0.1001	0.0642	0.125	0.1125	0.039	0.0757	0.0299	0.0632	0.0489	0.0608	0.0562	0.0722	0.0415	0.0699	0	0.0782	0.0403	0.0553	0.014	0.106	0.0669	0.0462	0.1283	0	0.0801	0.0704	0.0305	0.0543	0.0582	0.0787	0.0995	0.0522	0.0131	0.1145	0.0611	0.0463	0.0756	0.0566	0
LINC01150	0.0755	0.1323	0.1133	0.4691	0.0386	0.0648	0.298	0.4325	0	0.1491	0.1077	0.1208	0.2745	0.5334	0	0	0.1499	0.1057	0.1227	0.1525	0	0.0604	0.1042	0.1753	0.095	0.327	0.101	0.1388	0.0702	0.038	0.084	0	0.0805	0.2181	0.2011	0.2827	0.1912	0.1091	0.1169	0.237	0.3568	0	0.0983	0.0319	0	0.029	0	0.1421	0.3214
AC027702.1	0.0277	0.0194	0.0208	0.123	0.0284	0.0475	0.125	0.2886	0.0295	0.0219	0.0791	0.1182	0.0288	0.3224	0.0718	0.0697	0.0275	0	0.09	0.0895	0	0.3101	0.0956	0.1287	0.1395	0.144	0.0247	0.0407	0.0258	0.1674	0.2157	0.0851	0	0.08	0.2362	0.1297	0.0842	0.06	0.1501	0.1739	0.1309	0.0721	0.0481	0.0703	0.1125	0.1065	0	0.0521	0.0337
AC137932.3	0.0938	0.0751	0.0804	0.2379	0.0274	0.0575	0.1813	0.0977	0.1282	0.0847	0.0255	0.2572	0.2784	0.2673	0.1389	0.0337	0.0798	0.075	0.1088	0.0325	0.0125	0.1286	0.1572	0.1037	0.1181	0.1393	0.251	0.1182	0.3611	0.0675	0.1937	0.1234	0.1429	0.1355	0.0714	0.0752	0.0271	0.1839	0.0311	0.1402	0.076	0.0697	0.221	0.204	0.0952	0.0721	0.1482	0.1765	0.0489
AC087477.4	0.0905	0.2536	0.2037	0.1606	0.2778	0.776	0.3061	0.4712	0.1924	0.2859	0.0861	0.386	0.094	0.6768	0.4691	0.1517	0.1796	0	0.882	0	0	0.1447	0.1873	0.3502	0.3416	0.1568	0.3229	0.0665	0.7569	0.0911	0.2013	0.5556	0	0.2614	0.1928	0	0.275	0.5227	0	0.284	1.5394	0.706	0	0.153	0	0.1391	0	0.7664	0.4402
AL512770.1	0.0977	0.0958	0.1173	0.1561	0.02	0.1508	0.1322	0.061	0.0623	0.0463	0.0186	0.1667	0.0812	0.2761	0.076	0.0491	0.0194	0.1094	0.0317	0	0	0.2187	0.1213	0.0907	0.0984	0.2031	0.122	0.1293	0.109	0.1574	0.1956	0.16	0.125	0.0282	0.0416	0.0914	0.0198	0.0847	0.0605	0.1635	0.1477	0.1016	0.1865	0.1322	0.0794	0.0751	0.1375	0.1471	0.0238
AL034548.2	0.9356	0.8194	0.351	0.7613	0.4787	0.0669	0.967	1.1369	0.2487	0.308	0.3708	1.2472	0.081	0.7776	1.1117	0.4576	0.3869	0.6547	0.6333	0.3779	0.2183	0.8727	0.5918	0.6638	0.1963	0.6754	1.1823	0	0	0.2355	0.5203	0.3192	0.3326	1.4641	0.9969	0.8027	0.3949	0.9009	0.9655	0.9789	0.8843	0.338	0.203	0.7912	0.0792	0.7792	0.3136	0.3669	0.569
AC006435.2	0.0795	0.1114	0.1491	0.2117	0.0407	0.1363	0.3137	0.1242	0.169	0.1256	0.189	0.1695	0.8669	0.4954	0.103	0.1	0.1183	0.0556	0.3228	0.0642	0.0742	0.0635	0.3839	0.2153	0.1501	0.1033	0.2482	0.0584	0.2216	0.16	0.442	0.1627	0.339	0.0574	0.1694	0.2604	0.161	0.2009	0	0.3742	0.3005	0.0345	0.276	0.1344	0.0404	0.0917	0.0799	0.2992	0.0483
AC004067.1	0.2102	0.2454	0.1051	0.4975	0	0.1202	0.474	0.3648	0	0.0553	0.2665	0.2241	0.2911	0.4658	0.2724	0	0.139	0.2941	0.3415	0	0.1308	0.112	0.1934	0.2169	0.3527	0.1821	0.5	0.0515	0.1953	0.3527	0.2338	0.2868	0	0.3036	0.0747	0.1311	0.4258	0.253	0.1084	0.1466	0.3973	0.1215	0.304	0.0592	0	0.0539	0.0705	0.1978	0.0852
AC010969.2	1.1991	2.329	1.0251	1.4416	1.1494	0.9633	1.6943	2.4029	1.2749	1.2111	1.126	2.169	1.3874	2.0436	1.023	0.8018	1.1598	0.8709	1.4795	0.8338	2.0254	1.2863	1.0264	1.1278	1.1844	2.0906	1.7601	0.7031	2.3417	0.978	1.1817	1.1807	1.0359	1.447	1.2454	1.3212	1.676	1.984	1.4214	1.1911	1.6354	1.1317	1.5019	1.4761	0.7398	0.7468	1.557	0.8713	2.6583
AC009961.1	0.09	0.1892	0.2026	0.1278	0.129	0.1698	0.1827	0.2813	0.134	0.1564	0.1883	0.0768	0.1122	0.1047	0.0467	0.0906	0.1429	0.1764	0.234	0.16	0.0168	0.1727	0.1739	0.2369	0.1586	0.1716	0.0964	0.1059	0.1673	0.1269	0.1201	0.129	0.2304	0.13	0.0959	0.118	0.1641	0.156	0.0697	0.1695	0	0.2029	0.1094	0.1066	0.128	0.1107	0.0181	0.0678	0.1533
AC018690.1	0.3134	0.3842	0.2939	1.1126	0.0802	0.2687	0.9717	0.8159	0.7496	0.4951	0.0745	0.4177	0.5696	1.5626	0.8124	0.1971	0.4665	0.6578	0.2545	0.1266	0.2924	0.3758	0.973	0.2425	0.6902	0.6786	0.2795	0.6912	1.2378	1.1042	0.3485	0.3207	0.6683	0.5658	1.0017	0.8066	0.3968	0.7921	0.9701	0.4918	0.9626	0.4754	0.476	0.4638	0.3182	0.4216	0.8667	0.2949	0.0953
AL049840.4	0.0803	0.1687	0.0602	0.4275	0.2464	0.3442	0.4525	0.3344	0.0853	0.1268	0.0763	0.0856	0.2501	0.467	0.3121	0.2692	0.239	0.2247	0.2608	0.0648	0	0	0.1108	0.1864	1.1112	0.6258	0.0716	0.177	0.1492	0	0.3571	0.2464	0.1712	0	0.5987	0.0751	0.0813	0.058	0.0621	0.168	0	0.2088	0.4877	0.3394	0	0.1234	0.1614	0.2266	0
LINC00665	0.137	0.1101	0.1089	0.3828	0.2021	0.3422	0.3772	0.2687	0.0471	0.0637	0.0882	0.2278	0.7411	0.3484	0.1097	0.0743	0.324	0.0564	0.1572	0.0586	0.0376	0.232	0.1752	0.0811	0.2384	0.2898	0.1726	0.0889	0.3109	0.1542	0.1614	0.132	0.1289	0.1921	0.2792	0.1019	0.1592	0.8703	0.1934	0.2362	0.3695	0.1118	0.1154	0.0989	0.0532	0.0806	0.0892	0.091	0.1569
C2orf27A	0.0484	0.0969	0.0363	0.3622	0.0283	0.0712	0.1014	0.0504	0.0221	0.082	0.0197	0.1106	0.0575	0.1322	0.0538	0.029	0.0755	0.029	0.2922	0.1229	0.0065	0.1438	0.0477	0.0857	0.0435	0.0539	0.0555	0.0712	0.1221	0.0627	0.1154	0.085	0.059	0.1499	0.14	0.1554	0.1121	0.1149	0.0375	0.123	0.1961	0.036	0.048	0.0234	0.007	0.0213	0.0487	0.0456	0.0421
AL450263.1	0	0.0529	0.0567	0.0671	0	0.324	0	0	0	0.0597	0.0719	0	0.0785	0.2512	0.0979	0	0	0	0.1228	0	0	0.1208	0	0	0	0.0655	0	0.1667	0.1405	0.0761	0.084	0	0	0	0	0.0707	0	0.2183	0	0	0.2143	0.0655	0.0656	0.1278	0	0.0581	0	0	0
AC004148.1	0.4555	0.4964	0.3798	0.7637	0.0777	0.434	0.1997	0.5271	0.4305	0.1799	0.3369	1.2953	0.7097	1.4301	0.328	0.2122	0.6278	0.3541	0.9456	0.2658	0	0.2023	0.4889	0.7051	0.3185	0.6576	0.474	0.3721	1.1995	0.5605	1.4072	0.259	0.8635	0.1462	0.6202	0.4737	0.1794	0.3289	0.3525	0.556	0.6936	0.3071	0.6589	1.1342	0.4625	0.3113	0.7889	0.4763	0.1539
AL008721.2	0.1306	0.0549	0.0882	0.1855	0.0267	0.0336	0.2799	0.0544	0.0417	0.1032	0.0248	0.1532	0.0678	0.3149	0.0847	0.0657	0.1037	0.0366	0.1486	0.0739	0.0488	0.0418	0.1082	0.1517	0.148	0.249	0.1282	0.0768	0.1457	0.0395	0.1889	0.0267	0	0.0755	0.167	0.0734	0.0265	0.1226	0.1314	0.0683	0.0123	0.0453	0.034	0.1989	0.0265	0.0603	0.0263	0.0984	0.0318
AC009237.14	1.8767	1.4658	1.5237	1.9935	1.3224	0.7388	1.457	2.7878	1.0468	1.8715	0.8193	2.6576	1.3422	1.2018	1.5154	1.4446	1.496	1.5931	2.1993	1.367	1.0336	1.5251	1.4436	1.5479	1.6263	2.1055	1.1252	1.1763	1.5155	1.0222	1.8819	1.1336	1.1811	0.9777	1.9342	1.9006	1.2155	1.7997	1.4287	1.0945	2.4426	1.227	0.6409	1.6391	0.9997	1.0407	0.6807	0.7817	1.0103
GIHCG	0.4834	0.3048	0.4353	0.4505	0.1979	0.2176	0.5587	0.9314	0.3084	0.3341	0.2184	0.6057	0.3515	1.1249	0.1723	0.3141	0.2518	0.2199	0.4712	0.371	0.2707	0.2512	0.2085	0.318	0.1673	0.492	0.3557	0.1244	0.4493	0.1095	0.3495	0.1237	0.2577	0.8554	0.3091	0.328	0.1591	0.2706	0.1684	0.3035	0.2741	0.3772	0.1364	0.4088	0.1473	0.2508	0.1094	0.1592	0.4557
STX18-AS1	0.0576	0.0646	0.045	0.1432	0.0283	0.0316	0.1013	0.072	0.0294	0.04	0.057	0.1524	0.0933	0.1206	0.0747	0.0715	0.0617	0.0451	0.0898	0.0577	0.0516	0.1253	0.0684	0.1248	0.1131	0.0898	0.0411	0.0407	0.1007	0.0302	0.0923	0.0495	0.0934	0.0699	0.0835	0.0669	0.0607	0.1065	0.0571	0.0747	0.1241	0.0499	0.05	0.0682	0.0351	0.0779	0.0185	0.0499	0.042
AC003070.1	0	0.3007	0.161	0.2858	0.1098	0	0.242	0	0	0	0.1021	0.2289	0.2229	0.6243	0	0	0.1065	0	0.1743	0	0	0	0	0.3322	0	0.2789	0.1914	0.0789	0.0997	0	0.1193	0.1098	0.2289	0	0.343	0.1004	0	0	0.2492	0.1123	0.4057	0.1861	0	0.1815	0	0.0825	0.3238	0.303	0
AC006252.1	0.0445	0	0.0334	0.1186	0	0	0.0502	0.1856	0.0947	0.1056	0.0424	0	0.1388	0.1481	0.0577	0	0.1768	0.0623	0.0724	0.072	0	0.1424	0.0615	0.1034	0.1121	0.0772	0	0	0	0.0897	0.2477	0.1368	0	0.0643	0	0.0417	0.0902	0.0643	0.0345	0.0466	0.1263	0.0772	0.0773	0.0377	0	0.0342	0.0448	0	0.0542
CTBP1-AS	0.1893	0.0531	0.161	0.112	0.0646	0.1082	0.0996	0.1183	0.1342	0.0997	0.132	0.2692	0.118	0.3356	0.1309	0.0741	0.1378	0.159	0.2665	0	0.0471	0.0404	0.0697	0.1661	0.2065	0.2296	0.2927	0.1577	0.258	0.1398	0.3369	0.2067	0.1077	0.0182	0.1479	0.2953	0.0384	0.1094	0.0684	0.2509	0.1908	0.1751	0.2191	0.2241	0.1025	0.0873	0.2919	0.2138	0
AC016821.1	0	0	0.0629	0	0.0343	0.0288	0.0757	0.0175	0.0714	0.0265	0.0319	0	0.0523	0.0558	0.0217	0	0	0	0.0273	0.0136	0	0	0.0116	0	0	0.0436	0.0748	0.037	0.1403	0	0	0.0515	0	0	0.0358	0	0	0.0242	0.013	0.0176	0	0	0.0728	0.0142	0.017	0	0	0.0474	0
AC025287.3	0	0.2743	0.2204	0.4344	0.1002	0	0	0	0	0	0	0.5219	0	0.4881	0.1269	0	0.2914	0.137	0	0.2372	0	0	0.1351	0.1515	0	0.3392	0.4366	0.1439	0.4549	0	0.2177	0	0	0	0.2086	0.0916	0	0.0707	0	0.4097	0.2776	0.0849	0.085	0	0	0	0.0984	0.1842	0
WAC-AS1	8.4991	8.3085	4.2047	8.778	4.4305	3.0919	13.0774	12.5621	6.7582	5.6277	3.966	9.8667	7.189	12.9363	3.2281	7.6361	7.3137	5.3902	5.7397	4.3162	4.3372	6.7142	6.7538	4.8863	4.3008	8.8553	5.993	3.3747	10.51	4.8253	7.778	6.0018	7.0715	7.0693	11.2012	9.8119	4.1949	7.9679	5.2221	9.847	7.6363	11.373	3.7576	7.1387	5.0431	5.855	4.0336	4.8645	8.8581
AP000873.2	0.1435	0.2011	0.1507	0.1783	0.1468	0.1723	0.1618	0.2839	0.1525	0.1814	0.1228	0.4896	0.1788	0.322	0.1302	0.1925	0.1851	0.2811	0.2098	0.2666	0.1473	0.0229	0.1188	0.211	0.2528	0.2362	0.2304	0.1793	0.24	0.1011	0.1915	0.1468	0.1836	0.228	0.1682	0.2954	0.1744	0.2487	0.1444	0.3453	0.1899	0.311	0.2491	0.2184	0.2477	0.2316	0.202	0.216	0.349
AC104590.1	0.0254	0.0534	0	0	0	0	0	0	0	0	0	0.0271	0.0264	0.1055	0	0.0426	0	0	0.0412	0.0205	0	0	0	0	0	0	0.0226	0.056	0	0	0.0282	0	0	0	0	0	0	0.0183	0	0	0.024	0.022	0.0661	0	0	0	0.0511	0	0.0309
AC061975.8	0.0316	0.0885	0	0.1401	0.0646	0.1083	0.1424	0.0987	0.0336	0.0499	0.2102	0.101	0.0656	0.0262	0.0819	0.0265	0.0313	0.1326	0.1026	0.0255	0	0.2525	0.1525	0.1711	0.0795	0.0274	0.1127	0.0697	0.2641	0.0636	0.1054	0.2586	0	0.1825	0.1346	0.1182	0.064	0.0228	0.0489	0.0661	0.2089	0.1095	0.0548	0.0534	0.0321	0.0243	0.0635	0.1189	0.0768
SPRY4-AS1	0	0	0.0128	0.1057	0	0.0292	0.0959	0.0354	0	0	0.1294	0.0726	0.0353	0.0283	0	0	0.0675	0.0476	0.0553	0.0137	0	0.0272	0.0117	0.0263	0.0214	0.0589	0.0152	0.025	0.0158	0.0514	0.0189	0	0	0	0.0181	0.0478	0.0345	0.0369	0	0	0.0643	0	0.0148	0	0	0.0262	0	0.032	0.0621
HOXB-AS1	0	0	0.1652	0.1396	0.0966	0.0809	0.1773	0.0983	0.1338	0.0994	0.1496	0.0671	0.0653	0.366	0.1223	0.0264	0.1561	0.088	0.1022	0.0508	0	0.1509	0.1736	0.1948	0.0396	0.2452	0.2245	0.0925	0	0.0633	0.07	0.0322	0.0671	0	0.1006	0.1472	0.0637	0.1136	0.1461	0.0658	0.2081	0.0818	0.0546	0.266	0	0.1451	0.0633	0.1184	0.1913
LINC02861	0.1622	0.0631	0.0676	0.144	0.1844	0.0773	0.3252	0.3191	0.0575	0.242	0.0686	0.0192	0.1123	0.2996	0.1168	0.1058	0.0894	0.0757	0.0878	0.131	0.1345	0.2017	0.0995	0.1674	0.0227	0.1717	0.0965	0.0663	0.134	0.0363	0.2606	0.1845	0.2691	0.1041	0.3649	0.253	0.0548	0.1822	0.1395	0.0943	0.2555	0.1719	0.0782	0.2591	0	0.0554	0.0725	0.017	0.0877
AL023653.1	0.1504	0.3162	0.4515	0.4006	0.3079	0	0.6785	0.3134	0.3199	0.2377	0.2861	0.4813	0	1.3753	0.195	0	0.4479	0	0.4888	0.1215	0	0.2405	0.2076	0.1164	0	0.6516	0.2684	0.1106	0.2796	0	0.5019	0.154	0	0.2173	0.3206	0	0	0.1086	0	0.1574	0.2844	0.1304	0.3917	0.5089	0	0.1156	0	0.2831	0
AC087742.1	0	0	0.0497	0.0588	0	0.0568	0.0747	0.069	0	0	0.2521	0	0.1377	0	0	0	0.0658	0.0927	0	0.0535	0	0	0	0.0513	0.0834	0.0574	0	0.0487	0	0.0667	0	0	0.424	0	0	0	0	0.1436	0	0.0693	0.0626	0.0575	0	0.2802	0	0.0509	0	0	0.0806
RBM38-AS1	0.1118	0.0392	0.042	0.1985	0.0286	0.048	0.1892	0.1747	0.1189	0.0442	0.1064	0.328	0.2323	0.3253	0.0362	0.0938	0.111	0.0783	0.1817	0.0903	0.0261	0	0.0772	0.2164	0.1056	0.0484	0.1746	0.1233	0.2858	0.0844	0.2488	0.0858	0.0596	0.1212	0.0894	0.1047	0.0283	0.101	0.1082	0.0878	0.2643	0.0727	0.2669	0	0.0284	0.0645	0.1687	0.1842	0.034
AL035461.2	0.3744	0.9836	0.2809	0.7477	0.2873	0.2408	0.5276	0.5849	0.199	0.6654	0.4451	1.3973	0.0972	0.5445	0.1213	0.3924	0.1858	0.131	0.6082	0.2268	0.524	0.1497	0.1292	0.3622	0	0.0811	0.5844	0.0688	0.261	0.1885	0.5204	0.4789	0.998	0.4056	0.4986	0.3504	0.2844	0.7435	0.2897	0.7834	0.2654	0.1623	0.0812	0.3166	0.3801	0.9353	0.1882	0.7046	0.3415
AC012313.5	0.2728	0.2594	0.1316	0.5707	0.1795	0.117	0.1977	0.5885	0.1243	0.2925	0.2224	0.3532	0.2833	0.6153	0.3031	0.0817	0.232	0.1091	0.6964	0.3305	0.0364	0.3427	0.1748	0.2715	0.1226	0.5907	0.2086	0.2435	0.1992	0.1569	0.3901	0.1197	0.0831	0.2252	0.3114	0.31	0.2961	0.2955	0.2564	0.7135	0.4972	0.473	0.1691	0.2142	0.1978	0.3295	0.1372	0.2017	0.2133
SNHG26	0.1481	0.1959	0.0617	0.2555	0.1515	0.134	0.3524	0.3427	0.1837	0.1755	0.133	0.3684	0.1538	0.2871	0.1493	0.1103	0.2122	0.2187	0.0802	0.206	0.0154	0.0526	0.2951	0.2865	0.2588	0.2351	0.2642	0.3266	0.5963	0.0994	0.1555	0.1263	0.1403	0.3921	0.3506	0.0847	0.1083	0.2376	0.2419	0.1893	0.2877	0.164	0.2499	0.1043	0.1754	0.1391	0.2895	0.1935	0.1701
PLBD1-AS1	0.5924	0.3334	0.5101	0.2241	0.7056	0.4747	0.7336	1.2036	0.5059	0.3452	0.8589	0.3625	0.3026	0.7829	0.8308	0.627	1.1468	0.6524	0.4733	0.7688	0.2356	0.2329	0.7036	0.5412	0.4889	0.4963	0.4071	0.5498	0.352	0.6355	0.2916	0.5268	1.8018	0.4349	0.4036	0.7817	0.9542	0.4839	1.1274	0.4877	0.1101	0.3957	0.6659	0.0821	0.7593	0.4778	0.6055	0.3838	0.4252
AC012467.2	1.4619	1.45	0.926	1.1965	1.1269	0.7816	2.0766	1.7995	1.1304	1.4099	1.2279	2.1664	1.6566	1.7831	1.0582	1.1621	1.9783	1.2223	2.4059	0.7976	0.9567	1.0626	1.1921	1.4402	1.386	2.2204	1.1178	1.4936	1.4117	1.7204	1.9849	0.9522	1.7411	1.3713	1.4162	1.7771	0.7309	1.426	1.5282	1.8077	1.3459	1.6131	1.3513	1.5093	0.964	1.5326	0.9929	0.7326	1.3162
AP001029.1	0	0.2045	0	0	0	0	0.3292	0	0	0	0	0	0	0.2426	0	0.2448	0	0	0.4742	0	0	0	0	0	0	0.2529	0	0	0.5426	0	0	0	0	0	0	0	0	0	0	0	0	0.2531	0.2534	0	0	0	0	0	0
CENATAC-DT	0.9443	0.5019	0.5131	1.1851	0.5998	0.4748	0.7711	1.5601	0.5886	0.6946	0.6813	0.9723	0.4735	0.866	0.7598	0.901	0.9371	0.5013	2.0104	0.5524	0.5166	1.0414	0.719	0.5797	0.4099	0.7052	0.581	0.5267	0.5145	0.2295	1.0503	1.0665	1.2501	0.9408	1.4227	0.762	1.2535	0.6114	0.5293	0.9199	0.7079	0.8469	0.5088	0.3855	0.5621	0.4756	0.8515	0.1532	0.6337
AP001469.3	1.2707	0.0604	0.0808	0.2294	0.1102	0.0924	0.1943	0.2468	0.1603	0.1361	0.1639	0.2986	0.1566	0.1969	0.1396	0.1806	0.1282	0.0603	0.105	0.0522	0.1206	0.0689	0.1189	0.2334	0.3253	0.1679	0.1729	0.0633	0.2402	0.0867	0.1916	0.1543	0.1378	0.1867	0.1836	0.1411	0.0873	0.2489	0.1334	0.0901	0.1629	0.0934	0.0374	0	0.1094	0.0497	0.0217	0.1419	0.2096
LINC01094	0.0432	0.1271	0.0389	0.1457	0.0442	0.0667	0.4577	0.1619	0.0184	0.0205	0.0164	0.2303	0.1884	0.4235	0.0896	0.0217	0.2571	0.1209	0.0982	0.0977	0	0.1381	0.0358	0.0669	0.1087	0.1197	0.0539	0.127	0.0562	0.0609	0.0768	0.0177	0.0737	0.1996	0.1196	0.1536	0.1575	0.106	0.0668	0.2259	0.2286	0.0374	0.075	0.0365	0.0088	0.0398	0.0261	0.0488	0.0735
MIR503HG	0.6695	0.492	0.7965	0.7538	0.351	0.3361	1.2337	3.1467	1.0071	0.4515	0.4349	2.8213	0.5089	2.1852	0.2963	0.5751	0.4538	0.5028	0.6633	0.2507	0.1524	0.6528	0.7099	0.809	0.5344	1.5278	0.5827	0.4803	1.3508	1.0523	0.781	0.2507	1.3931	1.9815	1.3747	0.5808	0.3805	0.6133	0.2401	1.7086	0.6483	0.7504	0.3827	1.2153	0.1161	0.8788	0.4106	0.6762	0.6555
LIMD1-AS1	0.0866	0.0607	0.0488	0.173	0	0.0836	0.0733	0.0902	0.0921	0.0257	0.0412	0.1155	0.0337	0.144	0.0562	0.0817	0.1397	0.0758	0.0352	0.0437	0.0303	0.0173	0.0598	0.0838	0.0409	0.0563	0.1159	0.0557	0.0604	0.0436	0.1445	0.0998	0.0924	0.0939	0.0346	0.0608	0.0439	0.0469	0.0335	0.0793	0.0205	0.0845	0.141	0.0916	0.044	0.0167	0.0436	0.051	0.0132
AC069360.1	0	0.0617	0.0165	0.0195	0	0	0.2483	0.0459	0	0	0	0.0705	0.0457	0.2379	0	0	0.0437	0	0.0358	0.0356	0	0.0352	0	0.0341	0.0277	0.0572	0	0.0162	0.0409	0	0.0245	0.0225	0	0.0318	0	0	0.0223	0.0636	0	0.0922	0.0624	0	0	0.0186	0.0224	0	0	0.0207	0
AC021016.1	0.886	1.1912	0.575	0.8077	0.6616	0.4723	1.485	0.7981	1.0948	0.5864	0.706	0.7916	0.8208	1.7513	0.6518	0.7027	0.8317	0.7038	1.0504	0.6384	0.4246	0.6892	0.6279	0.4634	0.5425	1.0787	1.068	0.7042	0.6677	0.675	0.7191	0.5637	1.4299	1.0723	0.842	0.8741	0.752	0.7609	0.871	0.9521	0.5884	0.519	0.6027	0.5063	0.2918	0.9389	0.2649	0.7662	0.9029
AC023302.1	0	0	0	0.177	0	0	0	0	0	0	0	0.1063	0.1035	0.1657	0	0	0.0989	0	0	0	0	0	0	0	0	0	0	0	0	0	0	0	0	0	0	0.0933	0	0	0	0	0	0	0	0	0	0.0766	0	0.0938	0
AC010201.2	0.2296	0.069	0.0246	0.0874	0.0336	0	0.111	0.2733	0.0698	0.1296	0.1248	0.2449	0	0.2999	0.2976	0.055	0.1302	0.1377	0.1066	0.0265	0.0306	0.0525	0.0905	0.1016	0.0826	0.3126	0	0.0241	0.061	0.033	0.3648	0.1343	0.07	0.0948	0.0699	0.0614	0.0332	0.0711	0.1016	0.1716	0.093	0.0853	0.1424	0.0832	0	0.1009	0.165	0.0617	0.0399
AC004918.3	0.6362	0.9658	0.6365	2.1177	0.4341	0.8639	0.7772	0.9939	0.7892	0.5026	0.8068	0.3958	1.0463	2.2032	0.9621	1.2447	1.1575	1.113	0.9475	0.8566	0.3463	1.2716	0.8414	1.0259	0.4004	1.286	1.4661	0.8576	0.9362	0.8007	2.0638	1.248	0.7915	1.1487	1.0734	1.4887	1.1816	1.6847	1.0258	1.1649	2.4554	0.6895	1.2425	0.9864	0.7537	1.1005	0.2666	0.5987	0.9672
AC109460.2	0.2246	0.1259	0.236	0.1329	0.0153	0.1669	0.152	0.3119	0.1433	0.1774	0.1139	0.3513	0.3577	0.6098	0.1941	0.0502	0.1486	0.1677	0.2433	0.0484	0	0.1437	0.0827	0.3013	0.1885	0.3632	0.2271	0.2092	0.2088	0.3166	0.2998	0.1379	0.1277	0	0.2234	0.2102	0.0303	0.2055	0.0695	0.2193	0.1698	0.1298	0.182	0.3292	0.1216	0.0921	0.1506	0.155	0
AC005104.1	0.111	0.311	0.0833	0.3939	0	0.2855	0.2502	0.5778	0.3539	0.263	0	0.2366	0.3457	1.1988	0.2876	0	0.4404	0.4658	0.9013	0	0.2071	0	0.3828	0.6011	0.1396	1.1534	0.4949	0.4895	0.1031	0.782	0.3702	0.4542	0.2366	0	0.7094	0	0.1124	0.3205	0	0.5804	0.5243	0	0.5778	0.7506	0.2253	0.2559	0.4463	0.4177	0
AL365436.2	0	0.0653	0	0	0	0.08	0.1051	0.0971	0.0991	0	0	0	0	0.2325	0	0	0.0925	0	0.3029	0	0	0	0	0	0.1173	0.0808	0	0	0	0	0	0	0	0	0.0993	0.0873	0	0	0	0	0.0881	0	0	0.0788	0	0	0	0	0
AL139287.1	1.2705	2.1364	1.144	2.1427	0.7801	2.0702	2.8651	3.4405	2.4315	2.1077	1.2083	4.0646	3.1673	4.2237	2.1408	0.9587	2.3955	1.6003	2.4769	1.0264	1.6598	1.4221	1.4026	0.9834	2.5585	3.4118	3.6266	2.6155	4.8413	2.0466	2.6847	1.8205	3.2515	1.4682	1.6246	2.3783	1.1583	1.6515	0.7866	3.1903	2.5217	1.8725	1.9849	2.4712	0.7741	2.3441	3.3221	2.5108	2.6269
LAMC1-AS1	0.1024	0.0717	0	0.0909	0	0.0878	0.2309	0	0	0	0.0974	0.3275	0.6381	0.6807	0	0.0858	0	0	0.3327	0	0	0.1637	0	0	0.2577	0.2661	0.548	0.5269	0.0952	0.1031	0.1139	0.1048	0.2184	0	0.4364	0	0.1037	0.0739	0	0.1071	0.1935	0	0.0889	0	0.104	0	0.5148	0.1927	0
ZNRD2-AS1	0.5303	0.2123	0.5495	0.6949	0.3876	0.8446	0.6264	0.9995	0.8055	0.6184	0.6004	0.8618	0.5508	0.9445	0.491	0.6775	0.6014	1.0249	0.8616	0.7548	0.2357	0.6057	0.4008	0.3714	0.6357	0.7438	0.6307	0.3342	0.5633	0.3559	0.9268	0.4135	0.5924	0.6566	0.4305	0.8745	0.6651	0.5106	0.5082	0.502	0.4774	0.7225	0.4603	0.4271	0.6667	0.3689	0.5841	0.4753	0.645
AC104117.3	0	0	0.0546	0.0646	0.0745	0	0.2461	0.3031	0.1547	0	0	0	0.0756	0.1814	0	0.061	0	0.1018	0.2364	0	0.1358	0	0.2008	0.1126	0.0916	0.2521	0.0649	0.107	0.1353	0.4395	0.0809	0	0	0	0.0775	0.1362	0.0737	0.2102	0.1689	0	0.0688	0.1262	0.0632	0.1231	0.1478	0.0559	0.0732	0	0
AL109627.1	1.5475	0.697	0.8709	2.4856	0.8672	0.711	1.1425	2.1874	1.4299	1.9211	1.244	2.6719	0.9568	1.5005	2.2208	1.3593	1.3529	1.4696	2.7835	2.158	0.6017	2.3861	0.5847	1.483	1.0898	1.7395	1.2325	0.9617	0.7705	0.7605	3.0939	0.8108	0.8644	0.7451	3.3961	1.1036	1.2317	2.0888	1.1692	1.2336	1.8979	1.2937	0.7196	1.3866	0.2806	1.1047	0.1667	0.6588	1.3892
ZBTB11-AS1	0.7151	0.7892	0.711	0.857	0.7136	0.598	1.0886	1.6014	0.7984	0.8616	0.5951	0.8961	0.91	1.2779	0.5562	0.7795	0.7097	0.8507	1.3361	0.5488	0.4171	0.6289	0.8512	0.6366	0.8101	1.0686	1.1004	0.7361	1.0136	1.026	0.8153	0.4758	0.8007	0.6198	0.8001	1.2718	0.6701	0.8651	0.5673	1.1972	0.997	0.5115	0.7293	0.6653	0.708	0.7972	0.6293	0.7908	0.5654
AL136169.1	0.1982	0.2469	0.2148	0.4887	0.2704	0.1322	0.5214	0.5963	0.1639	0.1392	0.0838	0.3757	0.3202	0.5125	0.1427	0.1846	0.2404	0.1233	0.2862	0.1423	0.0205	0.2465	0.1368	0.2557	0.1109	0.4197	0.4125	0.2267	0.8391	0.0887	0.2939	0.1803	0.1409	0.2863	0.2347	0.2886	0.1115	0.4294	0.1704	0.3456	0.3538	0.0955	0.2867	0.1117	0.1118	0.2709	0.5537	0.2694	0.1339
NORAD	58.3743	72.5627	49.2818	73.27	54.0807	68.4949	78.2721	83.9887	52.8752	63.9124	47.3321	56.5587	47.1862	60.5905	57.564	67.5893	51.9468	59.2048	76.3101	53.9289	30.9441	72.6969	75.6217	62.2119	62.215	75.6681	36.3512	63.308	56.1197	55.5183	82.081	52.3121	63.3812	47.637	108.867	74.9166	59.9165	79.4358	58.9045	91.1925	49.5612	62.1811	71.7256	47.6772	47.6597	41.9666	46.3346	44.9553	50.3589
AC027796.4	0.2806	0.2359	0.2105	0.1992	0	0.1925	0.7592	0.1169	0	0.0443	0.0534	0.4189	0.408	0.2798	0.1455	0	0	0	0.3646	0.0453	0.1047	0.0897	0.1549	0.1303	0.3531	0.5347	0.1502	0.3713	1.4602	0.226	0.312	0.2871	0.359	0.0811	0.1794	0.1576	0.1137	0.1621	0.0434	0.2348	0.7425	0.3405	0.487	0	0	0.1725	0.4514	0.6337	0.2047
AC012063.1	0.0449	0.0472	0.0534	0.0698	0.0383	0.0257	0.0971	0.1131	0.0637	0.0444	0.0356	0.0799	0.0467	0.0778	0.0825	0.0597	0.0446	0.0262	0.0791	0.0424	0.0175	0.0898	0.0517	0.0348	0.066	0.1038	0.0334	0.0165	0.0452	0.0264	0.0791	0.0422	0.0559	0.0649	0.0838	0.1016	0.0455	0.1325	0.0522	0.0901	0.0708	0.0455	0.0293	0.0412	0.0152	0.023	0.0151	0.007	0.0592
AP001107.4	0	0.0637	0	0.1615	0	0.3121	0.1026	0.0948	0	0.0719	0	0.3881	0.378	0.3781	0.1179	0	0.0903	0.1273	0	0	0	0	0.0628	0.2113	0	0.4729	0	0	0.1691	0	0	0.0931	0.194	0	0.097	0	0	0	0.0704	0.0952	0.172	0	0.1579	0.1539	0.0924	0.0699	0	0	0
AL162595.1	2.5307	2.5612	1.3109	2.6924	1.0041	0.9749	2.2734	3.0658	1.9846	2.1174	1.4396	2.501	1.8146	1.6757	1.4657	2.5834	1.5021	1.8672	2.4008	1.3726	1.1892	1.942	2.6049	2.0699	1.619	2.3892	1.3609	1.6275	1.9629	1.2409	2.7348	1.3716	2.8071	1.4432	3.1238	3.3655	2.2424	2.4757	2.3384	2.7981	2.4428	1.888	1.1736	1.7961	1.2637	1.849	0.9567	0.8671	1.368
AL355999.1	0.0981	0.1031	0	0.1306	0.0502	0.0841	0.2212	0.1532	0.1043	0.0775	0.0466	0.4184	0.0509	0.3261	0.1271	0.0822	0.0487	0	0.239	0	0.0458	0	0.0338	0.0759	0.0617	0.3399	0.0875	0.0721	0.4558	0.0494	0.0545	0	0	0.1417	0.1568	0.0459	0	0.1417	0.1518	0.1026	0.2318	0.1276	0.1703	0.1244	0	0.0377	0	0.0462	0.1193
AC008759.3	0.3861	0.744	0.8693	0.7712	0.1976	0.2484	1.1974	0.9049	0.1026	0.6864	0.0918	0.2059	0.6017	1.7651	0.5005	0.0809	1.0538	0.5404	0.3137	0.156	0	0.6175	0.7327	0.8219	0.486	0.5854	0.775	0.3549	0	0.2916	0.5368	0.0988	1.6471	1.255	0.1029	1.0843	1.3691	0.9063	0.2241	0.404	0.7299	0.0837	1.0893	0.0816	0.098	0.2226	0.3884	0.6359	0.1174
UBA6-AS1	0.7201	0.5849	0.5081	1.0654	0.407	0.6268	0.7958	0.8396	0.8304	0.7557	0.6576	1.2417	0.7852	1.0184	0.4969	0.6158	0.6222	0.5315	0.8207	0.5528	0.6252	0.9224	0.6922	0.6212	0.5952	0.7294	0.5593	0.5822	1.0522	0.5988	0.9205	0.506	0.8023	0.6366	0.8552	0.8887	0.4609	0.872	0.6572	0.656	0.9583	0.8852	0.4416	0.8575	0.4293	0.6583	0.4432	0.5563	0.5098
AF111169.3	0.3598	0.072	0.1157	0.0456	0.0526	0.0441	0.4057	0.0535	0	0.0812	0	0.2741	0.267	0.47	0.0666	0.0431	0.051	0.0719	0	0	0.1439	0.1644	0.0709	0	0.1941	0.2672	0.1834	0.1512	0.4778	0	0.343	0	0	0	0.2739	0.0962	0.0521	0.0742	0.1194	0.1076	0.1458	0.0446	0.1785	0	0	0.079	0	0.1451	0.0625
SNHG20	0.2336	0.4121	0.2358	0.3647	0.3463	0.2487	0.6268	1.2251	0.2827	0.3246	0.5134	0.7131	0.4603	0.7566	0.1462	0.1959	0.2878	0.3721	0.3534	0.3645	0.1428	0.2705	0.3058	0.3554	0.5577	0.4746	0.7259	0.2903	1.5201	0.3812	0.3136	0.4123	0.4124	0.4655	0.4378	0.3695	0.1959	0.5295	0.1808	1.0874	0.6701	0.3423	0.4895	0.3066	0.5318	0.353	0.8184	0.6066	0.6957
AL359878.1	0	0.0069	0.0222	0.0351	0	0.0085	0.0223	0	0.0105	0	0	0.0316	0.0205	0.0246	0.0128	0	0.0196	0.0138	0.0161	0	0	0.0316	0	0.0076	0.0249	0	0.0264	0.0073	0.0092	0.0199	0	0	0	0	0	0.0092	0	0.0214	0.0153	0.0207	0.0093	0.0086	0.0257	0.0334	0	0.0076	0	0.0093	0.012
DUBR	0.064	0.1233	0.0552	0.125	0.0524	0.1098	0.1371	0.1467	0.0272	0.0607	0.0944	0.1195	0.1164	0.1995	0.0581	0.0456	0.0858	0.1344	0.156	0.0879	0.009	0.087	0.1303	0.0669	0.0725	0.2107	0.0571	0.0377	0.119	0.0838	0.1175	0.0819	0.0956	0.1618	0.1773	0.0989	0.0616	0.0994	0.057	0.1507	0.0756	0.0638	0.1222	0.0487	0.0228	0.0763	0.0644	0.0964	0.0389
PSMA3-AS1	4.0905	5.6857	3.591	4.336	2.7976	2.6396	5.8141	5.922	3.927	3.5401	2.7258	8.0681	4.8815	7.7347	2.4452	3.0413	3.6062	3.5387	4.3767	2.7057	1.6183	2.2332	4.4805	4.6109	4.4487	6.25	4.8476	3.3726	9.2647	2.7523	6.3089	4.1732	5.1243	5.7559	7.3564	4.312	3.2721	3.1884	3.0481	7.0501	4.3668	5.1991	3.7343	4.0023	2.3189	3.4043	4.0274	4.267	2.7291
AL109984.1	0	0	0.0909	0	0	0	0	0	0	0.0957	0	0	0	0	0	0	0	0	0	0	0	0	0	0.0937	0.1524	0.1049	0	0	0.1125	0	0.2693	0.6197	0.2582	0	0.129	0.1133	0	0	0	0.1267	0.1144	0.105	0	0.3072	0	0	0.2436	0.114	0
AL928921.1	0.7619	5.387	0.9356	0.5533	0.3544	0.2376	1.6402	2.4529	1.1783	0.5472	0.8564	0.2216	0.5036	0.806	1.7059	0.4065	0.8936	1.3572	0.9003	0.3357	0.5171	0.6646	0.6213	0.2681	1.3077	2.8202	1.1122	0.3056	1.4807	1.3948	0.5393	1.985	1.7727	0.7004	1.4024	0.9725	1.7542	0.7003	0.7505	1.5219	2.6187	0	2.2245	0.8201	0.9144	0.5325	0.8359	0.4563	1.0952
PRKAR1B-AS2	0	0.1802	0.0643	1.522	0	0.2941	0.58	0.2679	0.2735	0.0677	0.3262	1.0057	0	0.285	0.2223	0.1438	0.5105	0	0.2786	0.0693	0.32	0	0.2958	0.2654	0	0.4456	0.3059	0.063	0.3984	0.3453	0	0	0	0.3715	0	0.0802	0.1737	0.1857	0.2654	0.0897	0.2431	0.1487	0.2977	0	0.1741	0.4614	0	0.1614	0.1043
AC087294.1	0.0475	0.0666	0.1069	0.1265	0	0.0407	0.0803	0.0989	0.0758	0.0563	0	0.1013	0.074	0.1382	0.0616	0.0398	0.0471	0.0997	0.0386	0.0576	0	0.1139	0.0492	0.0919	0.0299	0.0617	0.0847	0.0524	0.1545	0.0956	0.0528	0.0729	0	0.0686	0.1012	0.0889	0.0481	0.0343	0.0551	0.0497	0.1347	0.0618	0.1031	0	0.0965	0.0183	0.1433	0.1341	0.0867
AL117335.1	0.0305	0.0428	0.1145	0.1625	0.1249	0.0785	0.1721	0.0954	0.1622	0.0482	0.1161	0.1953	0.1585	0.1268	0.1187	0.0768	0.0909	0.2563	0.1487	0.0986	0.1993	0.0976	0.0421	0.0236	0.0384	0.1851	0.2722	0.1346	0.2836	0.1229	0.1018	0.0625	0.1302	0.1322	0.0325	0.0571	0.2164	0.0661	0.0709	0.1916	0.1731	0.1058	0.1854	0.0516	0.124	0.0704	0.1535	0.1436	0.2227
AC106037.2	0	0	0	0.2591	0	0.8762	0	0.152	0.1552	0	0	0.1556	0.4548	0.1213	0	0.1224	0	0	0	0	0	0	0.1007	0.113	0.3674	0.1264	0.651	0	0.6783	0.7347	0.3247	0	0.3113	0	0.1555	0.1366	0	0.6324	0	0.3054	0	0	0.1267	0.3703	0	0.1122	0.4404	0.2747	0
FAM111A-DT	0.5646	0.4918	0.3893	1.9097	0.3279	0.2617	0.6194	1.3032	0.3082	0.6027	0.3628	0.6021	0.7766	1.4964	0.5933	0.4734	0.4543	0.3417	1.0907	0.3082	0.2136	1.0491	0.7054	0.6141	0.5185	1.3879	0.3675	0.4936	0.5531	0.338	0.6958	0.3904	0.4881	0.4629	0.5853	0.6427	0.5255	0.8375	0.6259	0.4789	1.2403	0.4895	0.3311	0.271	0.2169	0.5161	0.3683	0.4164	0.3897
CEP250-AS1	0.0585	0.1229	0.2193	0.1556	0.0598	0	0.0659	0	0.0621	0.1847	0.0556	0	0.1821	0.3886	0.0758	0	0.058	0	0	0.0472	0	0	0.121	0.0905	0	0	0.0521	0.086	0.0543	0	0.065	0	0	0	0.0623	0	0.0592	0.1266	0	0.1223	0	0	0.1522	0	0.1187	0.1348	0	0.11	0.0711
AC010618.3	0.1936	0.1696	0.109	0.2005	0.2147	0.1246	0.3639	0.3698	0.1029	0.1912	0.1535	0.4819	0.2179	0.3353	0.1255	0.3112	0.0801	0.2258	0.2097	0.1043	0.0301	0.3096	0.1002	0.0749	0.325	0.2656	0.3599	0.1068	0.375	0.2275	0.3051	0.0991	0.0344	0.373	0.2923	0.3021	0.0163	0.2214	0.2123	0.152	0.1678	0.1959	0.1541	0.1638	0.0655	0.2233	0.2759	0.0759	0.157
MRPS30-DT	0.0826	0.1158	0.0852	0.1467	0.1162	0.0354	0.1979	0.1613	0.1318	0.1224	0.0884	0.2533	0.1073	0.2918	0.0402	0.1126	0.123	0.0723	0.0839	0.0751	0.0193	0.0991	0.1568	0.1119	0.143	0.1163	0.1105	0.0759	0.2879	0.0936	0.0804	0.0634	0.0881	0.1193	0.2091	0.1063	0.1046	0.1492	0.0959	0.1621	0.0976	0.1522	0.0448	0.0961	0.0839	0.0794	0.2181	0.1652	0.0251
AC019254.1	0.0644	0.0902	0	0.0571	0	0.0552	0	0.2681	0.0684	0.0508	0.1224	0	0.0669	0.107	0	0.054	0.1916	0	0	0.052	0	0.2058	0.0888	0.0498	0.243	0.1115	0.2296	0.0473	0.1794	0	0	0	0.1373	0.093	0	0.1205	0.1304	0.1859	0.1992	0	0.0608	0	0.1117	0.0544	0.1307	0.099	0.3236	0.1211	0.0783
AP005136.3	0.1402	0.0655	0.1403	0.2905	0.2871	0.2005	0.1054	0.3408	0.2982	0.0369	0.2223	0.698	0.2428	0.3108	0	0.3528	0.0464	0.2617	0.1519	0.1888	0.0436	0.4485	0.2903	0.1809	0.353	0.4455	0.2502	0.1031	0.3476	0.0941	0.104	0.0957	0.0997	0.2026	0.0996	0	0.2368	0.1688	0.1809	0.1957	0.1326	0.0811	0.0812	0.1977	0.1424	0.2156	0.094	0.044	0.1706
AC105020.1	0	0.0467	0.0834	0.1184	0.0228	0.0954	0.1505	0.1158	0.2601	0.0703	0	0.2846	0.1386	0.2218	0.0865	0.0559	0.0221	0.0311	0.0361	0.0539	0.0623	0.0711	0.0921	0.0516	0.084	0.1156	0.119	0.1962	0.186	0.112	0.1484	0.1138	0.0949	0.0643	0.1422	0.0416	0.0451	0.0803	0	0.1629	0.1051	0.0771	0.1737	0.0564	0.0452	0.0171	0.2684	0.1674	0.0541
LINC02236	0.0807	0.0404	0.0432	0.0307	0	0.0593	0.013	0.024	0.0858	0.0273	0.0877	0.0369	0.0359	0.0287	0.0149	0.0387	0.0114	0.0161	0.0187	0.0279	0.0215	0.0553	0.0239	0.0624	0.029	0.0499	0.1234	0.0085	0.0536	0.0812	0.0128	0.0236	0.0983	0.1498	0.0123	0.0216	0.035	0.0583	0.0357	0.0121	0	0.0699	0.07	0.0195	0.0585	0.0089	0.1739	0	0.0701
AC026368.1	0	0.0498	0	0.1893	0	0	0.0801	0.074	0	0	0	0.0758	0	0.2363	0	0	0.0705	0.0995	0.2309	0	0	0	0.1471	0.11	0	0.0616	0	0.0523	0.5945	0.2862	0.079	0	0.1516	0.1027	0	0.1996	0	0.154	0.11	0	0.2015	0	0.0617	0.0601	0	0.0546	0	0.3344	0
PP7080	0	0	0.0399	0	0	0	0.02	0.0369	0.0377	0.028	0.0169	0.1134	0.1657	0.0884	0	0	0.0176	0	0.0288	0	0	0.0284	0.0612	0.0137	0	0.0768	0.0316	0.0521	0.0494	0.0357	0	0.0181	0.0378	0	0.0189	0.0166	0.018	0.0256	0.0549	0.0371	0.0168	0.0461	0.0308	0	0	0.0136	0.0892	0.0334	0.0216
LINC00628	0	0	0	0.0338	0.0389	0.0653	0.0858	0.0793	0.0405	0	0	0	0	0.0632	0	0	0.0378	0	0	0	0	0	0.0263	0.0294	0	0.033	0.1358	0.1399	0.0354	0	0	0	0.0811	0.055	0	0.0356	0	0	0.0294	0	0	0	0	0.0643	0	0	0	0	0
LYRM4-AS1	0.3892	0.6117	0.4262	0.4855	0.3337	0.3518	0.6286	0.6793	0.2013	0.2659	0.3201	0.3253	0.5463	0.3934	0.4227	0.3969	0.5115	0.7067	0.4956	0.3824	0.1963	0.4205	0.5589	0.342	0.5428	0.5012	0.2627	0.5337	0.4888	0.2754	0.4914	0.2261	0.6057	0.4559	0.5941	0.5809	0.8631	0.433	0.5455	0.6384	0.686	0.3739	0.3835	0.1957	0.2457	0.5014	0.1904	0.2178	0.1407
SAP30L-AS1	0.0265	0.0213	0.0199	0.0505	0.0078	0.0293	0.047	0.0474	0.0202	0.009	0.0252	0.0728	0.0354	0.1292	0.0541	0.0318	0.0226	0.0637	0.0431	0.0184	0.0212	0.0303	0.0471	0.0352	0.0286	0.0821	0.0575	0.0502	0.0282	0.0382	0.0717	0.0349	0	0.0548	0.0283	0.0248	0.023	0.0602	0.0205	0.0555	0.0681	0.0329	0.0329	0.0257	0.0116	0.0408	0.0305	0.0428	0.0231
ASH1L-AS1	1.0952	0.341	0.2739	1.2962	0.2906	0.8001	1.052	0.9295	0.7763	0.5768	0.4629	1.1247	1.6011	1.2811	0.2629	0.3401	0.5233	0.8515	0.5272	0.2949	0.4542	0.8432	0.8397	0.5965	0.4084	0.4217	0.4704	0.2684	1.0556	0.9393	0.2707	0.4152	0.2595	0.5859	0.4755	0.5695	0.3287	0.6445	0.3139	1.061	0.7668	0.633	1.0914	0.6175	0.4943	0.1559	0.8567	0.2672	0.7894
DLEU1	0.1326	0.1258	0.101	0.1123	0.0438	0.0455	0.1357	0.1424	0.0803	0.1064	0.0349	0.1088	0.0975	0.1594	0.0476	0.0907	0.0587	0.0999	0.116	0.1154	0.0305	0.0652	0.1408	0.0853	0.1156	0.1538	0.1329	0.048	0.0853	0.0534	0.1293	0.0647	0.0653	0.1149	0.1587	0.1356	0.0744	0.1577	0.0868	0.1388	0.0675	0.1875	0.0638	0.0897	0.0331	0.1223	0.041	0.0595	0.0496
AL590705.3	0.5173	0.145	0.3105	0.4592	0.1059	0	1.2833	0.3233	0.33	0.3269	0.2952	0.1103	1.0747	0.4299	0	0.0867	0.7187	0	0.5043	0.3343	0	0.3309	1.3564	0.2402	0.5209	0.1793	0.2769	0.3803	0.3846	0.5208	0.3452	0.6354	0.662	1.0461	0.5512	0.0968	0.3144	0.2989	0.8007	0.6495	0.3912	0.897	0.5388	0.175	0.3152	0.5568	1.0405	0.0974	0
AL731533.2	0	0.1783	0.191	0	0	0	0.3827	0.0884	0	0	0	0.2714	0	0.141	0.22	0	0	0	0	0	0.0792	0	0.1756	0	0	0.2205	0	0	0.7886	0	0	0.0868	0	0	0	0	0	0.0613	0.0657	0.0888	0.0802	0	0.1473	0	0.0862	0.0652	0.0853	0.3194	0
AC022382.2	0.1397	0.0326	0.0699	0.062	0	0.0599	0	0.0485	0	0.0184	0	0.149	0.0484	0.329	0.0906	0.039	0.0693	0.0978	0.1135	0.0941	0	0	0.0482	0.1442	0.0879	0.1412	0.0208	0.0514	0	0.1641	0.1036	0.0238	0.149	0	0.0993	0	0.0236	0.0336	0.036	0.1705	0.022	0.0202	0.1415	0.0591	0.0709	0.0179	0.1171	0.0657	0
AC005070.3	0.1112	0.0909	0.0834	0.0987	0.0948	0.1272	0.1045	0.2316	0	0.0586	0.0353	0.0791	0.154	0.2311	0.1201	0.0777	0.0552	0.1556	0.0903	0.0898	0	0.1482	0.1151	0.0574	0.0933	0.1927	0.0992	0.109	0.155	0.1493	0.1237	0.0948	0.1976	0.2142	0.2962	0.1214	0.169	0.0535	0.1004	0.2133	0.0701	0.1125	0.0965	0.1881	0.1129	0.1425	0.0932	0.1047	0.1803
AL121933.2	0.6264	1.0973	1.0409	2.661	0.5037	0.2302	1.8163	2.0972	0	0.5656	0.383	1.7178	0.976	4.2395	0.232	0.6378	1.5985	1.3777	1.8174	1.0483	0	0.8586	0.9571	0.5195	0.4505	1.0466	0.4391	1.8752	0.4159	0.2253	1.4929	0.7785	0.9543	1.6805	1.7165	1.5077	1.9491	0.9048	0.7619	1.7322	0.6344	0.6983	1.7088	0.2649	0.1363	0.3096	0.315	1.3475	0.4898
MIR3936HG	0.6322	0.7842	0.5833	0.8003	0.3606	0.6666	0.6661	0.9175	0.4959	0.6059	0.4337	1.0941	0.8612	0.6891	0.5105	0.643	0.6274	1.0298	0.825	0.8037	0.5996	0.464	0.6579	0.8824	0.4957	0.9427	0.5454	0.381	1.0017	0.48	1.1296	0.6683	1.2377	0.3593	0.8062	1.1252	0.2625	1.1227	0.6738	0.7157	0.6269	0.8895	0.4498	0.9115	0.4315	0.478	0.5107	0.4096	0.4412
AC106786.1	0	0.0337	0.0722	0.128	0	0	0.0542	0.3005	0	0	0.0457	0.1025	0	0.0799	0.1246	0	0	0	0.0781	0.1554	0	0.0769	0	0.0372	0.0605	0.1249	0	0	0.0894	0.0484	0.1069	0.0492	0	0	0.1025	0.045	0.0487	0	0.0372	0.0503	0.0454	0	0	0.0407	0	0.037	0.0484	0	0
AC004900.1	0.1179	0	0.0442	0.0523	0	0	0	0	0	0	0	0.0629	0	0.049	0	0	0.0585	0	0.0958	0	0	0	0.0813	0	0	0.1021	0.1577	0.0433	0.2739	0	0	0	0.1257	0	0.0628	0	0.1194	0.0851	0	0	0.0557	0	0.1535	0	0	0	0.1186	0	0
AC018755.4	0.3241	2.1948	1.2158	3.0682	2.1003	2.7792	4.0194	3.2627	0.2297	0.768	1.541	4.8382	1.122	12.9278	1.2601	0.9963	1.1792	4.0817	2.8079	1.1344	0	1.7273	1.3416	0	0	0.7486	5.8778	3.8916	2.4095	1.5226	1.5618	0	2.0734	0	2.0719	4.3475	0	1.0141	0.7524	2.7125	2.6545	0.7492	7.6881	0.274	0.5484	0.4152	5.2145	3.8629	0
WWC2-AS2	0.966	0.6611	0.4046	0.4387	0.2989	0.1541	0.3546	1.2869	0.5971	0.7099	0.1923	0.7906	0.3967	0.3361	0.233	0.6027	0.5573	0.3144	0.6934	0.49	0.6708	0.898	0.465	0.8694	0.3393	0.6422	0.1002	0.1652	0.2923	0.294	0.7995	0.4139	0.7187	0.4543	0.4309	0.9252	0.4551	0.3894	0.4868	0.6111	0.3185	0.5453	0.078	0.304	0.2737	0.2936	0.3841	0.2326	0.3006
AC026369.3	0.3347	1.7004	1.8839	1.1885	1.8842	0.4306	3.0196	2.8764	0.2669	0.9917	0.2388	1.3387	1.8255	7.4422	0	0.842	0.9135	3.1623	1.3596	0.1352	0	0.5353	0.4042	0.9069	1.264	0.435	2.6128	2.4612	0.8556	0.0843	0.0931	1.7987	1.0709	3.7475	0.7134	0.7833	0.2543	1.0879	0.4534	2.6268	0.791	2.2492	4.3583	0.3539	0	0.9007	0.1683	1.0238	1.6286
AC083799.1	6.3591	14.1594	9.0988	10.7629	8.5484	7.3024	13.1863	14.8182	7.9645	9.1533	7.1243	12.5286	7.8369	11.8244	6.0772	6.823	8.0755	9.3523	9.2806	7.4447	6.1354	5.5151	9.4823	7.8002	11.2595	9.2435	12.2105	9.6284	17.4804	10.6346	6.7728	9.0458	6.5512	12.9223	9.8197	9.8865	11.4644	10.0022	9.0509	10.1494	15.6373	7.5689	12.7697	7.6109	6.4027	8.286	11.4901	12.8819	11.9293
AC026979.4	0.1817	0.1948	0.1444	0.2183	0.0985	0.0917	0.1206	0.1782	0.1705	0.0929	0.1424	0.171	0.1555	0.1777	0.0554	0.1345	0.1591	0.1347	0.1042	0.0864	0.0499	0.1026	0.1697	0.1407	0.2557	0.2408	0.1335	0.1336	0.0397	0.0431	0.1665	0.0985	0.1368	0.2162	0.1367	0.2202	0.1733	0.1467	0.24	0.3468	0.1415	0.1483	0.1206	0.226	0.0977	0.1397	0.1183	0.0402	0.182
CHROMR	0.1837	0.3453	0.2488	0.855	0.11	0.196	0.5102	0.4526	0.081	0.2159	0.2003	0.4204	0.4142	0.6442	0.2323	0.1803	0.3601	0.1881	0.3931	0.2316	0.1003	0.2866	0.3061	0.2844	0.2368	0.4929	0.1998	0.2075	0.2873	0.2481	0.284	0.1467	0.258	0.3106	0.4153	0.3816	0.2269	0.3947	0.2947	0.3375	0.6691	0.2175	0.2294	0.2576	0.1137	0.2411	0.2478	0.2656	0.1253
BX255925.1	0.1058	0.1112	0.1389	0.0704	0.1624	0	0.2088	0.3031	0.0281	0.0209	0.3522	0.141	0.1923	0.3078	0.1714	0	0.0787	0	0.043	0.1282	0.0247	0.0423	0.2008	0.0409	0.1332	0.2062	0.2596	0.0778	0.1475	0.0533	0	0.2707	0.1692	0.3057	0.2255	0.1238	0.1608	0.0955	0.1228	0.1384	0.4	0.0917	0.2066	0	0.1343	0.1627	0.0532	0.2987	0.4504
AC008825.1	0	0	0	0	0	0.0816	0	0	0	0	0	0	0	0	0	0	0	0	0	0	0	0	0	0	0	0	0	0	0	0	0	0	0.1624	0	0	0.0178	0	0	0	0	0.018	0	0	0	0	0	0	0	0
AC022210.1	0	0.0761	0.0652	0.0964	0.0222	0	0.147	0.1358	0.0231	0.103	0.0827	0.2085	0.0677	0.7765	0.0282	0.0364	0.1509	0.1216	0.2471	0.0351	0.0203	0.0347	0.09	0.0505	0.0273	0.1882	0.0775	0.1278	0.0808	0.0875	0.1692	0.0667	0.0927	0.0942	0.1389	0.0407	0	0.0314	0.0505	0.0909	0.2259	0.1319	0.0943	0.0735	0.0441	0.0668	0.1967	0.0613	0.2114
LINC02019	0.119	0.1334	0.0536	0.4015	0.1462	0.1021	0.2684	0.248	0	0.0564	0.1132	0.33	0.2226	0.3957	0.0309	0.0399	0.1417	0.0333	0.1547	0.1731	0	0.0381	0.0986	0.0921	0.2097	0.1237	0.2761	0.2275	0.3983	0.0479	0.1324	0.0244	0.3554	0.1376	0.0507	0.1337	0.0723	0.1375	0.1106	0.0747	0.2025	0.1445	0.1033	0.0403	0.0483	0.0732	0.0479	0.224	0.1158
AC108210.1	0.1157	0.2433	0.1303	0.3595	0.1184	0.1985	0.2936	0.2109	0.2769	0.1143	0.2752	0.2468	0.3907	0.1202	0.1125	0.3881	0.2871	0.081	0.282	0.2337	0.054	0.6014	0.3593	0.3359	0.3277	0.6015	0.2839	0.1702	0.1613	0.233	0.2252	0.2073	0.4319	0.1672	0.4933	0.2979	0.2052	0.1881	0.1344	0.1816	0.1914	0.1003	0.1507	0.0489	0.0588	0.089	0.1164	0.1634	0.0704
LINC02298	0.0821	0.0383	0.0411	0.1215	0.028	0.0704	0.1851	0.1568	0	0.0324	0.0521	0.073	0.0569	0.0682	0.1596	0.0115	0.0136	0.0575	0.1778	0.0221	0.0255	0.1313	0.0094	0.053	0.0344	0.0593	0.0244	0.0302	0.1272	0.0138	0.0457	0.07	0	0.0988	0.0292	0.0384	0.0139	0.0791	0.0635	0.0573	0.2069	0	0.0356	0.0347	0.0139	0.021	0.0138	0.1159	0.1165
AC073195.1	0.0559	0.1567	0.0839	0	0.0572	0.0959	0.1261	0.1747	0.1189	0.1767	0.1064	0.1789	0.0581	0.0929	0.4349	0.1407	0	0.0783	0.4542	0.0903	0	0.0894	0.1158	0.1731	0.2111	0	0.0998	0.0822	0.3118	0.0563	0	0.1717	0	0.0808	0	0.0523	0.1699	0.0808	0.0433	0.2925	0.1057	0.097	0.0971	0.0946	0.2839	0.3439	0	0.1579	0.5441
INE1	0.8303	0.4	0.7399	0.5988	0.3718	0.3115	0.4681	0.4865	0.4966	0.492	0.3948	0.6641	1.132	1.1645	0.1345	0.7397	0.618	1.2347	0.5902	0.6289	0.2421	0.9128	0.6087	1.0444	0.5225	1.1688	1.2499	0.6868	0.4341	1.254	0.9812	0.9029	0.4427	0.3748	0.9954	0.5343	0.5783	1.0119	0.8435	0.543	0.3433	0.5849	1.1261	0.79	0.7378	0.758	0.5741	0.7814	0.3156
LINC00862	0.1387	0.1069	0.0833	0.1477	0	0.1189	0.2033	0.0867	0.177	0.1315	0.0791	0.3106	0.1873	0.1268	0.0539	0.0465	0.1239	0.1359	0.1577	0.0672	0.0388	0.0665	0.1531	0.1503	0.192	0.1682	0.1732	0.0816	0.2707	0.2793	0.1697	0.0994	0.2662	0.1603	0.1182	0.2207	0.1124	0.1402	0.1181	0.1016	0.1311	0.1804	0.1204	0.0938	0.1268	0.1386	0.265	0.0653	0.1181
PTGES2-AS1	0	0	0	0	0	0	0.0263	0.0486	0	0	0	0.0498	0.0243	0.0194	0	0	0.0232	0	0	0	0	0	0	0.0181	0	0.0202	0	0	0	0	0	0	0	0	0.0249	0.0219	0	0	0.0181	0.0489	0.0883	0.0405	0.0203	0	0.0949	0.018	0	0	0.0568
OSMR-AS1	0.0706	0.0424	0.0605	0.0358	0.031	0.0865	0.216	0.378	0.0965	0.0398	0.0671	0.0968	0.0943	0.0838	0.0653	0.0254	0.04	0.0564	0.1147	0.0489	0.0753	0.0322	0.0835	0.039	0.2411	0.131	0.063	0.1038	0.1968	0.1117	0.0449	0.0826	0.1075	0.1019	0.0537	0.0755	0.0511	0.0437	0.0468	0.0738	0.1048	0.0612	0.07	0.0597	0.041	0.0775	0.1014	0.0569	0.1104
AC098487.1	3.8065	0.9352	0.8903	0.7899	0.6071	0.1696	0.4459	1.0813	1.4192	0.9764	0.4232	1.0544	0.9757	0.7807	0.1922	1.9067	0.9321	0.7611	0.4016	1.6774	1.0611	0.6324	1.7056	0.574	0.56	0.8137	1.2789	0	0.5514	0.6471	0.7697	0.6072	1.2652	0.6427	0.7375	1.1105	0.4006	0.4284	0.5357	1.2931	0.8411	2.9573	0.1287	0.3763	0.502	1.7483	0.2983	0.7444	1.0823
LINC02611	0.0087	0.0184	0.0393	0.0852	0.0357	0.015	0.1477	0.0909	0	0.0207	0.0415	0.0838	0	0.5732	0.0453	0.0366	0.0347	0.0244	0.0426	0.0282	0	0.0419	0.0181	0.0541	0.0659	0.0832	0.0545	0.0449	0.0243	0.0176	0.0194	0.0179	0.0559	0.0126	0.0372	0.1062	0.0265	0.0631	0.1014	0.0274	0.0908	0	0.0076	0.0148	0	0.0201	0.0176	0.0164	0.0319
AC007622.2	0.0257	0.018	0.0385	0.0683	0	0.088	0.0289	0.0267	0.1364	0.0811	0	0.0274	0.0533	0.064	0	0	0.0764	0.0359	0.0417	0.0207	0	0	0	0.0199	0.0969	0.0445	0.1374	0.0377	0.0477	0.0258	0.0856	0.0525	0	0.0741	0.1367	0.0721	0	0.0185	0.0199	0.1343	0.0485	0	0.0223	0.1519	0.0782	0.0197	0.0774	0.0725	0
PINK1-AS	0.6071	0.9822	0.4804	0.7936	0.7116	0.7384	0.9086	1.0806	0.8332	0.5842	0.8503	0.9064	0.7682	0.6513	0.6009	0.5738	0.7229	0.4325	0.7532	0.3032	0.7931	0.7413	0.7312	0.4443	0.7641	0.8606	0.9058	0.9089	0.6668	0.7446	0.8593	0.9038	1.1064	0.845	1.0821	0.7542	0.6485	0.6536	0.8884	0.8084	1.2936	0.5933	0.7473	0.7001	0.538	0.7043	0.8437	0.5609	0.5773
AC006272.1	0	0.1245	0	0.3154	0	0	0.1002	0	0	0.0702	0.0845	0.2842	0	0.2215	0.1152	0	0	0.1243	0.2887	0	0	0.1421	0	0.0688	0	0.077	0	0.0653	0	0	0	0.0909	0.3789	0.1283	0.0947	0	0	0	0.2063	0.093	0.2519	0.077	0.0771	0.0751	0	0.1366	0	0.2508	0
AC090559.1	0.7529	2.1336	1.3309	3.5644	0.976	0.5022	3.8487	3.8165	0.338	0.846	1.0344	2.391	2.0682	8.0237	0.4771	1.3608	1.9593	2.1777	2.528	1.568	0.0468	1.7658	1.3623	1.3857	1.4109	2.7249	1.403	2.4727	0.9952	0.6907	1.9167	0.9076	1.7485	3.1178	3.6728	2.1455	2.2882	1.6071	1.6058	2.5034	1.5972	0.9864	3.1224	0.5518	0.5777	0.9261	1.2116	2.11	1.3024
AC117394.2	0	0.1064	0	0	0	0.1302	0.1712	0	0	0	0	0	0	0.1262	0	0	0	0.2125	0.2467	0	0	0	0	0	0	0	0	0	0.2822	0	0	0	0	0	0	0	0	0	0	0.4766	0	0	0	0	0	0	0	0	0
AL445231.1	0	0.0706	0.0378	0.1566	0	0	0.1705	0.0262	0	0.0597	0.0479	0.0537	0.1309	0.0838	0.0653	0.0845	0.05	0.1411	0	0.1018	0	0.2821	0.0696	0.0195	0.0317	0.0437	0.0674	0.0371	0.0468	0	0	0.129	0.1075	0	0.0806	0.0472	0.0511	0.091	0.0195	0.0264	0.1906	0.0218	0.0656	0.0213	0.0512	0.0387	0.0507	0.0237	0.092
AC115522.1	0	0.2472	0.0662	0.1566	0.0903	0.2269	0.8951	0.2756	0	0.0697	0.0839	0.0941	0.2749	0.0733	0.1143	0	0.1751	0.2469	0	0	0	0.141	0.1217	0	0.333	0.1528	0.236	0.2594	0.4099	0.0888	0.0981	0	0	0.1274	0.094	0	0	0	0.4096	0.1846	0	0.1529	0	0	0.4478	0.0678	0.6209	0.166	0
EIF2AK3-DT	0.5152	0.7862	0.3866	0.4574	0.1875	0.1669	0.9683	0.9064	0.4261	0.4161	0.4792	0.9036	0.3568	0.6852	0.4156	0.9888	0.4204	0.4647	0.7813	0.3885	0.2351	0.3113	0.474	0.3545	0.2306	0.7836	0.1941	0.2273	0.3086	0.2075	0.8023	0.4805	0.4151	0.43	0.8785	0.911	0.4524	0.554	0.5494	0.599	0.3788	0.3971	0.1093	0.5713	0.2209	0.4137	0.1382	0.1724	0.181
AC133550.3	0	0.0632	0	0.08	0.2768	0.3092	0.2033	0.3756	0.0958	0	0	0.2884	0	0.2997	0	0	0.2684	0.2523	0.4394	0.0728	0.0841	0.1441	0.1866	0	0	0.2343	0	0.0663	0.2514	0.0908	0.3008	0	0	0.2604	0.0961	0.1688	0	0.1302	0.0698	0.0943	0	0.0782	0.0782	0.1525	0	0.1386	0.0907	0.1697	0.3289
AC005618.1	0.0467	0.0109	0.0234	0.0277	0.0319	0	0	0.0325	0	0.0369	0.0148	0.1827	0.0324	0.0259	0.0404	0.0131	0.0464	0.0218	0.1265	0.0126	0	0.0249	0.0215	0.0362	0	0.0675	0.0556	0.0115	0.0434	0.0471	0.0173	0	0.0997	0	0.0498	0.0729	0.0158	0.0338	0.0723	0.0326	0.0147	0.0405	0	0.0132	0	0	0	0.0586	0.0379
AC005670.3	0.3042	0.42	0.257	0.5164	0.278	0.2912	0.4595	0.4921	0.2166	0.2636	0.1629	0.3968	0.2699	0.4221	0.3751	0.3763	0.3018	0.3761	0.5277	0.4843	0.1709	0.34	0.436	0.3383	0.4014	0.6267	0.2002	0.2453	0.3348	0.2587	0.5452	0.2327	0.3527	0.3029	0.494	0.4644	0.3141	0.3071	0.3703	0.6736	0.2819	0.3533	0.3281	0.2347	0.2399	0.2043	0.1663	0.1612	0.3017
OCIAD1-AS1	0.3701	0.6483	0.2777	0.8213	1.1363	0.4761	0.4173	0.1927	0.3935	1.1696	1.056	0.3947	0.5767	0.769	0.2399	0	0.3673	1.295	0.902	0	0	0	1.0215	0	0.4658	0.3206	1.3206	1.3606	1.204	0.7453	0.8233	0.5682	0.3947	1.0693	0.1972	0.8661	1.3123	0.5346	0.5729	0.9681	0.6996	0	0.9638	0	0.5638	0.8536	1.1167	0.5225	0
AC026333.4	0.2704	0.1895	0.1353	0.4001	0.0923	0.1546	0.2033	0	0	0.2849	0	0.0961	0	0.3746	0.2337	0	0	0	0.1465	0.0728	0	0	0.0622	0.2093	0	0	0	0	0	0.3631	0	0.0923	0	0	0.0961	0.1688	0	0.5859	0.5582	0	0.0852	0.0782	0	0.1525	0.0915	0.1386	0.3627	0.1697	0
AC009509.4	0.8671	1.3501	1.3014	1.1118	2.0706	1.2394	0.8691	1.8063	0.922	0.9895	0.5498	2.0549	0.9007	0.4004	0.4995	0.8078	0.8605	0.6742	0.9392	0.6227	1.3486	0.9244	0.9307	0.7457	1.819	1.085	1.0313	1.0626	0.5373	1.9401	1.0716	0.7889	0.8219	1.8093	1.232	0.6313	0.5856	1.6699	1.5659	2.1169	1.6392	2.4224	0.7526	0.9777	0.2935	1.3333	0.5814	0.9974	0.7031
AC022150.2	0.6092	0.8537	0.4	0.4732	0.4676	0.4572	0.3435	0.5552	0.081	0.3008	0.4345	0.5685	1.0283	1.2025	0.6909	0.3192	0.7557	0.3197	0.4949	0.3076	0.1421	0.6088	0.4729	0.7662	0.5751	0.9235	0.4755	0.4479	0.9201	0.23	1.0163	0.4676	0.3248	0.44	0.8926	0.7128	0.3086	0.9899	0.2947	1.3545	0.7197	0.5282	0.0661	0.5796	0.232	0.5269	0.0766	0.3583	0.0926
AL049869.2	0.0795	0.0557	0.0298	0.2117	0	0	0.0448	0.0414	0	0.0314	0	0	0.2064	0.0991	0	0	0.0394	0.0556	0	0.0321	0	0	0.1371	0.0308	0.1	0.1721	0.1773	0.0877	0.1477	0.04	0.1326	0	0	0	0.0847	0.0372	0.0403	0.0287	0.0615	0.2911	0	0	0.1035	0.2017	0.0807	0	0	0.0748	0
AL353572.4	0.5063	0.5575	1.7911	2.1829	0.5182	1.2406	3.1808	1.0547	0.5383	0.6857	1.9262	0.7714	0.3005	1.022	1.3126	1.6375	0.646	0.9111	1.1751	0.1753	0.7425	1.6192	0.8485	0.7278	1.5476	2.6317	1.6131	0.585	1.2773	1.3108	0.6436	1.8508	1.3884	0.6269	0.3854	1.2186	0.5862	1.8805	0.2799	0.6811	1.0938	0.6271	2.3229	0.734	1.1017	0.9453	1.8914	1.5656	2.0234
ALMS1-IT1	0.233	0.3428	0.3496	0.2482	0.453	0.6394	0.289	0.6066	0.1734	0.2393	0.1108	0.5466	0.242	0.3292	0.1812	0.3321	0.2081	0.2608	0.3406	0.1694	0.087	0.2235	0.418	0.2344	0.3812	0.2018	0.187	0.3426	0.9744	0.6568	0.3109	0.31	0.3478	0.2356	0.1738	0.3271	0.3068	0.286	0.3426	0.1219	0.2202	0.202	0.4246	0.1773	0.3075	0.197	0.5623	0.2631	0.1133
AC091182.2	0	0	0.0637	0	0	0	0.0957	0	0	0	0	0	0.0881	0	0	0	0	0	0	0	0	0	0	0	0	0	0	0	0	0.1708	0	0	0	0	0	0	0	0	0.0657	0.0888	0	0	0	0	0	0	0	0	0
HCG15	0.1901	0.3662	0.107	0.2531	0.3404	0	0.3215	0.3465	0.0505	0.2628	0.1356	0.152	0.0987	0.158	0.1232	0.1195	0.1886	0.3325	0	0.0384	0	0.228	0.2951	0.2943	0.2392	0.1235	0.0848	0.1048	0.0442	0.1914	0.4228	0	0	0.4119	0.2532	0.1334	0.2407	0.2059	0.2575	0.6961	0.0449	0.1648	0.1237	0.0804	0.1448	0.0731	0	0.1789	0
AL133243.3	0.1306	0.3088	0.1838	0.3478	0.1838	0.266	0.2761	0.2721	0.1389	0.1548	0.1397	0.1915	0.4239	0.5292	0.1481	0.1506	0.162	0.2742	0.1857	0.0659	0.0609	0.0783	0.3154	0.2148	0.226	0.3253	0.3495	0.204	0.5462	0.263	0.0726	0.4177	0.2437	0.2594	0.5045	0.2598	0.1323	0.3773	0.1769	0.2733	0.1852	0.184	0.2834	0.0276	0.1989	0.1506	0.3776	0.2765	0.0794
SEPTIN7-DT	0.1789	0.4764	0.1343	0.2753	0.1343	0.1023	0.4035	0.3479	0.2283	0.1885	0.0794	0.2799	0.1859	0.466	0.1856	0.19	0.2012	0.2504	0.3101	0.1638	0.1225	0.4006	0.2305	0.1477	0.2252	0.3927	0.149	0.228	0.2217	0.1922	0.3317	0.2564	0.1526	0.3619	0.5212	0.3796	0.1813	0.3015	0.2493	0.3744	0.3495	0.4033	0.2174	0.2119	0.1211	0.1742	0.2639	0.1347	0.1016
AP000759.1	0.6176	2.5965	0.2781	3.5087	0.7585	1.3772	4.8751	1.4153	0.6567	0.6831	0.7049	2.8981	2.1813	2.8746	2.0815	0.8286	1.8388	1.0373	2.0069	0.8981	0.8069	1.9753	0.7671	1.3386	2.0212	2.2472	0.9917	1.9981	2.985	1.4924	1.3739	0.5057	0.2635	1.4275	2.1061	0.925	1.0011	1.5166	1.5297	1.9387	3.3859	0.3213	0.965	0.5223	0	0.5698	1.4908	1.5113	5.1083
GEMIN7-AS1	0.0562	0.0295	0.0105	0.1123	0.0144	0.0362	0.1109	0.0878	0.0448	0.0555	0.0802	0.045	0.0876	0.0584	0.0547	0.0707	0	0.059	0	0.0454	0.0131	0.0674	0.0485	0.0979	0	0.1218	0.0502	0.0413	0.0653	0.0566	0.0625	0.0575	0.0899	0.0203	0.0749	0.0263	0.0854	0.0609	0.0653	0.1029	0.0797	0.0366	0.0366	0.0238	0.0285	0.0216	0.0283	0.0397	0.0684
LINC00339	0.0782	0.0822	0.0489	0.0925	0	0.0335	0.1175	0.095	0.0139	0.0515	0.0248	0.1528	0.1489	0.2166	0.0507	0.0437	0.0646	0.1459	0.127	0.0421	0.0122	0.1458	0.045	0.1815	0.1312	0.1354	0.093	0.0383	0.0969	0.0262	0.3478	0.08	0.1945	0.0188	0.0972	0.0976	0.0792	0.1317	0.0403	0.2181	0.1478	0.1243	0.0905	0.0881	0.0662	0.0801	0.0524	0.0981	0.0317
NIFK-AS1	0.9689	0.7931	0.5471	0.9026	0.4811	0.255	0.6707	1.0092	0.5406	0.9473	0.5201	1.1151	0.7175	1.2916	0.5471	0.9572	0.7235	0.4565	0.826	0.5812	0.5461	0.721	0.7745	0.9059	0.483	0.9391	0.4963	0.2257	0.633	0.5988	0.7149	0.324	0.9207	0.5959	0.5827	1.0506	0.3401	0.866	0.7128	0.7428	0.5259	0.8567	0.2831	0.6166	0.4481	0.6121	0.3184	0.5597	0.5834
AC007390.1	0.0387	0.1265	0.0581	0.0801	0.0528	0.1106	0.189	0.1343	0.0686	0.0509	0.0736	0.0963	0.0938	0.1715	0.117	0.0108	0.1536	0.0902	0.1257	0.0417	0	0.1031	0.0623	0.1298	0.0812	0.1564	0.1035	0.1043	0.1199	0.1818	0.1291	0.1056	0.165	0.0559	0.0962	0.1328	0.0523	0.1676	0.0699	0.1889	0.1584	0.0671	0.1903	0.1745	0.0786	0.1289	0.0389	0.0121	0.0314
LMO7-AS1	0.023	0	0.0173	0.0204	0.0236	0	0.0519	0.1198	0.0979	0.0182	0.0438	0.0491	0	0.0574	0.0895	0	0	0.0966	0.0374	0.0186	0	0.2208	0.0318	0.0534	0	0.0598	0.1437	0.0508	0.1711	0.0232	0.0768	0.0942	0	0.0332	0	0.0431	0.0233	0.0665	0.0356	0.0722	0.0653	0	0.02	0.0778	0.0234	0.0354	0	0.1299	0.028
AL353748.3	0.1768	0.2271	0.1437	0.4054	0.1658	0.1642	0.1993	0.3836	0.0783	0.1397	0.1121	0.11	0.1683	0.3795	0.0955	0.2964	0.0292	0.2268	0.2393	0.1547	0.11	0.6596	0.1728	0.1368	0.1854	0.2297	0.2365	0.2058	0.1369	0.1483	0.1966	0.0452	0.2199	0.2128	0.4395	0.455	0.3134	0.3085	0.4903	0.3853	0.181	0.1277	0.2685	0.0747	0.0898	0.1019	0.1037	0.1802	0.0717
AL035071.1	1.1276	2.1929	1.347	2.247	1.8605	1.0658	4.2816	3.068	1.6149	1.6726	1.554	2.945	1.7928	5.0494	0.9247	0.7525	2.0097	1.7714	1.2712	0.8552	1.718	1.1775	1.5562	1.2647	2.1144	3.0701	4.1878	1.8274	3.9783	1.6219	1.2797	1.531	1.2761	4.4212	3.1879	1.357	1.4687	2.2104	1.6208	3.0098	2.4796	1.7358	3.0561	2.7052	1.2619	3.4499	2.245	1.6676	1.9313
AC012443.2	0	0.0223	0.0238	0.0376	0	0.0091	0.0597	0.0662	0.0225	0.0084	0.0302	0.0791	0.011	0.2377	0.0137	0.0178	0.021	0.0445	0.0344	0.0171	0	0	0.0146	0.0328	0.0667	0.0826	0.0378	0.0078	0.0295	0.064	0.0353	0	0.0452	0	0.158	0.0496	0.0215	0.0612	0.0082	0.0111	0.1001	0.0367	0.0736	0.0448	0.0108	0.0244	0	0.0897	0
AP001453.2	0	0.1208	0.1294	0.1021	0	0	0.2593	0.0599	0	0.0454	0.0547	0.2452	0.0597	0.0956	0.2981	0	0.1141	0.0805	0.2802	0	0	0	0.0397	0.1335	0	0.0996	0	0	0	0	0.1279	0	0.1226	0.2491	0	0	0.0582	0.0415	0.089	0.0602	0.0543	0.1495	0.0499	0	0.1168	0.0442	0	0.1623	0.0699
AC093227.3	0.1196	0.0559	0	0.0708	0.0408	0	0.0899	0.0415	0.0424	0.0945	0.0379	0	0.1657	0.0663	0.0517	0.0669	0.0791	0.0558	0.0648	0.0322	0	0	0.0275	0.0617	0	0.0691	0	0	0.0741	0.1606	0.2217	0.0408	0	0	0	0.0746	0.0808	0.0576	0.0309	0.0834	0	0.1037	0	0.1012	0	0.0613	0	0	0
AL451069.3	0	0.0339	0.0363	0	0	0	0	0	0	0	0	0	0	0.1207	0	0	0	0	0	0.0782	0	0	0	0	0	0.1258	0	0.0356	0.045	0	0	0	0	0.0699	0	0	0	0.035	0	0.0507	0.0458	0.042	0	0	0	0	0	0	0.0589
MIR155HG	0.1836	0.2143	0.1607	1.1677	0.2192	0.2099	1.1384	0.2549	0.0651	0	0.1164	0.5546	1.3029	3.4326	0.1983	0	0.759	0.1284	0.5467	0.0989	0	0.1468	0.1267	0.2605	0.6931	0.7421	0.2456	0.3599	1.1089	0.0616	0.2382	0.0313	0.1957	0.6629	0.2282	0.2291	0.093	0.3535	0.2368	0.3841	1.2434	0.1591	0.717	0.0259	0.0311	0.1882	0.3384	0.9789	0.2977
AC073130.2	0.0535	0.0749	0.0401	0.0475	0	0	0.2412	0.1114	0.0569	0.0422	0	0	0	0.0444	0	0.0448	0	0	0	0.0432	0	0.0855	0.0369	0.1242	0	0.139	0	0.0393	0	0.0538	0.0595	0	0.1141	0	0.057	0	0	0.0386	0	0.056	0.0505	0.0464	0	0.1357	0.0543	0.0411	0.1076	0	0
AC022211.3	0.2452	0.0859	0	0.4353	0.1255	0.4206	0	0	0	0	0.2332	0.2615	0.1273	0.3057	0	0.1028	0.1217	0	0	0	0	0.196	0.1692	0	0.4629	0.2124	0.2187	0.0901	0.6837	0.1234	0.1364	0.251	0	0	0.2613	0.1148	0	0.0885	0.0949	0.1283	0	0.1063	0.6385	0.2074	0	0	0	0	0.1491
LINC01184	0.9008	1.0339	1.025	1.4519	1.1948	0.9555	1.1327	1.4289	0.7656	0.7538	0.9328	1.1439	1.3297	1.2905	1.0063	0.8944	1.141	1.0451	1.1602	0.6703	0.7438	1.1372	1.3372	0.6904	1.3613	1.1269	1.2053	0.9608	1.3522	1.0352	1.0908	1.1039	0.8405	0.9031	1.3514	1.4284	0.7384	1.1877	0.9196	1.0975	1.2995	0.9736	0.7433	0.7117	0.7252	0.7085	0.9536	0.6999	1.056
AC108463.3	0	0	0	0	0.0339	0.0284	0	0	0	0	0	0	0.0687	0.1375	0	0	0.0328	0	0	0	0	0	0	0.0256	0	0.0573	0	0.0487	0.0308	0.0333	0.0368	0.0339	0.0706	0	0.0353	0	0	0	0	0	0.0938	0	0.1436	0	0.0672	0	0.0333	0.0311	0
Z92544.1	0.0276	0.0773	0.0414	0.0367	0.0424	0.0237	0.0934	0.0862	0.0293	0.0218	0.0131	0.1177	0.0287	0.1147	0.0715	0.0463	0.0822	0.0193	0.0897	0.0334	0	0.0441	0.019	0.0854	0.1216	0.0717	0.1231	0.0406	0.0641	0.0834	0.0921	0.0141	0	0	0.0441	0.0129	0.014	0.1096	0.0854	0.0722	0.0522	0.0239	0.0599	0.035	0.028	0.0212	0.0278	0	0.0336
AP000704.1	0.1223	0.257	0.1418	0.0888	0.2048	0.1716	0.2757	0.1737	0.1418	0.2371	0.0951	0.2252	0.0577	0.2587	0.072	0.1398	0.0331	0.2645	0.1806	0.1347	0.1556	0.0355	0.115	0.1118	0.1539	0.2118	0.2281	0.1716	0.4959	0.2238	0.1607	0.182	0.0948	0.3853	0.2014	0.2913	0.1239	0.1605	0.1118	0.3722	0.1471	0.2216	0.1833	0.188	0.1242	0.1538	0.2906	0.0732	0.1082
AL355075.6	0.3362	0.2356	0.036	0.2132	0.0492	0.1236	0.2166	0.4002	0.2553	0.2277	0.0914	0.3586	0.4989	1.2375	0.3736	0	0	0.4033	0.1561	0.194	0	0	0.3314	0.632	0.1209	0.4161	0.2142	0.0353	0.0446	0.3385	0.8547	0.295	0.2049	0.0694	0.6654	0.5845	0.0973	0.2081	0	0.201	0.1816	0.1666	0.0834	0.2843	0.0488	0.1846	0.3381	0.1808	0
AC007383.1	1.3754	1.5618	1.3168	1.3051	1.4561	2.0744	1.6578	1.4326	0.8068	1.6861	0.9473	1.9726	1.8228	2.4045	0.9221	0.8749	1.9297	0.4646	1.464	0.8812	1.0622	1.0617	1.7999	1.5051	1.3133	1.7256	1.2692	1.0113	3.4824	3.6769	0.8967	0.8738	1.2138	0.8906	1.0108	0.9766	0.5285	1.4386	1.7253	2.0842	1.2103	1.6447	1.2761	1.484	1.0114	0.8751	2.0511	2.4995	1.1537
LINC01278	1.3416	1.3626	1.116	1.7417	1.0785	0.9603	1.7747	2.022	1.0984	1.0325	0.9562	1.8855	1.7609	1.4983	1.2627	1.651	1.3211	1.6448	2.2642	1.081	0.6082	1.8626	1.8491	1.3336	1.3657	1.5556	0.9277	1.3535	1.4274	1.1798	1.7967	1.3874	1.6857	1.5474	2.1684	2.0637	1.9737	1.4471	1.5026	1.8716	1.4516	1.3645	1.2638	0.9909	1.0667	1.0874	0.8821	1.0799	0.8349
AC004908.1	0.0906	0.0635	0.2041	0.3218	0.0928	0.1555	0	0.3777	0	0.2148	0.1724	0.4833	0.4708	1.6575	0.47	0.152	0.4498	0.1269	0	0.2929	0	0.2899	0.3753	0.421	0.1141	0.5497	0.1617	0.1999	0.8425	0.1825	0.4033	0.3711	0	0	0.1932	0.1697	0.0918	0.0655	0.3508	0.6639	0.0857	0.1572	0.4721	0.23	0.2761	0.1394	0.3647	0.0853	0
AC012313.8	0.0545	0.0127	0.0136	0.0242	0.0372	0.0234	0.0307	0.0189	0.0097	0.0287	0	0.0678	0.0283	0.0377	0.0706	0.0381	0.009	0.0254	0.0442	0.022	0	0.0435	0.0125	0.0281	0	0.055	0.0243	0.0067	0.0253	0.0457	0.0303	0.0093	0.0194	0.0525	0.058	0.0255	0.0092	0.0328	0.0211	0.057	0.0086	0.0315	0.0315	0.0307	0.0092	0.0349	0.0365	0.0256	0
AC114763.1	0.1867	0.2355	0.1682	0.2652	0.0764	0.1281	0.5054	0.389	0.1191	0.2361	0.2487	0.3983	0.4268	0.4035	0.3389	0.1879	0.0741	0.1045	0.6675	0.1509	0.0697	0.2389	0.2319	0.318	0.188	0.1618	0.1	0.1922	0.3124	0.376	0.1662	0.1911	0.239	0.2698	0.2786	0.3496	0.1892	0.3507	0.0867	0.3126	0.353	0.0971	0.1297	0.0632	0.0759	0.1723	0.0376	0.2109	0.0909
LINC02528	0	0.1799	0.0642	1.0636	0	0	0.193	0.2674	0	0.0676	0.0814	0.0913	0.0889	0.7824	0	0.2153	0.0849	0.1198	0.4171	0	0	0.1369	0.0591	0.0662	0.3232	0.4448	0.0763	0.0629	0	0.1723	0	0.2628	0	0.2473	0	0.0801	0.2601	0.2472	0	0.2686	0.4854	0	1.2629	0	0	0	0	0.2416	0.2082
LINC01011	0.1919	0.1711	0.1309	0.4181	0.1428	0.0898	0.4328	0.5633	0.1298	0.2343	0.2157	0.4465	0.2537	1.015	0.0905	0.1316	0.2943	0.1709	0.2551	0.2255	0.114	0.5858	0.1806	0.1485	0.1537	0.4383	0.2023	0.1154	0.227	0.1405	0.3493	0.1786	0.3349	0.3024	0.1859	0.2613	0.2474	0.2898	0.2836	0.3833	0.8904	0.1815	0.0606	0.1033	0.124	0.1341	0.1755	0.2299	0.2971
AC010538.1	0.3666	0.3127	0.1555	0.4244	0.1794	0.2324	0.3415	0.3818	0.4067	0.3777	0.4093	0.3909	0.2483	0.3312	0.3305	0.4009	0.427	0.3123	0.3884	0.1545	0.0744	0.3823	0.4949	0.4194	0.4614	0.6351	0.4407	0.1875	0.3259	0.1605	0.904	0.261	0.6798	0.1842	0.5095	0.6415	0.3391	0.3568	0.4317	0.3335	0.1808	0.4698	0.3182	0.2696	0.2589	0.1715	0.1763	0.21	0.3295
ZNF460-AS1	0.3346	0.1918	0.1141	0.324	0.0934	0.1044	0.1372	0.3802	0.2588	0.1923	0.2315	0.3569	0.1264	0.4298	0.3155	0.2551	0.1208	0.298	0.2471	0.1475	0.1703	0.2432	0.1889	0.2355	0.3446	0.2372	0.2442	0.0895	0.1979	0.2144	0.4399	0.218	0.2595	0.2197	0.2269	0.3417	0.0308	0.2197	0.1648	0.3183	0.0575	0.4484	0.1584	0.2058	0.3089	0.2339	0.2754	0.4008	0.037
AL158071.2	0.117	0.1054	0.138	0.1781	0.0856	0.1004	0.2451	0.2786	0.2844	0.1189	0.1749	0.5171	0.1563	0.5698	0.0217	0.1682	0.1991	0.0936	0.1902	0.2296	0.0936	0.0535	0.2423	0.1294	0	0.2752	0.1641	0.0492	0.1865	0.1515	0.2417	0.2225	0.107	0.0966	0.2494	0.4069	0.2202	0.1328	0.1553	0.1225	0.3161	0.1015	0.0871	0.1273	0.034	0.2185	0.0841	0.0944	0.4881
AC110611.2	0.319	0.8622	0	0.6877	0.5131	0.3518	0.5653	1.1868	0.0485	0.288	0.4335	0.3888	0.3787	0.6061	0.4726	0.0764	0.3618	0.5103	0.5924	0.1841	0.0425	0.2915	0.5661	0.2469	1.5488	0.7896	0.5285	0.2681	0.7625	0.4589	0.1521	0.3265	0.6804	0.2633	0.5342	0.2133	0.6464	0.6583	0.4938	0.3338	0.4739	0.1185	0.4352	0.1156	0.1851	0.3153	0.6876	0.3431	0.9424
AC012313.1	2.325	1.2368	0.9154	2.2166	1.0428	1.7724	1.3594	2.1525	1.2971	1.6667	1.2012	2.5254	1.8486	1.6222	1.2836	1.3357	1.1394	1.3056	2.7047	1.6928	0.4688	3.0063	1.0695	1.2664	3.7753	1.666	1.1906	1.2768	1.1872	0.9681	2.8572	1.6599	1.4692	1.0158	1.774	1.612	1.2213	2.5705	1.5773	2.748	1.8041	1.6176	1.5198	0.7282	1.8217	1.0261	2.2084	1.094	0.6982
AC092910.3	0.3645	0.1703	0.1026	0.2022	0.1088	0.0261	0.3768	0.1898	0.1292	0.12	0.1011	0.2429	0.0947	0.202	0.2165	0.191	0.1809	0.17	0.2961	0.1718	0.0283	0.3157	0.1572	0.2234	0.1147	0.2237	0.0813	0.0782	0.1412	0.0917	0.4392	0.0466	0.1943	0.0878	0.1942	0.398	0.0769	0.1426	0.1881	0.3973	0.3732	0.1448	0.1186	0.1413	0.0771	0.1168	0.1069	0.1143	0
STARD4-AS1	0.2488	0.1521	0.0953	0.2256	0.0704	0.0726	0.1194	0.0717	0.2252	0.1757	0.0453	0.1524	0.1925	0.2288	0.3157	0.4039	0.2837	0.2223	0.2494	0.1155	0.0247	0.0762	0.3799	0.4631	0.2066	0.2935	0.1417	0.0779	0.1624	0.1173	0.3297	0.168	0.9259	0.0459	0.8801	0.8672	0.1234	0.2791	0.1721	0.3988	0.1301	0.0505	0.1057	0.3582	0.0538	0.2605	0.2183	0.3089	0
AC011676.1	0	0	0	0	0	0	0	0	0	0	0	0	0	0.1027	0	0	0	0	0.2007	0	0	0	0	0.0956	0.1555	0	0	0	0	0	0	0	0	0	0.1316	0	0	0	0.0956	0	0	0	0.2144	0	0	0	0	0	0
ANKRD10-IT1	1.7164	1.1167	1.886	3.6456	0.8155	1.7875	3.1105	1.4046	1.6294	0.8717	1.0494	2.0919	2.8654	7.846	1.7481	0.771	2.19	1.8874	3.7845	0.6438	0	1.4703	3.4685	2.8943	2.7004	4.5669	3.7184	2.7944	4.1591	2.5305	3.6134	2.5724	4.1836	0.3542	1.8943	3.6148	1.0557	1.638	1.2336	3.72	2.6652	1.2224	2.9796	2.592	0.498	1.7437	2.8976	1.7884	0.3728
HMGN3-AS1	0.2996	0.3732	0.2748	0.5319	0.3578	0.2855	0.5068	0.5895	0.2124	0.3551	0.1742	0.8876	0.5187	0.2905	0.3668	0.4048	0.2478	0.3029	0.3516	0.1883	0.2019	0.1863	0.5973	0.2706	0.1676	0.3173	0.3118	0.1836	0.3868	0.2514	0.3518	0.2726	0.3195	0.3126	0.3725	0.3428	0.2024	0.3126	0.3607	0.4877	0.3619	0.3031	0.1878	0.3519	0.1014	0.4351	0.1842	0.235	0.0607
AC040970.1	0.2412	0.117	0.2645	0.2141	0.057	0.0637	0.5858	0.2899	0.0197	0.1612	0.1941	0.2968	0.3084	0.8173	0.3127	0.0467	0.4051	0.2856	0.3015	0.1949	0.0519	0.0297	0.1152	0.1293	0.1635	0.225	0.3807	0.2865	0.0862	0.2055	0.1238	0.1899	0.3957	0.5092	0.2373	0.1737	0.188	0.1742	0.1723	0.3883	0.2806	0.2252	0.1933	0	0.0377	0.214	0.0746	0.0873	0.2031
LINC00265	0.067	0.0469	0.0453	0.1368	0.0617	0.0402	0.2795	0.2931	0.0285	0.0476	0.0701	0.2287	0.1392	0.4622	0.0782	0.0674	0.1197	0.0844	0.381	0.0595	0.0063	0.0643	0.0971	0.1037	0.1518	0.267	0.1913	0.133	0.1744	0.0405	0.1341	0.096	0.1286	0.0774	0.1357	0.2822	0.0407	0.1307	0.1296	0.1192	0.323	0.0523	0.0756	0.0907	0.0408	0.0515	0.0606	0.0946	0.0081
AL024498.1	0	0	0.075	0.1776	0	0	0	0.0694	0	0.0527	0.0317	0.1422	0.0346	0.1662	0	0.028	0.0331	0.0467	0.0542	0	0	0.0533	0	0.0516	0	0.1444	0.0297	0.049	0.093	0.0671	0	0	0	0	0.071	0	0	0.0241	0.0258	0.0698	0.0945	0	0.0289	0	0.0677	0.0256	0.0335	0	0
AL162311.3	0.1026	0.036	0.0128	0.2277	0.0175	0.0293	0.0579	0.1247	0.0546	0.0676	0.0488	0.1094	0.1066	0.0853	0.0665	0.0861	0.0339	0.0718	0.1667	0.0691	0.016	0.1368	0.0708	0.1589	0.0431	0.1037	0.0305	0.0377	0.0159	0.0517	0.2663	0.0875	0.1094	0.0494	0.164	0.048	0.1733	0.0741	0.0662	0.2685	0.0808	0.1335	0.1336	0.0723	0.0695	0.0526	0.2236	0.0322	0.0208
ZNF337-AS1	0.3765	0.2409	0.129	0.3633	0.2094	0.2387	0.3507	0.4519	0.2437	0.2845	0.1323	0.3492	0.2381	0.3402	0.2334	0.3157	0.2356	0.2291	0.266	0.1785	0.1146	0.1832	0.2203	0.2978	0.3812	0.3758	0.1606	0.1986	0.2891	0.272	0.4006	0.1508	0.2619	0.1419	0.2966	0.3295	0.1741	0.3843	0.1584	0.3169	0.294	0.1987	0.2274	0.2215	0.1829	0.1384	0.0988	0.1926	0.0896
AC024075.3	0.7361	0.1289	0.1381	0.3267	0.1883	0.2367	0.6225	0.7666	0.0978	0.4361	0	0.3925	0.1911	1.4529	0.477	0.1543	0.2739	0.1288	0.7474	0.8176	0	0.1471	0.3174	0.7834	0.579	0.8768	0.3283	0.3382	0.3421	0.1853	0.7163	0.0942	0.1962	0.2658	1.8628	0.4306	0.1864	0.6645	0.2136	0.5776	0.1739	0.3191	0.3993	0.3891	0.0934	0.5659	0.2776	0.2598	0.5595
AL035411.3	0.0548	0.0576	0.0411	0.2187	0.1121	0.047	0.1544	0	0.0291	0.0216	0.026	0.1168	0.0569	0.091	0.0355	0.1378	0.1359	0.0766	0.2224	0.1327	0.0511	0.1751	0.1323	0.0212	0.0345	0.166	0.0489	0.0403	0.1018	0.2757	0.1218	0	0	0.0791	0.2334	0.1281	0	0.1384	0.0212	0.0286	0.0776	0.0712	0.0951	0.0926	0.0834	0.0421	0.0275	0.0773	0
AC007996.1	0.6258	0.5725	0.6262	0.9413	0.4448	0.5218	0.8821	1.1588	0.3327	0.3159	0.4133	1.0753	0.3973	0.5635	0.3831	0.3935	0.414	0.5353	0.932	0.5477	0.2758	0.9173	0.5638	0.4979	0.8096	0.9487	0.6358	0.4474	1.3087	0.315	0.232	0.6227	0.5191	0.678	0.5742	0.6997	0.5635	0.5775	0.5113	0.4911	1.1009	0.3768	0.5885	0.6469	0.6532	0.4544	0.3322	0.18	0.7823
AL022238.2	0	0	0.0831	0	0	0.0949	0.3745	0	0.2354	0	0	0.3542	0	0.368	0.1435	0	0	0.1549	0	0	0	0	0.0764	0.1714	0.2787	0.0959	0	0	0	0	0	0	0	0	0	0.2072	0	0	0.1714	0.2317	0.2093	0	0.2883	0.0936	0.2248	0	0	0.1042	0
AC037459.2	0.0892	0.0375	0.0134	0.1741	0.0182	0.1224	0.1206	0.13	0.0569	0.0564	0.0848	0.3994	0.0926	0.1482	0.1156	0.0598	0.0531	0.0499	0.0579	0.072	0	0	0.0369	0.0414	0.0449	0.1545	0.0477	0.0918	0.0497	0.1077	0.1983	0.073	0.038	0.0258	0.057	0.1001	0.0542	0.1674	0.0138	0.0746	0.2191	0.0773	0.0929	0.0754	0.0362	0.0685	0	0.1007	0.0217
LAMTOR5-AS1	0.1395	0.1439	0.1018	0.172	0.2142	0.1496	0.1442	0.1897	0.1648	0.1806	0.1917	0.3637	0.1006	0.19	0.1256	0.1755	0.1231	0.1844	0.1826	0.2223	0.2025	0.1611	0.1604	0.177	0.1219	0.1242	0.1556	0.114	0.1945	0.0897	0.2241	0.1507	0.0992	0.1903	0.1569	0.1741	0.0903	0.1679	0.165	0.2271	0.1282	0.2352	0.1716	0.1508	0.0945	0.1668	0.1637	0.1641	0.2027
AC131159.1	0.2302	0.3226	0	0.2044	0	0.1975	0	0.2398	0	0.1819	0	0	0	0	0	0	0	0	0	0.744	0	0.3682	0.3177	0.3564	0	0.3989	0	0.1693	0	0	0.5121	0	0	0	0.2453	0.2155	0	0	0.1782	0.2409	0	0.3992	0.1998	0.1947	0	0	0	0	0
AC018904.1	2.6239	3.2331	2.7837	2.0882	2.5001	1.0088	2.6526	3.8638	2.2126	1.8585	1.9792	1.9298	2.4436	4.512	1.2901	1.8966	3.0529	1.3929	1.764	1.4619	1.0977	2.0255	2.1852	1.8209	1.4805	2.8217	2.9864	3.0602	5.0457	2.1863	3.0189	2.3152	3.4735	2.4833	2.0247	2.9641	2.4748	3.7899	1.8908	2.8401	3.8484	2.5102	2.1204	2.066	1.562	2.4346	3.0029	2.1288	4.402
AC009974.2	0.0535	0	0	0	0.1096	0	0.1207	0.0558	0	0	0	0	0	0	0	0	0.0531	0	0.087	0	0	0.0856	0	0	0.0674	0.0928	0.0478	0.0394	0.0995	0	0.3573	0.0548	0.2284	0	0.057	0	0	0.0387	0.0414	0.2241	0	0	0.0465	0.0906	0	0.0412	0	0.1008	0
AC092171.4	0.0776	0	0.0582	0.1378	0	0	0.175	0.4849	0	0.1839	0.0738	0.331	0	0.0645	0	0	0.077	0.3258	0.6303	0	0	0	0.1071	0.1201	0	0.3361	0	0	0.1442	0	0.2589	0	0.1655	0	0.1654	0	0.0786	0.1681	0.0601	0.1624	0.0733	0.2018	0.0674	0.0656	0.2364	0	0	0.2191	0.1888
AC092171.5	0.9891	0.8754	0.2344	1.6636	0.3197	0.3572	0.7631	1.0845	0.8856	1.1516	0.3466	1.7766	0.9193	0.5192	0.6073	1.1349	1.1366	0.3643	0.7612	1.1776	0.6801	1.4984	0.7184	1.3297	0.3931	0.8118	1.0681	0.1148	0.4839	0.5766	1.8528	0.4796	0.8882	1.2784	0.4438	1.3157	0.4219	0.8647	1.4505	0.8715	0.7381	1.1284	0.4971	0.7044	0.6872	0.6804	0.1571	0.5879	2.0895
AC145285.6	0.0956	0.0223	0.0478	0.1131	0.0326	0.1093	0.1078	0.2987	0.0339	0.1259	0.0909	0.3398	0.1324	0.2648	0.0413	0.1069	0.0949	0.0446	0.2588	0.1545	0	0.1019	0.022	0.222	0.2406	0.138	0.1706	0.0469	0.2073	0.1925	0.0709	0.2609	0.2718	0	0.1019	0.1491	0.0323	0.0921	0.222	0.2334	0.2108	0.0829	0.1659	0.0808	0.0647	0.1225	0.2564	0.1499	0.0775
AC006059.1	0	0.0997	0.0356	0.1122	0.0323	0.0542	0.1247	0.0823	0	0	0.015	0.0337	0.0657	0.2364	0.0615	0.0265	0.0627	0.0885	0.077	0.0255	0	0	0.0218	0.1101	0.1193	0.1643	0.0423	0.1511	0.0441	0.1273	0.2461	0.0162	0.1011	0.1141	0.0337	0.1035	0.032	0.1484	0.0122	0.0992	0.0448	0.0137	0.1509	0.2539	0.016	0.0365	0.0318	0.0446	0.0192
AC007639.1	0	0	0	0	0.0602	0.0505	0.3319	0	0	0	0	0.0628	0	0.0979	0.0763	0	0	0	0.2869	0	0	0	0	0.0911	0	0.051	0.0525	0.0433	0.0547	0	0	0	0	0	0	0.1102	0	0.1275	0	0	0	0	0	0	0	0	0	0	0
UGDH-AS1	1.3197	0.974	0.4753	0.656	0.8103	0.7093	1.2698	0.9897	1.2909	1.1121	0.6694	0.882	1.1515	0.702	0.6386	1.3278	0.6112	1.5515	0.972	0.924	0.5255	0.5627	0.7649	0.7763	1.0852	0.8689	0.6436	0.5304	0.4579	0.8681	1.4286	0.9725	0.9007	0.7879	0.8813	1.7623	0.3209	0.6354	0.8035	1.344	0.316	1.2662	0.4124	0.8333	0.536	1.0687	0.4247	0.414	0.6421
AC079174.2	0.1451	0.0678	0.1089	0.1717	0	0	0.1636	0.1511	0.0514	0.0573	0.092	0.2837	0.2261	0.1809	0.2821	0.0811	0.096	0.1015	0.3143	0.1172	0.0677	0.1933	0.1001	0.1123	0.1522	0.2723	0.151	0.0178	0.0674	0.0487	0.3227	0.099	0.0516	0.0699	0.1031	0.1132	0.0245	0.0873	0.1123	0.1518	0.1828	0.2096	0.042	0.1227	0.0982	0.1301	0.0973	0.1593	0.1471
AC009996.1	0	0.1052	0.1127	0.1333	0.0769	0.322	0.3387	0.3911	0.0798	0	0.1429	0	0.078	0.1248	0	0	0.0745	0.2102	0.244	0	0	0	0.2073	0.0581	0.0945	0.1952	0.067	0.1657	0.349	0.0756	0.0835	0.0769	0.4805	0	0.1601	0	0	0.0542	0.0581	0	0.142	0.0651	0.3911	0.3176	0.1525	0.2309	0.4532	0.1414	0
AL356481.1	0.2504	0.2294	0.2168	0.1881	0.138	0.033	0.2606	0.4614	0.1434	0.2435	0.1832	0.1438	0.1401	0.4002	0.2247	0.1292	0.0765	0.1887	0.2503	0.1245	0.0539	0.2772	0.1329	0.0895	0.1455	0.3671	0.189	0.1416	0.2327	0.1745	0.2142	0.1774	0.0822	0.4174	0.2053	0.2163	0.1951	0.1808	0.2087	0.3628	0.1639	0.1837	0.1505	0.1303	0.0391	0.1629	0.0194	0.1269	0.164
AC073611.1	0.0172	0.0241	0.0387	0.0382	0.0088	0.0221	0.0388	0.0359	0.0091	0.0136	0.0164	0.0642	0.0089	0.0501	0	0	0.0769	0	0.0839	0.007	0.0161	0.0275	0	0.02	0.0217	0.0373	0.0461	0.0316	0.08	0.0433	0.0287	0.0088	0.0184	0.0249	0.0275	0.0081	0.0087	0.0062	0.0067	0.036	0.0569	0.0075	0.0149	0.0364	0.0087	0.0331	0.0346	0.0162	0.0105
LINC00261	106.111	73.3391	88.9625	65.6827	54.9919	135.044	64.5218	82.8351	154.144	81.3393	103.338	59.366	76.7629	62.8209	60.4092	174.959	143.128	149.742	125.797	106.798	83.1522	86.7291	168.591	88.9837	93.8461	81.3035	104.851	70.9067	102.338	111.731	106.984	132.262	167.358	63.0503	137.568	140.588	90.2483	79.6277	88.424	93.1754	47.9864	67.199	185.682	75.2436	89.1575	102.555	82.4881	105.583	46.8951
AL662797.1	0	0.0445	0.0952	0	0.1299	0.2176	0.0715	0	0.0675	0.0501	0.0603	0.1353	0	0.2109	0	0	0.063	0.1776	0.3092	0.0513	0	0.1014	0.0876	0.0491	0.1597	0.1099	0.1698	0	0.2359	0.0639	0.0706	0	0.1353	0	0.1352	0	0.0643	0.1833	0	0.1328	0	0.055	0.2753	0	0	0.0488	0.1276	0.1791	0
AP001372.2	2.0261	1.709	1.3137	1.8683	0.8254	0.3711	1.6192	2.1718	1.1712	1.6939	0.898	1.7202	1.7981	1.5859	1.2749	1.8638	1.2689	1.6518	1.7258	1.1283	0.6608	2.6108	1.7103	2.4361	1.2379	2.0279	0.9476	0.8099	0.8776	0.4951	2.0784	0.604	1.7201	0.9945	1.7398	1.6019	1.2754	1.5343	1.2941	1.5848	1.9894	1.8078	0.5634	1.7135	0.3196	1.1796	0.4155	0.722	0.9092
PVT1	0.0373	0.0551	0.059	0.0959	0.0583	0.1129	0.1019	0.1535	0.0481	0.0683	0.0355	0.0964	0.0857	0.3299	0.0484	0.0494	0.0527	0.0303	0.0862	0.0381	0.0183	0.0503	0.0868	0.0593	0.0767	0.1379	0.142	0.039	0.1297	0.0851	0.0721	0.0382	0.0545	0.0312	0.0754	0.0625	0.0318	0.1036	0.0624	0.0555	0.0799	0.0596	0.0785	0.0349	0.0519	0.0514	0.0652	0.0925	0.1243
AL670729.3	0.0305	0.0071	0.0229	0	0	0.0087	0.0458	0	0	0.008	0.0193	0.0108	0.0106	0.1013	0.0395	0	0.0302	0	0.033	0	0	0.0325	0.0631	0	0.0128	0.0264	0.0544	0	0.0283	0.0307	0.0113	0	0.0217	0.0293	0.0649	0.0095	0.0103	0.0367	0.0079	0.0319	0.0576	0.0176	0.0176	0	0	0.0234	0.0102	0.0287	0.0124
AC016394.2	0.8659	0.7721	0.3544	0.9083	0.3222	0.8101	0.8876	0.7379	0.1674	0.3109	0.4492	0.4197	0.7359	1.5047	0.4081	0.858	0.2344	0.5508	1.151	0.318	0.0735	0.2517	0.4345	0.3656	0.5944	1.5002	0.632	0.2894	0.8048	0.2378	0.7004	0.8862	0.6715	0.4548	0.671	0.4421	1.0366	1.137	0.6092	0.4942	0.5952	0.3412	0.4783	0.3328	0	0.4841	0.1583	0.3704	0.383
AC109587.1	0.0393	0.1284	0.0982	0.1511	0.0804	0.146	0.2657	0.2454	0.1253	0.0724	0.0498	0.2373	0.2448	0.1523	0.0339	0.1098	0.1169	0.1283	0.1489	0.0952	0.0367	0.1256	0.1084	0.0811	0.2636	0.0794	0.2452	0.2214	0.2433	0.145	0.1165	0.2278	0.1396	0.2458	0.1674	0.1838	0.0398	0.1324	0.0912	0.1644	0.1485	0.1021	0.1704	0.0886	0.0665	0.0604	0.1712	0.1478	0.1274
AL355488.1	0.3097	0.3135	0.2841	0.6262	0.1585	0.2214	0.291	0.7706	0.2012	0.2175	0.3928	0.8625	0.5898	1.2442	0.1338	0.0866	0.5464	0.2408	0.3914	0.0556	0.0321	0.2751	0.2493	0.5461	0.1083	0.9838	0.4605	0.5314	1.3114	0.5024	0.6507	0.3522	0.367	0.2486	0.2934	0.3221	0.1743	0.5219	0.293	0.6481	1.1873	0.2685	0.2539	0.422	0.1747	0.5953	0.5711	0.3239	0.1256
THUMPD3-AS1	0.6482	0.811	0.7257	1.032	0.6633	0.4456	0.8875	1.0395	0.6782	0.3454	0.4795	1.6129	0.6038	1.6503	0.6935	0.7203	0.8015	0.5976	0.7355	0.8769	0.3072	0.5594	0.8377	0.8561	0.9194	0.8957	0.8398	0.4387	1.5874	0.6785	1.4017	0.4844	0.4608	0.6168	0.5372	0.6067	0.4742	0.8433	0.4658	0.7751	1.0502	0.6021	0.8171	0.5569	0.5328	0.7514	0.714	0.5906	0.7195
AL360270.1	0.3118	0.3933	0.1872	0.2952	0.1702	0.1783	0.4454	0.3464	0.1105	0.312	0.0791	0.3325	0.4103	0.2592	0.1347	0.244	0.2888	0.1164	0.4391	0.2855	0.194	0.1995	0.1721	0.1448	0.1047	0.5223	0.1484	0.2751	0.2512	0.2512	0.2312	0.0851	0.133	0.1802	0.2437	0.5254	0.2317	0.2552	0.2574	0.4568	0.334	0.4506	0.1624	0.211	0.2533	0.3676	0.2927	0.1369	0.1264
AC006008.1	0.4847	0.71	0.2976	1.0169	0.0902	0.3401	0.7452	0.7802	0.5153	0.4177	0.5448	0.4699	0.7781	0.3296	0.1713	0.4433	0.2186	0.3083	0.7158	0.4983	0.1645	0.2114	0.456	0.4434	0.4437	0.6871	0.393	0.324	0.5324	0.3105	1.0781	0.5863	0.2819	0.1909	1.2677	0.4949	0.5803	0.5728	0.682	0.2766	0.7913	0.382	0.4972	0.4471	0.4027	0.2032	0.3545	0.2903	0.0536
AL356234.3	0	0	0	0.0375	0	0	0	0	0	0	0	0.0451	0.0878	0.0703	0	0	0.0839	0.0592	0	0	0	0.0676	0	0.0654	0.0532	0.0366	0.0754	0	0	0	0	0	0	0	0	0.0396	0	0.0611	0.0327	0	0.1199	0.0733	0	0	0	0	0	0	0
LINC01711	0	0	0	0	0	0.0435	0.0572	0	0	0	0	0	0	0.0421	0	0	0	0	0	0	0	0	0	0	0	0	0	0	0	0	0	0	0	0	0	0	0	0	0	0	0	0	0	0	0	0	0	0	0
AC137561.1	0.1177	0.0412	0.0442	0.4181	0.0602	0.0505	0.1328	0	0	0.1395	0.056	0.2511	0	0.7829	0.0763	0.0494	0.0584	0.0824	0.2869	0.1902	0.0549	0	0.0406	0.0911	0.0741	0.255	0.3151	0.1299	0.1094	0.1778	0.5238	0	0	0.1701	0.2509	0.1102	0	0.1275	0.0456	0.2464	0.3895	0	0.0511	0.0996	0.1793	0	0.4145	0.2216	0
AC026356.1	0.0723	0.1519	0.0814	0.1604	0.1479	0.2789	0.4482	0.2635	0.0768	0.0285	0.1031	0.0771	0.3003	0.4205	0.0937	0.0303	0.1435	0.0506	0.1761	0.146	0.0674	0.0578	0.2992	0.028	0.091	0.2818	0.2579	0.4251	0.7389	0.0728	0	0.2959	0.1541	0.1566	0.4236	0.3044	0.2197	0.1566	0.1399	0.2269	0.2049	0.094	0.2509	0.2139	0.0367	0.2223	0.1817	0.136	0.044
REPIN1-AS1	1.1899	0.5359	0.7016	1.5088	0.087	0.3645	0.7667	0.9738	0.4518	1.0072	0.485	1.3596	0.7063	1.1302	0.9915	0.4988	0.9278	1.0705	0.6904	1.3732	0.3173	1.9027	0.2346	1.3815	0.7488	0.5154	0.3033	0.4374	0.474	0.599	1.607	0.6959	0.5438	0.3683	1.1774	0.6364	0.3444	1.1662	0.7894	0.9782	0.4017	1.179	1.3279	0.4313	0.7768	0.4574	0.4274	0.3199	0.2067
AC004771.4	0	0.1268	0	0.0803	0	0	0	0	0	0	0	0	0.094	0.1504	0.1173	0.0759	0.0898	0	0.294	0	0	0	0.1249	0.1401	0	0	0	0.1996	0	0	0	0	0	0	0.0964	0	0	0	0	0	0.0855	0	0	0	0	0	0	0.0852	0
AC048341.2	0.3995	0.14	0.3747	1.1525	0.2044	0.3426	0.1126	1.7685	0.4248	0.1578	0.19	0.9586	0.2075	0.9961	0.3884	0.1675	0.7929	0.5591	0.8113	0.0807	0	0.7985	0.3446	0.5412	0.3771	1.6439	1.0692	0.514	1.7638	1.0056	0.9998	0.1022	0.426	0.4328	1.0643	0.2805	0.1012	1.0098	0.2319	1.7765	0.472	0.0866	0.6935	0.6757	0.3043	0.3839	0.7031	0.564	0
ARIH2OS	1.7414	1.1212	0.5297	0.9608	0.4816	0.3633	1.0614	2.5	1.201	0.8551	0.6714	2.2084	0.9288	2.034	0.244	0.9471	0.9341	0.5269	2.0645	0.4182	0.1757	1.2041	0.4222	1.6028	0.5924	0.6931	0.7137	0.2768	0.9623	0.5686	1.1516	0.6262	1.5056	0.8158	1.003	1.4097	0.7151	1.0876	1.0563	1.0833	1.7793	0.9385	0.8987	0.8358	0.7169	0.9045	0.5207	0.6201	0.6297
BTG3-AS1	0.0571	0.0666	0.0143	0.1182	0.0584	0.0816	0.1072	0.1189	0.0607	0	0	0.1014	0.1778	0.0949	0.0247	0.0638	0.0189	0.0799	0.0618	0	0	0.0304	0.0656	0	0.0718	0.0165	0.1697	0.1259	0.0707	0.0192	0.0212	0.0389	0.0811	0.1099	0.0811	0.0356	0.0385	0.055	0.0883	0.0995	0.1438	0.033	0.0991	0.0322	0.1159	0.0585	0.0383	0.0716	0
AC090018.2	0.1769	0.062	0.0221	0.1047	0	0.0506	0.0333	0.2764	0	0.0233	0.028	0.0629	0.0306	0.049	0.0382	0.0247	0.0293	0	0	0.0238	0	0	0	0	0.0371	0.0766	0.1052	0.0434	0.0274	0.1781	0.0328	0	0.0629	0	0.0314	0.0828	0.0299	0.0852	0	0.0926	0	0.0256	0.0512	0	0.0299	0.0907	0	0	0
LINC02345	0.0548	0.0128	0.0137	0.0972	0	0	0.0412	0.019	0.0388	0.0144	0	0.0389	0	0.0758	0	0	0	0.0255	0	0.0147	0	0	0.0126	0.0565	0	0.0316	0.0163	0.0403	0.0509	0.0368	0	0	0	0.0791	0.0778	0.0171	0.037	0.0527	0.0283	0.0191	0.0518	0	0.0158	0.0154	0	0	0.0184	0	0.0666
MKNK1-AS1	0.0775	0	0.0291	0.0688	0.0198	0	0	0.0606	0.0412	0.0153	0.0553	0.0413	0.0604	0.145	0.0503	0	0.0962	0.0814	0.0945	0	0	0.031	0.0267	0.015	0.0244	0.1343	0.0692	0.0143	0	0.039	0.1078	0.0198	0.0827	0	0.0207	0.0907	0.0196	0.028	0.03	0.0811	0.0183	0.0168	0.1682	0.082	0	0.0298	0.039	0	0.0236
FAM66C	0.052	0.0437	0.039	0.1846	0.0319	0.0535	0.0938	0.13	0.0332	0.0657	0.089	0.0333	0.1188	0.2074	0.0539	0.0174	0.0516	0.0437	0.0507	0.0252	0.0485	0.0665	0.0861	0.0322	0.0131	0.1171	0.0371	0.0612	0.058	0.0419	0.0347	0.0213	0.0222	0.1202	0.0886	0.0973	0.0316	0.0751	0.0563	0.0653	0.1081	0.027	0.0361	0.0176	0.0528	0.016	0.0418	0	0.0379
AC008770.3	0.3144	0.4405	0	0.6511	0.1072	0.4493	0.2363	0.8731	0	0.2483	0.1993	0.3352	0.9796	0.6967	0.1358	0.2636	0.416	0.1467	0.8512	0.3386	0.1956	0.3351	0.2892	0.4866	1.3189	0.4539	0.0935	0.3852	0.2922	0.1055	1.282	0.1073	0.2235	0	1.0049	0.7846	0.4246	0.5297	0.2433	1.206	0.7923	0.0908	0.091	0.4431	0.1064	0.4028	0.1054	0.0986	0
AC021087.3	0.1532	0.0477	0.0639	0.0755	0.0174	0.0584	0.1344	0.3014	0.0181	0.0403	0.1781	0.0908	0.0354	0.0707	0.0221	0.1142	0.0338	0.0476	0.2212	0	0.0477	0.0544	0.1175	0.0395	0.1071	0.0737	0	0.1502	0.174	0.12	0.0568	0.1045	0.0363	0	0.3084	0.1275	0.0345	0.0983	0.0395	0.2672	0.0804	0.0738	0.1182	0.0432	0.0346	0.0393	0.1198	0.032	0.0414
AC005005.3	0.0696	0.0487	0.0261	0	0.1068	0.0895	0.0784	0.0725	0.1109	0.055	0.0992	0.1855	0.2168	0.1734	0.1803	0.0583	0.069	0.146	0.113	0.0562	0.0649	0	0.072	0.0808	0.2189	0	0.0931	0.0256	0.0647	0.07	0.0387	0.0356	0	0	0.1112	0.0326	0.1409	0.0251	0.0269	0.182	0.1644	0.0302	0.0906	0.0294	0.0706	0.0535	0	0.0982	0.1692
AL133370.1	0	0	0.0685	0	0	0	0	0	0	0	0	0.1948	0	0.0759	0	0	0	0	0	0	0	0	0	0	0	0.0791	0	0	0	0	0	0.1869	0	0	0	0	0	0.1319	0	0	0.1726	0	0	0.0772	0	0	0	0	0
AL033384.2	0	0	0.1614	0.0955	0	0.0922	0.1213	0	0	0	0	0	0.1117	0.0894	0	0	0	0	0	0	0	0	0	0	0	0.1863	0	0	0.1	0	0	0	0	0	0	0	0	0.233	0	0	0.2033	0	0	0	0	0	0.1082	0	0
AL132765.2	0	0	0	0	0	0	0	0	0	0	0	0.149	0	0	0	0	0	0	0	0	0.1304	0	0	0	0	0	0	0	0.1299	0	0	0	0	0	0	0	0	0	0	0	0	0.1211	0.1213	0	0	0	0	0	0
LINC02723	0.2489	0.2791	0.0747	0.4419	0.1019	0.0854	0.2807	0.4148	0.0529	0.1573	0.0474	0.5309	0.5172	0.7862	0.0645	0.2505	0.247	0.1394	0.2427	0.1609	0.3717	0.2388	0.1718	0.3468	0	0.7763	0.0888	0.0732	0.0463	0.0501	0.5537	0.051	1.0618	0.2158	0.1592	0.5126	0.1513	0.2876	0.2697	0.3646	0.3294	0.4316	0.1296	0.0842	0.0506	0.1914	0.0501	0.0469	0.4239
AC025265.3	0	0	0	0	0	0	0	0	0	0	0	0	0	0	0	0	0	0	0	0	0	0	0	0	0	0	0	0	0	0	0	0	0	0	0	0	0.1062	0	0	0	0.099	0	0	0	0	0	0	0	0
ZNF793-AS1	0.3141	0.0978	0.0786	0.3098	0.3215	0.0898	0.3149	0.2908	0.0371	0.2206	0.166	0.2606	0.3988	0.4061	0.181	0.2049	0.2078	0.1954	0.1701	0.1692	0.228	0.3907	0.2168	0.1621	0.2636	0.4233	0.1557	0.077	0.4542	0.3163	0.3494	0.1429	0.0744	0.0504	0.0744	0.1307	0.1768	0.3529	0.1351	0.4382	0.1979	0.121	0.0606	0.2361	0.2481	0.0805	0.1404	0.0657	0.2972
AC024560.4	0.0337	0.0236	0	0.0599	0	0	0.0761	0.0351	0	0	0.0642	0.036	0.035	0.1121	0	0.0283	0.0335	0.0944	0.1644	0.0272	0	0	0.0465	0.0261	0.0425	0.0292	0	0.0496	0.1254	0	0.075	0.1036	0.1439	0	0.0359	0	0	0.0244	0.0522	0.1412	0.0956	0.0292	0.0878	0.1426	0.0342	0.0259	0	0.0317	0.041
AC025166.1	0	0	0	0	0	0	0	0	0	0.2377	0	0	0	0	0	0	0	0	0	0	0	0	0.4152	0	0	0	0	0	0	0	0	0	0	0	0	0	0	0	0	0	0	0	0	0	0	0	0	0	0
AC006547.1	0.1731	0.1667	0.211	0.2496	0.0886	0.3525	0.3415	0.2704	0.207	0.1367	0.1852	0.323	0.2921	0.4495	0.1682	0.0544	0.1073	0.0303	0.246	0.0524	0.0606	0.0692	0.1493	0.2177	0.2995	0.2436	0.2509	0.2386	0.4423	0.1307	0.2406	0.0664	0.2768	0.0937	0.1614	0.2025	0.0657	0.25	0.1172	0.249	0.184	0.0563	0.3755	0.2012	0.0659	0.0832	0.3046	0.3054	0.1579
AC022167.2	0.3156	0.5072	0.3482	0.1483	0.3989	0.0796	0.3977	0.3093	0.3158	0.2053	0.3178	0.3761	0.1928	0.4782	0.3128	0.0778	0.0921	0.1299	0.4222	0.135	0.1386	0.089	0.2177	0.1868	0.1869	0.2412	0.2153	0.2047	0.5003	0.299	0.578	0.247	0.2771	0.0804	0.5736	0.1911	0.2256	0.2145	0.1006	0.3302	0.1579	0.1448	0.2094	0.3139	0.1131	0.1712	0.5414	0.1048	0.158
LINC02547	0.0741	0.0415	0.0222	0	0.0152	0.089	0	0.0772	0.063	0.0586	0.0141	0.0949	0	0.0246	0	0	0	0.0415	0	0.0838	0.083	0.0474	0.0511	0.1033	0	0.0257	0.0661	0.0981	0.0138	0.0299	0.0495	0.1366	0.0316	0.0642	0.0316	0.0278	0.03	0.0642	0.0574	0.062	0	0.1799	0.0129	0.0752	0.0151	0.0456	0.0895	0	0.0902
LINC00342	0.3137	0.3356	0.428	0.8808	0.1693	0.5967	1.2604	0.2732	0.1698	0.2658	0.1248	1.0461	0.5687	1.9765	0.207	0.1004	0.1868	0.3512	0.8246	0.1244	0.0692	0.1368	0.362	0.4679	0.8685	0.7707	0.9106	0.3858	2.9683	0.5799	0.6343	0.2802	0.45	0.1648	0.474	0.363	0.156	0.4407	0.1633	0.3342	0.8894	0.2522	0.7524	0.3665	0.278	0.2017	0.4416	0.7675	0.1318
AC096642.1	0.1876	0.0526	0.0282	0.0666	0	0	0	0.0586	0.0199	0.0741	0.0535	0.1	0.0585	0.1403	0.0243	0.0472	0.1303	0	0.061	0.0152	0.0175	0.03	0.0129	0.1016	0.0945	0.065	0.0669	0.0138	0.1395	0	0.1461	0.0384	0.12	0	0.1	0.0527	0.038	0.0542	0.0726	0.157	0.1241	0.1139	0.0163	0.2221	0	0.0433	0.0755	0.0177	0
WARS2-IT1	0.1428	0.0667	0.1429	0.0423	0.1462	0.245	0.1879	0.5455	0.1519	0.0376	0.0679	0.3046	0.4451	0.554	0.1543	0.0599	0.0472	0.2332	0.1934	0.0385	0.0666	0.3807	0.4271	0.0921	0.2397	0.3918	0.1487	0.21	0.2213	0.4075	0.2648	0.1218	0.2539	0.1719	0.1522	0.1783	0.1688	0.1375	0.1658	0.5729	0.1575	0.2683	0.186	0.0805	0.2176	0.1464	0.1437	0.0896	0.2895
AC099568.1	0	0.135	0.0723	0.0855	0.1972	0	0	0.1003	0	0.0761	0	0	0	0.1602	0.2498	0	0	0.1348	0	0	0	0	0.0665	0.0746	0	0.1669	0	0	0	0	0	0	0	0	0	0	0	0.0696	0	0	0.0911	0.1671	0	0	0	0	0.0969	0.0907	0
Z97653.1	0	0.077	0	0.1952	0	0.1886	0.124	0.229	0	0	0	0.1173	0	0	0	0	0	0	0	0	0	0	0.0759	0.0851	0	0	0	0	0	0	0.1223	0	0.2345	0	0	0.1029	0	0.1588	0	0	0	0.0953	0	0.093	0	0	0	0.1035	0
LINC01376	0.1128	0.0565	0.1572	0.186	0.099	0.0691	0.1817	0.1175	0.0857	0.0764	0.0766	0.1891	0.2846	0.2947	0.1044	0.054	0.112	0.1579	0.1833	0.1302	0	0.2062	0.189	0.2245	0.1623	0.1256	0.0575	0.1066	0.2546	0.1947	0.1075	0.1485	0.1719	0.163	0.0859	0.1659	0.0816	0.2677	0.0998	0.118	0.2285	0.1537	0.1259	0.109	0.0327	0.0867	0.2431	0.182	0.0784
AL049840.3	0	0.0642	0	0.2441	0	0.3931	0.1034	0.1909	0.0975	0.0724	0	0.0978	0.0952	0.2286	0.2376	0	0.091	0.2566	0.2978	0.0741	0	0.4397	0.0632	0	0	0.2382	0.2453	0.0674	0.1704	0.0923	0.3058	0.0938	0	0	0.4884	0.1716	0.3714	0.0662	0	0.0959	0.0866	0.1589	0	0.155	0.1862	0.1409	0.1844	0.1725	0
NCK1-DT	0.2446	0.325	0.2405	0.7037	0.0863	0.123	0.4565	0.448	0.2152	0.2865	0.1524	0.3508	0.4117	0.75	0.153	0.3111	0.2343	0.3069	0.3562	0.1567	0.063	0.3506	0.256	0.3068	0.1804	0.5625	0.158	0.217	0.1803	0.1868	0.4221	0.164	0.2698	0.1949	0.2516	0.6157	0.2648	0.3228	0.3003	0.4147	0.3188	0.3802	0.1318	0.1712	0.0599	0.1686	0.1696	0.1508	0.2154
RNF216P1	1.3088	1.6656	1.256	2.0785	1.2574	1.2904	2.3593	2.6615	1.4862	1.8358	1.3549	2.2598	1.8404	2.3606	0.9117	1.3885	0.9101	1.6448	1.5333	1.4314	1.2463	1.1959	1.6465	0.9097	1.5465	1.8048	1.3105	1.139	2.5901	1.6673	1.3566	1.3305	1.4242	1.3118	1.3567	1.3417	1.4972	1.3117	1.3369	1.4812	2.5162	1.7985	1.847	1.4833	1.8625	1.3758	1.8446	1.0977	1.9601
C9orf139	0.1278	0.0757	0.0516	0.2268	0.0201	0.0084	0.0997	0.2559	0.0104	0.0543	0.0374	0.1677	0.051	0.2695	0.0637	0.033	0.1365	0.0138	0.1597	0.0397	0.0183	0.0629	0.0203	0.0609	0.0618	0.2043	0.0701	0.1012	0	0.0989	0.1421	0.0201	0.0838	0.0568	0.1152	0.1288	0.0299	0.0994	0.0609	0.072	0.1579	0.0426	0.0512	0.0748	0.02	0.0302	0.0297	0.074	0.2032
AC087289.5	0.139	0.1299	0.1854	0.1371	0.1739	0.2252	0.1219	0.0965	0.2463	0.0732	0.2644	0.0988	0.0481	0.077	0.1201	0.0777	0.0307	0.1297	0.1757	0.0499	0.1586	0.0247	0.0533	0.1196	0.175	0.1472	0.248	0.1363	0.201	0.0311	0.2061	0.1581	0	0.0223	0.1646	0.0723	0.0782	0.1115	0.0837	0.097	0.1752	0.0268	0.1073	0.0522	0.0157	0.1187	0.233	0.0727	0.1127
AC002553.1	0.5503	0.5141	0.5506	0.5428	0.0626	1.1013	1.1032	0.3821	0.6501	0.3865	0.5234	0.7173	0.7622	1.0164	0.317	0.3076	0.9102	0.4279	0.6954	0.1482	0.1712	0.0978	0.5907	0.4733	0.3078	0.8475	1.0909	0.4496	1.4208	1.2313	1.1561	0.6884	0.9129	0.53	0.8471	0.9157	0.3717	0.5741	0.3786	1.0876	0.4046	0.159	0.9553	0.5688	0.3105	0.4701	0.7995	0.9207	0.8181
AP001198.2	0.2105	0.1475	0.079	0	0.1077	0.1805	0	0	0.7832	0.6651	0.8007	0	0.2186	0	0.1364	1.6765	0	0.2946	0.171	0	0.1964	0	1.0892	0.3258	0.1325	0.1823	0.0939	0.0774	0.1956	0.8476	0.3511	0.3231	1.1222	0	0.3364	2.364	1.5991	0.228	0.4887	0	0	0.0912	0	0.089	0.3206	0.1618	0.4234	0.1981	0
AL353708.3	0.1983	0	0.1116	0	0	0.0425	0	0.1033	0	0.0783	0	0.1058	0	0.2473	0	0	0.0492	0.1388	0.1611	0.1602	0.1388	0.0793	0.1026	0.2303	0.0624	0.3007	0	0.0729	0.0461	0	0.1654	0	0	0	0.0528	0	0.0502	0.0358	0.0768	0.2075	0.0469	0.086	0	0	0.1007	0.1144	0	0	0
AL133477.1	0.6749	0.683	0.2813	0.3328	0.3837	0.6431	1.0992	0.8591	0.3986	0.3554	0.1426	0.8796	0.3894	0.5609	0.3888	0.3772	0.1488	0.9445	0.3655	0.2423	0.07	0.3597	0.2587	0.058	0.4719	0.6496	0.2676	0.2757	0.9757	0.302	0.5004	0.307	0	0.7582	0.4794	0.2807	0.2279	0.3249	0.2321	1.4122	0.2835	0.13	0.4556	0.1902	0.8376	0.4035	0.3771	0.494	0.2736
CAPN10-DT	0.1103	0.0687	0.046	0.1959	0.0251	0	0.0415	0.3192	0.1043	0.0969	0.035	0.2092	0.0764	0.2038	0.0636	0.0925	0.1582	0.0686	0.2191	0.0099	0.0229	0	0.0677	0.1708	0.1389	0.1593	0.0656	0.0631	0.2165	0	0.2591	0.0251	0.1046	0.0531	0.1437	0.0459	0.0124	0.1594	0.1518	0.2181	0.2318	0.1063	0.1915	0.1037	0.0498	0.0377	0.1726	0.1269	0.0298
AC092295.2	0.8808	0.3209	0.423	1.0007	0.2524	0.3021	0.3973	0.6605	0.1873	0.4175	0.6031	0.8266	0.9881	0.937	0.6393	0.8862	0.944	0.4931	0.7441	0.6261	0.2301	1.2957	0.3646	0.709	0.3991	0.6104	0.1886	0.3108	0.2947	0.3192	1.0579	0.2885	0.3005	0.3053	0.5256	0.9563	0.4996	1.0432	0.6544	0.8478	0.8991	0.5498	0.5198	0.3575	0.322	0.325	0.5669	0.1658	0.2999
MELTF-AS1	0.1292	0	0.1292	0.3057	0.0881	0.0369	0.4369	0.4484	0.2289	0.102	0.0409	0.5051	0.2683	0.2863	0.5023	0.1444	0	0.1808	0.2099	0.1391	0.0804	0.1377	0.0891	0.1666	0.1626	0.1865	0.1536	0.1266	0.4002	0.0433	0.1915	0.0441	0.0918	0.4354	0.2294	0.1209	0.0436	0.0933	0.1	0.2703	0.1628	0.0747	0.1495	0.0728	0.1749	0.1986	0.0866	0.2026	0.2618
GPRC5D-AS1	0.8173	0.7736	0.6671	0.7891	0.4109	0.455	1.1965	1.1948	0.5184	0.725	0.7364	1.0398	0.7447	0.7151	0.539	0.5771	0.4838	0.9231	1.2114	0.4402	0.5888	0.6879	0.9004	0.788	0.6317	0.708	1.3815	0.5271	0.6131	0.8085	1.0685	0.543	0.5811	0.7871	0.8098	0.4966	0.828	0.7353	0.566	1.1552	0.8403	0.7956	0.5227	0.6791	0.466	0.6173	0.6201	0.7017	0.9418
APOA1-AS	0.0976	0.1026	0.0732	0.2599	0.0499	0.0418	0.3301	0.3049	0.0519	0	0	0	0.3041	0.3244	0.1898	0.0409	0.0484	0.2049	0.0793	0.0394	0	0.078	0.0673	0.2644	0.4299	0.0845	0.1306	0.0359	0.0454	0.1474	0.1085	0	0.1041	0.141	0.104	0.3197	0.0494	0.141	0.0755	0.2553	0.0461	0.0846	0.0847	0.1238	0.0991	0.0375	0.0982	0.0918	0.1187
LINC01943	0	0.3028	0.0499	0.1476	0.2042	0.057	0.6373	0.5887	0.0354	0.0263	0.0949	0.1064	0.1036	1.354	0.2155	0.0558	0.165	0.0931	0.4321	0.0537	0	0.2127	0.1606	0	0.0837	0.3168	0.2373	0.1222	0.1236	0	0.1479	0.034	0	0.1921	0.1063	0.0311	0.101	0.024	0.2573	0.0696	0.1885	0.0576	0.1154	0.1125	0.0675	0.0511	0.0334	0.1564	0.4044
SSBP3-AS1	0.0187	0.1179	0.1262	0.1991	0.0765	0.0962	0.1264	0	0	0.1034	0.0889	0.1794	0.1747	0.1398	0.1938	0.0784	0	0.0785	0.4251	0.0302	0	0.1195	0.0387	0.2315	0.1411	0.1295	0.2334	0.0687	0.2432	0.3011	0.1871	0.1722	0.0399	0.081	0.0797	0.2974	0.0757	0.1485	0.0434	0.2738	0.0883	0.0648	0.8597	0.2371	0.2467	0.0575	0.3383	0.1759	0.0227
AC016590.2	0	0.1833	0	0	0	0.2243	0.1475	0	0.139	0.1033	0	0.4184	0	0.3261	0	0	0	0.183	0	0	0	0	0.0902	0.1012	0	0	0.1167	0.0962	0	0	0.2909	0.1338	0	0	0.1394	0.1224	0	0.1889	0.1012	0.1368	0	0	0	0.2212	0	0.2011	0.1315	0	0
RFX3-AS1	0.1884	0.132	0.0707	0.1115	0.0321	0.0269	0.2478	0.0327	0.1669	0.1984	0.1792	0.2344	0.1304	0.3131	0.0407	0.1843	0.2804	0.1318	0.4081	0.0507	0	0.3012	0.13	0.0729	0.1581	0.1632	0.14	0.0693	0.1167	0.2845	0.3492	0.0321	0.067	0.3175	0.3011	0.1763	0.0954	0.1814	0.2187	0.2299	0.3858	0.1361	0.1908	0.0266	0.2232	0.1448	0.1579	0.0886	0.0764
HCG18	0.509	0.5301	0.4717	0.8394	0.6661	0.6011	1.3204	0.8836	0.414	0.5955	0.3624	0.8365	0.7454	1.216	0.3858	0.4711	0.5107	0.6696	0.8631	0.5415	0.2674	0.5248	0.9001	0.4091	0.6932	0.9807	0.9677	0.8487	0.8273	0.6749	0.5971	0.4754	0.7475	1.0487	1.064	0.7654	0.6509	0.7211	0.5769	0.9371	0.744	0.5112	0.676	0.5293	0.5141	0.7848	0.6266	0.5706	0.4635
AC027271.1	0.2412	0.169	0.181	0.3568	0.0823	0	0.4533	0.6699	0.3419	0.3176	0.3058	0.0857	0	0.6014	0	0.1348	0.7978	0.1125	0	0	0.2251	0.1286	0.1109	0.4356	0	0.6268	0.1434	0.1773	0.523	0.5666	0.2682	0.2469	0.1715	0.4645	0.514	0	0.1629	0.3484	0.0622	0.1682	0.7599	0.2091	0.2791	0.4079	0.1633	0.2472	0	0.3026	0.2933
AC114284.1	0	0	0	0.0782	0.0451	0.0378	0.0496	0	0	0.0348	0.0419	0	0	0.1098	0.0571	0	0.0437	0	0	0.0356	0	0	0.0304	0	0	0	0	0	0.1227	0.0886	0.0979	0	0	0	0.0938	0.1236	0	0	0.0341	0.0921	0.0832	0	0	0	0.0447	0	0	0	0
MALINC1	0.2184	0.3252	0.2612	0.5089	0.482	0.2751	0.2386	0.455	0.3411	0.3397	0.2921	0.4222	0.4041	0.4595	0.23	0.4979	0.359	0.363	0.3992	0.2867	0.2229	0.3165	0.5416	0.3064	0.2491	0.337	0.2679	0.2058	0.3235	0.2199	0.5617	0.3702	0.4513	0.5127	0.4364	0.4919	0.1867	0.3401	0.3222	0.5713	0.2903	0.4971	0.3258	0.2597	0.2357	0.3673	0.4736	0.3854	0.249
KTN1-AS1	0.1451	0.2202	0.1451	0.1985	0.1547	0.0415	0.2522	0.3777	0.1414	0.1958	0.138	0.2321	0.2135	0.206	0.0705	0.223	0.186	0.1777	0.1375	0.1807	0.0959	0.1933	0.2586	0.1497	0.1902	0.3194	0.124	0.0933	0.1854	0.1521	0.2487	0.1423	0.1418	0.1222	0.3285	0.2489	0.2082	0.1179	0.1544	0.1644	0.2514	0.2253	0.0787	0.138	0.1043	0.1394	0.0426	0.091	0.147
AC023908.3	0	0	0.0242	0.0714	0	0	0.0181	0.0671	0.0342	0.0127	0.0153	0.103	0.0502	0.1471	0	0.0135	0.016	0.0451	0.0261	0.013	0	0	0	0.0747	0.0203	0.0976	0.0287	0.0237	0	0.0162	0.0537	0	0	0.0232	0.0172	0	0.0326	0.0581	0	0.0505	0.0456	0	0.0279	0.0408	0.0327	0.0247	0	0.0151	0
BAIAP2-DT	4.4489	4.2113	3.2613	5.1437	2.3869	2.3086	6.6964	7.4268	4.5554	6.7614	3.2247	6.4975	3.3832	5.9434	4.3017	4.0317	3.5075	3.5949	7.8288	4.9885	2.2148	5.5531	2.8855	6.1952	5.0951	7.1205	3.8769	5.3031	2.5879	2.9482	5.8965	3.7437	3.6594	4.9868	9.3609	4.6738	3.466	5.246	4.6838	6.9446	5.9918	4.2846	2.6308	4.0491	1.1372	3.128	1.0127	3.4229	6.9856
AC024075.1	0.4491	0.3776	0.4044	0.3189	0.0919	0.077	1.4179	0.3742	0.191	0.5676	0.0854	0.4789	0.0933	1.0451	0.6985	0.4519	0.4457	0.1257	0.5837	1.0158	0	0.1436	0.3719	0.8342	0.6783	1.2449	0.2404	0.1981	0.4174	0.1809	1.6982	0.2758	0.5747	0	1.8185	0.7566	0	0.2595	0.2781	0.9398	0.1698	0.5451	0.2339	1.1394	0.0912	0.1381	0.1807	0.0845	0.3277
LINC00996	0.1129	0.0475	0.2034	0.5213	0.0231	0.0387	0.2038	0.1176	0	0.0357	0.0645	0.4095	0.305	1.2391	0.0878	0.0379	0.2018	0	0.2569	0.073	0	0.1084	0.1247	0.0874	0.199	0.4109	0.2418	0.0997	0.063	0.0227	0.2261	0	0.1445	0.2284	0.0481	0.1903	0.0458	0.1468	0.0699	0.2836	0.3416	0.0392	0.0784	0.0573	0.0229	0.0868	0.0682	0.1488	0.1099
AL031282.2	0.1062	0.0812	0.0507	0.1114	0.0296	0.0911	0.0653	0.1408	0.0513	0.0992	0.1469	0.1133	0.0702	0.3852	0.1252	0.1052	0.1341	0.027	0.2196	0.0468	0.0451	0.0772	0.0466	0.1121	0.158	0.1004	0.0689	0.071	0.1077	0.1069	0.2685	0.0791	0.0206	0.1116	0.1029	0.1356	0.0978	0.1116	0.0598	0.2122	0.0913	0.0753	0.0419	0.049	0.0686	0.0668	0.0388	0.0636	0.0117
LINC01550	0.1986	0.0298	0.0266	0.2015	0.1525	0.0365	0.376	0.0517	0.0151	0.0224	0.2159	0.174	0.2505	0.3125	0.2023	0.0357	0.1901	0.0298	0.219	0.3782	0.0397	0.1475	0.0294	0.1263	0.125	0.1905	0.057	0.073	0.0857	0	0.0552	0.0508	0.0605	0.3894	0.0302	0.0531	0.1078	0.0768	0.0714	0.2672	0.1408	0.0123	0.0246	0.036	0.036	0.1309	0.0428	0.227	0.1467
AL078644.1	0.1956	0.2285	0.2447	0.0579	0.267	0.2796	0.5883	0.3396	0.0693	0.103	0.062	0.0695	0	0.0542	0.2536	0	0.0647	0.1825	0.6357	0.158	0	0.4171	0.315	0.0505	0.2462	0.0565	0.2327	0.1438	0.3031	0	0.2176	0	0.4172	0	0.139	0.3052	0.1321	0	0.2019	0.1365	0.0616	0.0565	0.1132	0.3309	0.1987	0.1003	0.0656	0	0.1586
RNASEH1-AS1	1.2773	1.2246	0.9416	1.6111	0.2408	0.7591	1.8319	1.5404	0.7148	0.8763	0.3836	0.693	1.1405	1.164	1.0456	1.4655	0.8784	0.8154	0.8737	1.4392	0.8783	1.1466	1.1287	1.3008	1.0858	1.2521	1.3393	0.5355	0.906	1.5454	1.7072	0.8142	0.6213	0.7607	0.9909	1.1955	0.2724	0.9305	0.9539	0.7034	1.5249	1.0782	0.8947	0.7485	0.8874	0.6719	0.9127	1.1282	0.3816
AC004816.1	0.2854	0.26	0.0643	0.4814	0.0584	0.2693	0.3541	0.2378	0.2428	0.1579	0.2172	0.0913	0.2965	0.3321	0.148	0.2154	0.085	0.1598	0.2319	0.1845	0.1865	0.3195	0.0985	0.3977	0.1078	0.2473	0.3056	0.1259	0.2653	0.1437	0.1905	0.1461	0.2435	0.2474	0.1521	0.0534	0.1446	0.2268	0.3093	0.1195	0.1889	0.099	0.0991	0.2414	0.1449	0.1536	0.1435	0.1343	0.1736
CLCA4-AS1	0.2552	0.3218	0.4978	0.4077	0.2089	0.1313	0.633	0.3189	0.2713	0.3628	0.0971	0.5986	0.212	0.4241	0.1984	0.1284	0.2026	0.1428	0.2487	0.2886	0.1905	0.6528	0.3873	0.3555	0.1285	0.3979	0.4097	0.3002	0.0949	0.2055	0.1703	0.1567	0.1088	0.1474	0.2175	0.3821	0.4136	0.2948	0.316	0.3204	0.4823	0.2212	0.2215	0.1295	0.1555	0.1569	0.3593	0.2401	0.4965
TMEM161B-AS1	0.1687	0.2882	0.1318	0.2129	0.0985	0.049	0.1824	0.2469	0.1764	0.1663	0.1061	0.4193	0.1304	0.4404	0.1193	0.1567	0.1038	0.1873	0.1744	0.1611	0.0794	0.1003	0.1626	0.2774	0.1299	0.3442	0.0933	0.1046	0.197	0.1278	0.2946	0.0785	0.1992	0.141	0.1932	0.2741	0.0791	0.1964	0.0745	0.3443	0.195	0.2236	0.0799	0.1757	0.0651	0.1619	0.0926	0.1338	0.2408
AC022558.3	0	0.0999	0.107	0.1265	0.1459	0	0.0804	0	0	0	0.1356	0.228	0.1481	0.237	0	0	0	0.0998	0.1158	0	0	0.228	0.1476	0	0.0897	0.1235	0.1908	0.1572	0.1325	0.2153	0.0793	0	0	0	0.2279	0	0	0.103	0.0552	0.0746	0	0.1854	0.1237	0.0603	0	0.1644	0.4301	0.1342	0
AC026401.3	0.9452	2.9218	1.7106	2.6651	1.3656	4.0055	6.2068	3.3589	1.7735	0.9224	1.5336	2.7869	1.9059	5.2681	1.0811	1.5384	1.7105	2.4123	1.355	0.8534	1.5566	1.5114	2.6856	1.0759	4.1289	3.0345	4.3647	3.6384	5.6845	1.4555	1.917	1.8211	0.9487	2.5701	2.0144	1.197	1.2955	0.7228	1.5492	1.978	5.518	0.8677	3.5713	1.8809	3.0489	2.2655	2.796	3.1396	3.0432
AL390728.4	1.5439	2.1475	1.2778	3.7686	0.7435	1.7524	2.4321	2.6248	0.6035	1.2555	0.8205	2.0096	2.9715	5.1703	1.3537	0.5901	1.8926	1.0168	2.7664	0.7887	0.2331	1.307	1.7076	2.267	1.686	3.8942	2.2076	2.337	2.1524	2.0573	3.1564	1.4175	3.2926	1.1479	2.5644	2.3588	1.127	2.3283	1.3706	2.6606	2.6824	1.0432	2.6801	1.6128	0.8761	1.3265	1.4842	1.3034	0.4142
AC025442.2	0.0558	0.0391	0.0209	0	0.0285	0.2152	0.0943	0.029	0	0	0.053	0.0892	0.0579	0.0927	0.0361	0	0.083	0.1171	0.1359	0.0225	0	0.0446	0.0192	0.0432	0.0351	0.0483	0	0.0205	0.0259	0.0281	0	0.0285	0	0	0.0891	0	0	0.0805	0.0216	0.0583	0.1845	0.0242	0.0484	0.0707	0	0.1715	0	0.0262	0
AL078581.2	1.0097	1.1117	1.84	3.4568	0.8857	1.237	2.1143	1.2018	2.3004	1.1395	1.2346	1.2305	1.4982	1.4385	2.9914	1.6931	0.5726	1.2112	2.109	1.3983	0.673	2.3064	1.6919	0.7815	1.8154	1.3744	1.6726	2.227	0.4022	1.0165	0.8021	3.2478	0.6152	1.8752	3.0739	2.1601	3.6529	0.9375	1.4512	0.9055	2.1812	0.8753	2.5039	1.4637	1.1717	1.6633	0.7253	1.4931	0.8772
LINC02449	0.0383	0.0134	0.0862	0.034	0	0.0164	0.0432	0.1197	0.0204	0.0303	0	0.0613	0.0597	0.0955	0	0	0.076	0	0.1244	0.0309	0	0.0306	0.0396	0.1186	0	0.0664	0.0342	0.0141	0.0534	0.0386	0.0639	0.0392	0.0817	0.0277	0.0204	0.0179	0.0194	0.0138	0.0296	0.0601	0.0362	0.0332	0	0.0324	0	0.0736	0	0.0721	0
AL050343.2	0.1078	0.2267	0.1012	0.0957	0.0276	0.0694	0.1216	0.0842	0.086	0.1065	0.0256	0.0863	0.112	0.3585	0.1398	0	0.1605	0.1132	0.1314	0.0218	0.0252	0.1293	0.1302	0.1252	0.1018	0.2803	0.1443	0.0595	0.0752	0.19	0.2998	0.2759	0.1725	0.0779	0.1149	0.0757	0	0.2142	0.1461	0.2539	0.1019	0.1402	0.2574	0.1368	0.0821	0.0207	0.3254	0	0.0656
TRAF3IP2-AS1	0.2646	0.221	0.252	0.3433	0.1666	0.1746	0.5164	0.3392	0.1623	0.2733	0.1936	0.3473	0.2854	0.499	0.2242	0.2133	0.2525	0.2136	0.2645	0.1315	0.0475	0.2441	0.1615	0.3387	0.1921	0.4496	0.1997	0.1347	0.4351	0.2152	0.2716	0.1667	0.2387	0.294	0.2277	0.3239	0.1443	0.316	0.2284	0.3088	0.2501	0.2294	0.159	0.1549	0.1343	0.2425	0.3889	0.2203	0.2475
AC123768.1	0	0.0469	0	0	0.1371	0.1149	0.1511	0	0.0712	0.0529	0.0637	0	0	0	0	0	0	0.0938	0	0.0541	0	0.1071	0.0462	0.0519	0	0	0	0.0985	0	0.1349	0.149	0	0	0	0.0714	0	0.3393	0.0484	0	0.0701	0.1266	0.1742	0.0581	0	0	0	0	0	0.2445
LINC00479	0.0464	0.0163	0.0522	0.2883	0	0.0398	0.0523	0.0242	0.1233	0	0.0221	0.0742	0.1446	0.0771	0.0301	0	0.023	0.0325	0	0	0.0433	0.0742	0.1921	0.018	0.0292	0.1809	0.0414	0.0171	0.2372	0	0	0.0712	0	0.0335	0.0247	0.0869	0.0235	0.0335	0.0718	0.0485	0.0877	0.0201	0.0604	0.1177	0.0236	0.0178	0.1866	0	0.0564
ZNF674-AS1	0.8791	1.9148	0.7027	1.3571	1.4082	1.5243	2.7153	1.692	2.5197	1.1475	0.9452	1.712	1.7271	1.9537	0.7184	1.1057	0.7776	2.5945	1.1178	0.8492	0.6599	0.8862	1.5429	0.8728	2.4535	1.0927	2.455	1.9813	2.5401	2.1551	1.1266	1.0172	0.7337	2.3466	2.0772	1.6636	0.6002	1.3112	1.2425	1.7197	1.1561	0.7456	2.9195	0.695	2.0378	1.2636	3.2099	1.7806	0.8601
AC073517.1	0	0.0635	0	0.1609	0	0.0777	0.1022	0.0944	0	0	0	0	0	0	0	0	0	0	0	0.0732	0	0	0	0	0	0.1571	0	0	0.0843	0.0913	0	0	0	0	0	0	0.0918	0	0	0	0.0857	0	0	0	0.092	0.0697	0	0	0.1103
AC107027.3	0.3106	0.7816	0.4344	0.6518	0.5636	0.4238	0.7324	0.956	0.3753	0.4016	0.4835	0.6023	0.484	0.6103	0.8602	0.5683	0.3503	0.5731	0.5047	0.5247	0.2899	0.3838	0.7795	0.3607	0.622	0.5994	0.4409	0.488	0.8268	0.8388	0.6282	0.4047	0.5722	0.5915	0.7975	1.0441	0.6151	0.7342	0.6448	0.6205	0.5339	0.3183	0.6496	0.4777	0.2438	0.5319	0.4828	0.4119	0.4122
AL731571.1	0.0813	0.0633	0.0475	0.0882	0	0.1395	0.1528	0.0941	0.0961	0.0999	0.0344	0.1734	0.1032	0.1577	0.1288	0.1136	0.0359	0.0632	0.0881	0.0365	0.059	0.0867	0.081	0.0699	0.1365	0.1644	0.0645	0.0864	0.1679	0.091	0.0603	0.1017	0.1927	0.0522	0.1444	0.0507	0.0458	0.1305	0.2098	0.0945	0.0512	0.0862	0.0863	0.0382	0.0367	0.0486	0.0273	0.034	0.033
AC021851.1	0.1302	0.3832	0.2541	0.2081	0.2665	0.1117	0.3818	0.2441	0.0831	0.2469	0.0495	0.3333	0.2164	0.2814	0.2025	0.3057	0.2068	0.2916	0.0423	0.1262	0.0486	0.1249	0.1977	0.1814	0.1311	0.3159	0.2788	0.0957	0.3873	0.2884	0.5793	0.1333	0.4999	0.2633	0.1665	0.0975	0.0264	0.2633	0.1411	0.327	0.3692	0.4064	0.2261	0.0661	0.0264	0.1802	0.2881	0.2206	0.0634
SMG7-AS1	0.087	0.1828	0.0544	0.1415	0.1187	0.0249	0.1471	0.151	0.0617	0.1031	0.0965	0.1082	0.0602	0.1084	0.0188	0.2066	0.1582	0.1217	0.212	0.0586	0.0406	0.2318	0.12	0.1234	0.2007	0.1884	0.0776	0.1066	0.1078	0.1314	0.2257	0.0742	0.0309	0.0838	0.1854	0.2035	0.0294	0.178	0.1907	0.1517	0.0548	0.0628	0.2894	0.049	0.103	0.0557	0.1166	0.0682	0.0176
LINC01948	0.0309	0.0607	0.0371	0.1868	0.0253	0.0955	0.4605	0.116	0.0132	0.0147	0.0353	0.1584	0.0643	0.2109	0.1203	0.0311	0.086	0.0087	0.2212	0.06	0.0404	0.1286	0.1025	0.0718	0.0857	0.327	0.0607	0.0455	0.2991	0.0249	0.0688	0.0127	0.066	0.0358	0.033	0.0463	0.0439	0.2324	0.0862	0.1424	0.3685	0.0644	0.0645	0.0523	0.0063	0.1142	0.0373	0.0641	0.0903
HOTAIRM1	0.1967	0.1378	0.246	0.3201	0.0671	0.2249	0.6284	0.239	0.1046	0.0518	0.0935	0.1398	0.1362	0.4904	0	0	0.0976	0.1835	0.8521	0.1854	0.1835	0.1048	0	0.1776	0.3301	0.284	0.3801	0.1446	0.7008	0.33	0.1094	0.1342	0.0699	0.0474	0.1747	0.2148	0.0664	0.1894	0.0761	0.4116	0.1549	0.1989	0.3414	0.2772	0.1664	0.1764	0.2967	0.3085	0.1196
AL117344.2	0.0128	0.009	0	0.0227	0.0393	0	0.0433	0.0799	0.0136	0.0101	0	0.0273	0.0266	0.1169	0.0497	0.0107	0.0127	0.0179	0.0416	0.0207	0	0	0.0176	0.0792	0	0.0332	0	0	0	0.0515	0.0284	0.0262	0	0	0	0	0.0389	0.0277	0.0297	0.0268	0.0483	0	0	0.0108	0	0	0.0129	0.012	0
ATP2B1-AS1	0.3376	0.3595	0.2634	0.4195	0.2487	0.22	0.2893	0.7875	0.3445	0.448	0.321	0.5472	0.5049	0.7519	0.1225	0.4868	0.134	0.3779	0.4826	0.3272	0.0756	0.2807	0.7174	0.1777	0.3909	0.4913	0.3734	0.268	0.4267	0.2855	0.4055	0.2626	0.0864	0.7412	0.6331	0.3918	0.4787	0.2828	0.2404	0.551	0.217	0.3746	0.3985	0.2284	0.2194	0.4152	0.5024	0.5083	0.3285
AC109479.1	0	0.1101	0	0	0	0.0674	0.1772	0.1637	0	0	0	0	0	0.2613	0.1019	0	0	0	0	0	0	0.1257	0	0	0.0989	0.2042	0	0.0578	0.073	0	0	0	0	0	0	0	0	0.0568	0	0	0.1486	0.0681	0.0682	0	0	0	0	0	0.5735
AC010320.3	0	0.1537	0.0823	0	0.1123	0.0941	0.2474	0	0	0.0867	0	0.117	0	0.3647	0	0.276	0.1089	0	0	0	0	0	0.0757	0.1698	0	0.5702	0.3915	0.0807	0.4079	0	0.122	0	0.9359	0	0.1169	0	0.1111	0.1585	0.0849	0.1148	0.1037	0	0.0952	0.0928	0	0	0	0.1032	0
AL513327.1	0.1954	0.3166	0.2383	0.1409	0.1	0.4295	0.2341	0.3817	0.3636	0.1254	0.151	0.2996	0.2157	0.6903	0.19	0.041	0.1455	0.2222	0.3969	0.1085	0.057	0.1562	0.354	0.2553	0.4305	0.3386	0.7082	0.5837	0.4314	0.7133	0.4211	0.25	0.3647	0.1235	0.4686	0.1715	0.1732	0.2029	0.0756	0.3451	0.3348	0.0953	0.8375	0.4132	0.2605	0.1221	0.8353	0.2759	0.0743
AC093227.1	0.1803	0.1011	0.0541	0.128	0.2583	0.1237	0.0813	0.4507	0.1917	0.2279	0.2058	0.1923	0.3371	0.2997	0.1402	0.0907	0.0716	0.1514	0.1758	0.1457	0	0.173	0.1244	0.0837	0.2723	0.4686	0.0643	0.0265	0.1676	0.1089	0.3609	0.1845	0.3076	0.0521	0.3458	0.2363	0.1096	0.3125	0.1395	0.1886	0.2727	0.3126	0.0939	0.2135	0.0366	0.0832	0.0725	0.0339	0
AC083855.2	0	0.2749	0.184	0.5224	0.1004	0.4206	0.9954	0.4086	0.0521	0.0775	0.653	0.7322	0.2038	1.182	0.0636	0.1234	0.0973	0.2745	0.239	0.0792	0	0.2353	0.2369	0.038	0.0617	0.8921	0.0437	0.3606	0.2279	0.3456	0.0545	0.251	0	0.425	0.1568	0.1377	0.2981	0.0354	0.1139	0.2566	0.4172	0.0425	0.4257	0.0415	0.1494	0.2262	0.2959	0.8307	0.2982
AF241728.2	0	0	0.0301	0	0.1231	0	0.0452	0.0835	0.0426	0.0317	0	0	0	0	0.104	0	0	0	0.0651	0	0	0	0.0277	0.0621	0	0	0.0715	0.0295	0	0.0807	0.0446	0	0	0	0	0.1126	0.0406	0	0	0.042	0.0758	0.0348	0	0	0	0	0.0403	0	0
AC007038.1	0.1325	0.2322	0.3481	0.2941	0.1356	0.1705	0.2242	0.138	0.1409	0.4188	0.063	0.4947	0.9637	0.5508	0.2577	0.2223	0.1973	0.4637	0.323	0.0535	0.0618	0.106	0.2286	0.1026	0.2502	0.6315	0.4729	0.1949	0.7391	0.6005	0.1474	0.1357	0.7067	0.0957	0.3531	0.4342	0.2014	0.3829	0.5129	0.5547	0.3758	0.3447	0.2876	0.4484	0	0.2038	0.5332	0.3118	0.2418
AC011447.3	0.0063	0.0044	0.0142	0.0168	0	0.0054	0.0214	0.0593	0.0202	0.03	0.006	0.0202	0.0394	0.042	0.0246	0.0053	0.0063	0.0177	0.0205	0.0306	0.0177	0.0505	0	0.0343	0.0398	0.0329	0.0056	0.0093	0.0294	0.0191	0.0211	0.0129	0	0.0274	0.0404	0.0355	0.0192	0.0183	0.0391	0.0397	0.0359	0.0329	0.0219	0.016	0.0193	0.0146	0.0191	0.0178	0.0231
LINC01146	4.6182	5.8643	3.2275	9.6009	3.5798	2.9546	8.824	3.148	4.472	5.6687	3.9199	5.218	8.4854	6.2273	4.9108	4.4215	2.884	6.4633	6.8848	2.8728	2.4014	5.9314	7.5837	4.3353	5.3204	5.8774	3.5446	4.021	8.7613	4.8306	7.199	5.5704	5.7586	8.0067	6.8523	6.3504	3.7255	4.6288	6.3266	9.6142	12.3358	3.7977	5.1321	5.7645	3.375	4.4441	3.9006	4.3561	4.6465
Z68871.1	0.2597	0.2729	0.0974	0.6147	0.2658	0.1114	0.1952	0.2705	0.1841	0.1026	0.1647	0.2308	0.2248	0.1439	0.0561	0.0363	0.2148	0.1212	0.2813	0.3497	0	0.2076	0.2987	0.2345	0.109	0.3	0.1544	0.2228	0	0.1743	0.3851	0.0443	0.2769	0.0625	0.2306	0.5672	0.2192	0.3751	0.1675	0.634	0.0818	0.1501	0.3381	0.1098	0.044	0.1664	0.1306	0.0407	0
LINC02870	0	0	0.0722	0	0.0246	0.1031	0.0542	0	0	0	0	0	0.025	0.02	0	0	0	0.0336	0	0	0	0	0	0.0372	0.0605	0.0416	0	0.0353	0	0	0	0	0	0	0.0512	0.0225	0.0244	0.0174	0.0558	0.0252	0.0227	0.0208	0	0	0	0.0185	0	0	0
AC020659.1	0.0073	0.0153	0.06	0.1741	0.0074	0.0249	0.0819	0.0303	0	0.0172	0.0829	0.0852	0.1207	0.1268	0.0188	0	0.036	0	0.0354	0.0059	0	0.0232	0	0.0731	0	0.2139	0.0713	0.0427	0.216	0.0293	0.0162	0.0297	0.0929	0	0.0232	0.0476	0.0294	0.042	0.0112	0.0304	0.0686	0.0063	0.0378	0.0184	0.0148	0.0168	0.0804	0.0615	0.0618
AC022211.1	0	0	0.1026	0.0607	0	0	0	0.1425	0	0	0	0	0	0.0568	0	0	0	0	0	0	0	0	0	0	0	0	0.061	0	0	0	0	0	0	0	0	0	0	0	0	0	0	0.0593	0.1781	0	0.0695	0	0	0.0644	0.1664
AL353759.1	0.0622	0.0435	0.0233	0.0828	0.1272	0	0.035	0.0647	0	0.0982	0.0591	0.0331	0.1291	0.0775	0.0403	0.0521	0.0617	0	0.0505	0.0251	0	0.0497	0.0214	0.0241	0	0.0808	0.0277	0.0228	0.1444	0	0.0691	0.0636	0.1326	0.0449	0.0662	0	0	0.0224	0	0.1301	0.0881	0.0808	0	0.0263	0	0.0239	0	0.0292	0
PABPC4-AS1	0	0	0	0.0618	0	0.0299	0.0785	0	0	0.1101	0.0331	0.0371	0	0.0868	0	0.0292	0	0	0	0	0	0	0.024	0.027	0.1315	0.1207	0.0621	0.0512	0	0.1052	0.0387	0.1069	0	0	0.1485	0.0326	0	0.0503	0.0809	0.0729	0.1317	0	0.1209	0.1178	0	0	0.1051	0.0328	0
CYP4A22-AS1	0	0.0746	0.0799	0.1418	0	0.0457	0.1201	0.0555	0.0566	0.0421	0	0	0	0.0885	0	0.1339	0.0528	0	0.0865	0.043	0	0	0.0735	0.0824	0.067	0.0923	0.0475	0	0.1485	0	0.2369	0	0	0.0769	0	0.1495	0	0.1154	0	0	0.1007	0.0462	0.0462	0.045	0.0541	0.0409	0	0.1002	0.0648
AL049840.6	0	0.0622	0.1333	0.2366	0.1818	0	0.4007	0.1851	0	0.0702	0.0845	0.1895	0.4614	0.5907	0.2303	0	0.1763	0.373	0	0.1435	0	0.4262	0.1226	0	0.1118	0.1539	0.1585	0.7838	0.7431	0.2683	0.1976	0	0.3789	0	0.0947	0.3326	0	0.0642	0.0688	0.3718	0.4199	0.077	0.4627	0.3005	0.1804	0.1366	0.8935	0	0.3242
HOMER3-AS1	0.0884	0.1445	0.0221	0.0261	0.0904	0.1263	0.2657	0.0614	0	0.0233	0.028	0.2513	0.0612	0.0245	0.0764	0.0247	0.0292	0.1237	0	0.0238	0.0275	0.0471	0.061	0	0.1112	0.1276	0.1576	0	0.0821	0.0297	0.0655	0.1206	0	0.1702	0.0942	0.0276	0.1193	0.0213	0.0228	0.2465	0.0835	0.1532	0.0511	0	0.0299	0	0.0592	0.0554	0.1433
NARF-IT1	0	0.0447	0.2393	0	0.0653	0	0	0.0664	0.0678	0.0504	0.0607	0.34	0	0.954	0	0	0	0	0.2072	0	0	0.102	0	0.0494	0	0.1657	0.1138	0.2344	0.1778	0.1284	0.2128	0.0653	0.136	0.0921	0.1359	0.0597	0.0646	0	0.0494	0.2002	0.1206	0.1659	0.1661	0.2697	0	0.049	0.0641	0.18	0
AC004596.1	0.0929	0.0651	0.0697	0.1649	0	0.0797	0.1047	0	0	0	0	0.099	0.0965	0	0	0.0779	0.1843	0	0	0.075	0	0	0	0.1438	0.5845	0.3218	0	0.0683	0	0.0935	0.2066	0	0.1981	0	0.099	0.0869	0	0.0671	0	0	0.5267	0	0.1612	0	0	0	0	0.0874	0
AC232271.1	0.289	0.0759	0.1084	0.497	0.0555	0.0465	0.1222	0.6585	0.096	0.0999	0.1546	0.5586	0.1689	1.276	0.0468	0.1514	0.4661	0.3034	0.3815	0.0292	0.2023	0.1155	0.187	0.2656	0.1137	0.3129	0.145	0.1195	0.1175	0.0727	0.2612	0.0924	0.2311	0.0261	0.2502	0.2198	0.0366	0.1957	0.1398	0.378	0.3756	0.1096	0.2038	0.2291	0.0917	0.2222	0.2362	0.187	0.022
AC018647.2	3.5262	4.3441	3.9603	4.9956	3.3219	2.6236	3.5022	4.0376	4.1341	3.8096	2.9651	4.0842	4.0631	2.7172	2.24	4.151	2.3175	2.9088	4.7425	2.8959	1.9613	5.0038	5.2531	2.7565	2.9686	3.5503	3.2393	2.9361	3.6138	2.6333	4.0128	3.1311	3.7851	3.4576	4.0561	5.6394	2.9689	3.9211	4.0486	4.8989	2.8032	3.4115	2.8377	2.2613	1.9208	2.8186	2.5717	2.3296	1.3491
AC016727.1	1.3436	1.8257	1.2526	0.524	1.2292	0.5238	0.8723	2.0355	1.7532	1.3509	0.9293	2.5183	1.1207	1.3197	0.9235	1.997	0.9899	2.4502	1.1576	1.7104	0.7789	0.1953	1.2783	0.8981	1.2555	1.2344	0.9988	0.6735	1.2298	1.3322	2.4679	1.7502	1.3025	1.8526	1.8438	1.8292	1.3198	1.1908	0.8508	1.6614	0.6542	1.6943	0.8305	1.0329	0.7028	1.7059	0.5118	1.0154	1.6094
THAP9-AS1	3.2121	5.0247	1.9417	4.7025	3.0133	4.9165	4.6154	7.3649	2.5258	3.498	2.0366	6.5774	3.8347	5.6174	2.6167	3.245	3.6414	2.4038	3.8052	2.9463	1.249	2.5503	2.7089	1.5366	2.8216	3.4782	2.9847	2.3125	7.9196	4.2671	4.5524	1.8493	3.4728	3.3833	2.2224	3.6642	0.5875	3.238	3.1594	3.7576	4.4169	1.6535	2.4589	1.245	3.1825	2.8638	4.1951	3.1593	1.7092
AL603839.2	0.5389	0.1259	0.2696	0.2392	0.7353	0.2311	0.7089	1.4032	0.2865	0.5676	0.1708	1.0536	0.5598	0.5972	0.2328	0.1506	0.1783	1.0056	0.2918	0.2177	0.0838	0.5745	0.2479	0.4866	0	0.6225	0.1602	0.2642	1.0852	0.0904	0.3996	0.6435	0.3831	0.6487	0.3828	1.261	0.7279	0.7135	0.3476	0.188	1.1036	0.2336	0.3898	0.9115	0.1824	0.7596	0.4517	0.0845	0.1092
AC079385.3	0	0	0	0.1076	0.1241	0	0.2051	0	0	0.0479	0	0.1939	0.063	0.0504	0	0	0	0	0	0	0	0	0	0.0469	0	0	0	0	0	0	0	0.1241	0	0	0	0.0567	0.0614	0.0438	0	0	0.0573	0.1051	0	0	0	0	0.061	0	0
AC109449.1	0.0582	0	0	0.0516	0.0298	0	0.1312	0.0606	0.0309	0.046	0	0.2171	0	0.0242	0	0	0	0.0407	0.1418	0	0	0.0465	0	0.0901	0.0732	0.0756	0.0778	0.0642	0.1622	0	0.1294	0.0298	0.062	0.042	0.031	0.0272	0	0.063	0	0.0913	0.11	0	0	0.0738	0	0.0671	0.0293	0	0
AC022007.1	0.1322	0.1567	0.1526	0.4061	0.0728	0.061	0.172	0.2436	0.2162	0.1928	0.1547	0.2386	0.2324	0.3211	0.2241	0.1023	0.1211	0.0996	0.2643	0.0739	0.0854	0.3089	0.1824	0.3384	0.1664	0.2554	0.0998	0.0972	0.1229	0.1024	0.2036	0.229	0.1084	0.0734	0.1409	0.3236	0.1957	0.2644	0.2597	0.1596	0.2403	0.1322	0.1059	0.0946	0.1859	0.1642	0.092	0.2871	0.1855
ERLNC1	0.3512	0.0671	0.0958	0.1134	0.0327	0.0274	0.072	0.0665	0.1697	0.1513	0.0911	0.1702	0.0332	0.1857	0.2483	0.4015	0.2852	0.2234	0.0519	0.2063	0	0.5105	0.1542	0.2224	0.1206	0.083	0	0	0	0.1286	0.2486	0.0327	0.0681	0	0.2722	0.2988	0.0647	0.392	0.173	0.1336	0.1207	0.0277	0.0554	0.027	0.0324	0.1227	0.0963	0.0601	0.0388
AC078795.1	0	0.0219	0.0351	0.0554	0	0.0535	0.0352	0.0325	0.0332	0.037	0	0	0.0486	0.1167	0.0202	0.0131	0.0929	0.0437	0.0507	0.063	0	0	0.0754	0.0845	0.0786	0.0405	0.0557	0.0459	0.0145	0.1257	0.0868	0.016	0.0333	0.0451	0.0998	0.0292	0.0158	0.0676	0.0121	0.0653	0.0295	0.0406	0.0406	0.1847	0.0475	0.012	0.0628	0.0147	0
LINC01515	0.1875	0.1721	0.1645	0.1149	0.1459	0.1336	0.2382	0.2476	0.1264	0.2128	0.1105	0.1549	0.2853	0.1427	0.1677	0.3233	0.173	0.1368	0.2403	0.1621	0.106	0.114	0.2588	0.1615	0.0997	0.2814	0.0848	0.0718	0.2037	0.2047	0.2408	0.0973	0.3999	0.0916	0.1942	0.3312	0.2327	0.1755	0.1962	0.221	0.0749	0.1259	0.1329	0.1407	0.1582	0.1929	0.0611	0.1516	0.0931
NNT-AS1	2.4496	3.5211	1.8276	3.601	2.3129	1.4687	2.8175	3.7649	2.388	2.6837	1.8825	3.2934	2.8215	2.4792	2.0743	2.0597	1.9015	3.0648	2.9192	2.132	1.2183	4.2424	2.6346	2.4773	1.3163	3.8366	2.0975	2.4667	2.0679	1.908	3.2474	1.7816	2.5298	1.4701	2.9393	3.8826	2.7019	3.1072	2.2001	3.6205	2.773	3.2555	0.9808	2.2437	1.3186	2.2771	1.5953	1.3277	1.7159
AC027237.3	0.0416	0.2331	0	0.0369	0.0213	0.0535	0.0586	0.1191	0	0.0082	0.0198	0.0111	0.0432	0.2679	0.027	0.0436	0.0206	0.0146	0.0338	0	0.0194	0.0332	0.0143	0.0241	0.0262	0.045	0.0835	0.0459	0.0676	0	0	0.0319	0	0.1352	0.2659	0.0097	0.0105	0.0826	0.0483	0.0761	0.0197	0.018	0.0271	0.0088	0	0.04	0.0627	0.0587	0.0379
AC004908.3	0.1569	0.055	0	0.2786	0	0	0	0.2452	0.3337	0.062	0.2239	0.1674	0.0815	0.7173	0.2034	0.1974	0.1557	0.3294	0	0.0634	0	0	0.0541	0.3644	0	0.4078	0.07	0	0.5834	0.474	0.2618	0.0803	0.3347	0.6801	0.2508	0.2938	0.0795	0.2833	0.0607	1.0673	0.1483	0.068	0.1362	0.2654	0	0.2413	0.1578	0.0738	0.0954
AC034236.2	0.8224	0.4695	0.1143	0.5137	0.1559	0.2351	0.5495	1.4276	0.5182	0.5053	0.0869	1.2668	0.3797	0.7088	0.1974	0.3065	0.1209	0.2558	0.6433	0.4183	0.0284	0.8767	0.3363	0.3772	0.5367	0.475	0.0815	0.3807	0.453	0.3067	0.6437	0.2806	0.2599	0.484	0.3895	0.5417	0.1851	0.286	0.2122	0.4143	0.6334	0.1849	0.1322	0.2576	0.1856	0.2576	0.1838	0.2867	0.3334
AC018645.3	2.1819	4.0766	2.183	3.0434	3.8278	2.3167	3.6318	7.3587	3.8664	3.7757	2.668	2.5484	2.6981	3.1087	2.0201	2.7877	2.2684	3.199	3.0384	1.5948	0.8726	2.6582	4.0148	2.493	2.7462	3.5102	2.9658	2.9029	4.8283	3.2429	2.08	4.9981	3.767	2.4013	6.0892	3.501	2.105	3.6017	2.4928	3.0439	4.1245	2.4321	3.5171	3.4268	2.1101	3.5145	4.8067	2.3467	2.2747
AL136038.4	0.101	0.0943	0.0253	0.0896	0.1033	0.0866	0.0759	0.1753	0.0358	0.0532	0.064	0	0.1748	0.1958	0.2618	0.0564	0.0334	0.0942	0	0.0272	0	0.1076	0.0697	0.1042	0.2542	0.1166	0.06	0	0.1564	0.2033	0.1872	0.0689	0	0.1945	0.0717	0.126	0.0341	0.0729	0.0261	0.1409	0	0.0584	0.1169	0.0285	0	0.0518	0.1693	0.0317	0.1638
GNG12-AS1	0.5237	0.6346	0.3186	0.402	0.3911	0.437	0.9256	0.5159	0.5267	0.8274	0.2827	0.483	0.4116	0.3999	0.4953	0.2373	0.3371	0.5546	0.8508	0.4002	0.0925	0.3847	0.5957	0.3286	0.4988	0.6743	0.3283	0.385	0.5919	0.57	0.5982	0.4201	0.6339	0.3476	0.7239	0.9935	0.6452	0.5724	0.4163	0.8589	0.5083	0.7485	0.5037	0.4429	0.3449	0.4026	0.484	0.333	0.1721
AC107959.3	0	0.078	0.0835	0.5929	0.057	0	0.5649	0.1739	0.0592	0.044	0	0.2374	0.5204	0.2776	0.1443	0.0467	0	0.1558	0.1809	0.0899	0	0.356	0.1152	0.1723	0.2102	0.434	0	0.2046	0.5691	0.056	0.1857	0.1139	0.1187	0.5629	0.0593	0.1042	0.5639	0.4422	0.3447	0.0582	0.5261	0.0965	0	0	0.2261	0	0.056	0.0524	0
AC093620.1	0.0841	0.1768	0.0631	0.224	0	0.0721	0.0948	0.0876	0.1789	0.1329	0.08	0.3588	0.0874	0.2097	0	0.1411	0	0	0.2733	0	0.157	0.1345	0.058	0	0.1059	0	0.075	0.0618	0.3127	0.0847	0.2807	0	0.3588	0	0.0896	0.3149	0.0852	0	0.2604	0.176	0.477	0.1459	0.073	0.2845	0	0.0647	0	0.2375	0
CYP2U1-AS1	0.1645	0.461	0.2522	0.2095	0.0732	0.1901	0.121	0.4022	0.3346	0.2599	0.1496	0.1068	0.2972	0.1724	0.2503	0.5817	0.1916	0.2602	0.3718	0.3987	0.2736	0.4231	0.5873	0.2934	0.153	0.285	0.37	0.1052	0.1994	0.216	0.3182	0.2123	0.2898	0.2169	0.3963	0.5489	0.5361	0.2479	0.2768	0.2844	0.0946	0.372	0.2359	0.1633	0.2542	0.143	0.3165	0.1548	0.1479
LINC01979	0.3256	0.0391	0.0628	1.2718	0.2285	0.0479	0.3672	0.0291	0.0099	0.0147	0.7964	0.3671	0.6572	0.1469	1.3386	0.039	0.7294	0.013	0.7255	1.1725	0.0868	0.7439	0.0193	0.9506	0.3747	0.266	0.2158	0.4241	0.1556	0	0.0517	0.0381	0.0992	0.3225	0.0793	0.0871	0.1791	0.0873	0.18	0.4088	0.8706	0.1049	0.0485	0.0551	0.085	0.186	0.0187	0.4991	0.2829
AC138028.6	0.0331	0.1159	0	0.1469	0	0.0851	0.2612	0.1379	0.0352	0	0.0944	0.0353	0.0344	0.22	0.0429	0	0.1642	0	0.1613	0.0535	0.0309	0.0529	0.0228	0.0512	0.4581	0.2867	0.059	0.1216	0.1845	0.0666	0.0368	0.1693	0.0706	0.0478	0.141	0.0929	0.067	0.1195	0	0.0346	0	0.0574	0.0862	0.056	0	0.1018	0.0666	0.0934	0
AC007285.1	0	0	0	0	0	0	0.1068	0.0986	0.1007	0.0748	0	0	0.0983	0.0787	0.1227	0	0.094	0.1325	0	0	0	0	0.0653	0.0733	0	0	0.1689	0	0	0	0.1053	0.0969	0	0.2735	0	0	0	0.0684	0	0	0.2684	0.0821	0.1643	0.0801	0.0961	0.0728	0.1904	0	0
AF131215.5	0.2023	0.2481	0.1898	0.5837	0.1553	0.1301	0.4563	0.7639	0.0807	0.1199	0.1924	0.2158	0.2364	0.6096	0.3278	0.3393	0.3012	0.2832	0.2054	0.2452	0	0.4044	0.2618	0.4111	0.4138	0.6573	0.2482	0.2417	0.3291	0.1019	0.2813	0.1035	0.2697	0.2557	0.4582	0.3788	0.3075	0.2557	0.5481	0.344	0.6693	0.1535	0.1756	0.2353	0.0514	0.1361	0.2289	0.0714	0.0615
NPTN-IT1	0.0215	0.1204	0.0161	0.1335	0.022	0.1658	0.0242	0	0.0457	0.017	0	0.1145	0.2008	0.3392	0.0835	0	0.0426	0.2104	0.1396	0.0694	0	0	0.1038	0.1663	0.2974	0.1675	0.2299	0.2053	0	0.1298	0.1433	0.044	0.0916	0	0.3433	0.1608	0.0653	0.1551	0.0166	0.0674	0.1421	0.0372	0.0559	0.1272	0.0436	0.0165	0.0216	0.1617	0
AL137127.1	0.1153	0.1212	0.1298	0.1663	0.0295	0.0495	0.1625	0.1051	0.0766	0.0797	0.096	0.1998	0.1797	0.1677	0.1495	0.0967	0.1431	0.0605	0.0468	0.1165	0.1883	0.1153	0.1591	0.0893	0.1089	0.2622	0.1929	0.0742	0.2814	0.029	0.2405	0.118	0.0922	0.1874	0.1843	0.081	0.0438	0.1978	0.0781	0.1508	0.1362	0.175	0.2502	0.1463	0.1317	0.1441	0.203	0.2035	0.2981
AC023090.1	0	0	0	0.1734	0	0	0	0	0	0	0	0	0	0	0	0	0	0	0	0	0	0	0	0	0	0.3385	0.0871	0.0718	0	0.0984	0	0	0	0	0	0	0.099	0	0.0756	0	0.0923	0	0	0	0	0	0	0	0
AC004076.2	0.1623	0.1034	0.0443	0.131	0.0604	0.0886	0.0998	0.0769	0	0.07	0.0702	0.1731	0.0613	0.1349	0	0.0247	0.0439	0.0207	0	0.0119	0.0826	0.0708	0.0305	0.0457	0.0371	0.0256	0.0658	0.0326	0.1234	0.0594	0.0985	0.0755	0	0.0853	0.0157	0.1243	0.0299	0.0853	0.0343	0.1235	0.1395	0.0384	0.0128	0.0998	0.0599	0.0794	0.0594	0.0556	0.0359
AL157932.1	0	0.0947	0	0.3598	0.1383	0	0.6093	0.2814	0.5746	0.1067	0.1285	0.2881	0.1403	0.1123	0.5253	0.5664	0.1341	0.1891	0.2195	0.1091	0	0	0.0932	0	0.6801	0.5852	0	0	0.3767	0.272	0.3005	0.1383	0.2881	0.1951	0.4319	0.1265	0.1369	0.0976	0.2091	0.4241	0.1277	0	0.7036	0	0.1372	0	0.2717	0.1271	0
AL161729.4	0	0.1444	0.0773	0.0914	0	0	0	0.2146	0	0.3256	0	0	0	0	0	0	0	0	0	0.0832	0	0	0	0	0	0.1785	0	0	0.4788	0	0	0.1054	0	0	0	0	0	0.0744	0	0	0.1948	0	0.0894	0.0871	0	0	0.1036	0	0.1253
AL031846.2	0.1336	0.0374	0.01	0.0474	0	0.0458	0.0452	0.1948	0.0568	0.095	0.0254	0.2849	0.222	0.3664	0.0173	0.056	0.0133	0	0.2821	0.0648	0	0	0.0277	0.2378	0.0336	0.2546	0.0596	0.0589	0.1366	0.0538	0.3417	0.0547	0.2564	0	0.1566	0.1626	0	0.0965	0.0724	0.1538	0.0631	0.0811	0.1044	0.305	0.0271	0.0822	0.0537	0.0377	0.0487
AC010168.2	0.0542	0.1329	0.1153	0.3047	0.1479	0.093	0.0917	0.16	0.1153	0.1427	0.0516	0.2312	0.122	0.3004	0.1522	0.0758	0.2062	0.1138	0.3229	0.0146	0.0084	0.0289	0.1184	0.2378	0.0569	0.2583	0.1451	0.0797	0.2771	0.2001	0.2613	0.111	0.1927	0.0522	0.1733	0.1607	0.0366	0.2284	0.1259	0.2647	0.2049	0.0392	0.1333	0.2903	0.0826	0.0972	0.1272	0.0255	0.033
SNHG1	1.7541	2.2936	1.7426	3.8048	1.9595	3.0616	4.0254	6.4459	1.5104	1.5614	1.4686	4.558	2.7587	5.544	1.6812	1.0047	3.126	1.798	3.1709	0.9381	0.8069	2.1925	2.0883	3.0118	2.2544	4.259	2.6226	2.87	9.024	2.3009	2.7065	1.5804	1.8968	2.4446	1.8823	1.8846	0.7508	2.8547	2.4571	3.9162	6.5966	2.0027	4.5568	1.5252	3.3743	2.5641	6.6465	3.7084	1.5024
AC010834.3	0.47	0.4025	0.2743	0.5563	0.1603	0.1344	0.4711	0.4352	0.1111	0.2888	0.298	0.3342	0.217	0.6077	0.2708	0.4817	0.6219	0.2924	0.5939	0.1688	0	0	0.3243	0.4447	0.1315	0.7691	0.1864	0.192	0.3398	0.4207	0.8132	0.2138	0.4455	0	0.5009	1.0266	0.1058	0.3395	0.2021	0.765	0.1975	0.2717	0.1813	0.1767	0.2121	0.1606	0	0.1474	0.0635
IL10RB-DT	0.4842	0.6015	0.3303	1.0355	0.9236	0.6229	1.1169	1.0087	0.4681	0.6434	0.3559	0.6338	0.7088	1.0244	0.2853	0.2953	0.415	0.4621	0.3576	0.5335	0.1232	0.4576	0.3189	0.3407	0.8865	0.839	1.0014	0.8254	0.5933	0.5319	0.4406	0.5182	0.6103	1.1446	0.4456	0.4532	0.6912	0.3338	0.8007	1.0363	0.8738	0.3244	0.8597	0.4467	0.6929	0.6599	0.5313	0.6007	0.7496
AC078993.1	0	0	0	0	0	0.0276	0.1452	0	0	0.0254	0	0	0.0334	0.0268	0.0417	0.054	0	0.1352	0.2093	0	0.0601	0	0	0.0249	0	0.0279	0	0	0	0.1621	0.0716	0	0	0	0	0	0.0326	0	0	0.2021	0	0.0279	0.0279	0	0	0	0	0	0
DHRS4-AS1	15.1331	8.6297	6.301	6.572	4.0649	2.5748	4.505	7.1189	7.8413	7.6062	4.4018	8.5461	10.6283	5.2269	7.4067	13.3166	8.5059	10.8254	7.5286	14.5242	4.2485	7.5585	10.7186	12.7561	6.3149	7.581	5.9934	3.3644	2.8875	3.7243	15.0355	7.6077	12.6077	4.1522	7.1346	12.5666	10.2182	9.9015	9.9732	7.6617	4.1769	10.2352	2.5	6.8213	4.0865	10.6296	2.9435	3.9074	3.482
AC010973.1	0	0	0	0	0.0982	0	0	0.1	0	0	0	0	0	0.0798	0	0	0	0	0.1559	0	0	0	0	0	0	0	0	0	0.0892	0	0.3202	0	0	0	0	0.1797	0.0972	0	0	0	0.0907	0	0	0.0812	0	0	0.0965	0	0
AC111000.4	0.2108	0.1817	0.073	0.5756	0.0664	0.0417	0.1462	0.1689	0.4309	0.1153	0.1388	0.5359	0.3873	0.1347	0.1471	0.068	0.1931	0.2042	0.3424	0.1179	0	0.2333	0.0671	0.3012	0.1224	0.646	0.1446	0.0834	0.1507	0.0979	0.4688	0.365	0.5186	0.2576	0.2246	0.258	0.1314	0.1639	0.2008	0.2884	0.429	0.1406	0.0844	0.0686	0.0658	0.1496	0.1957	0.2136	0.0592
AP000766.1	0.4738	0.9046	0.5422	0.8727	0.4122	0.3352	0.7213	0.7032	0.7305	0.5147	0.383	0.72	0.443	0.699	0.3071	0.6356	0.4232	0.3481	0.6543	0.3924	0.3648	0.6251	0.9563	0.3209	0.5516	0.7491	0.6763	0.4703	0.4734	0.4771	0.7378	0.5335	1.0105	0.8213	0.8331	0.8426	0.516	0.7785	0.6326	0.9048	0.7501	0.6367	0.2982	0.6912	0.2526	0.7194	0.5242	0.68	0.1441
AP003392.1	0	0.2628	0.1407	0.6659	0	0.3217	0.5287	0.293	0.0997	0.2222	0.2675	0.1	0.1948	1.7145	0.2431	0.5503	0.3722	0.7874	0.914	0.2273	0	0.2999	0.5823	0.1452	0.5901	0.6498	0.5019	0.4826	0.3486	0.6609	0.5214	0.3839	0.5999	0	1.199	0.0878	0.4749	0.5417	0.3629	1.4716	0.2659	0.0813	0.6511	0.2379	0.0952	0.5046	0.6601	0.2647	0
AC006213.7	0.2255	0	0.0846	0.1501	0.1154	0.0483	0.1271	0	0.1199	0	0	0.3006	0.0586	0.0937	0.2923	0	0.0559	0.1578	0	0.1366	0	0	0.0778	0.0873	0.1419	0.2442	0.2011	0	0	0.1703	0.1254	0.0577	0	0.0814	0.2403	0.1055	0.0571	0.0407	0.0436	0.118	0.0533	0.0977	0	0	0	0.13	0	0.1591	0
SEMA6A-AS1	0.1387	0.0972	0.039	0.2308	0.0532	0.0743	0.0977	0.1444	0.0737	0.1369	0.0824	0.1294	0.2341	0.4322	0.0899	0.0436	0.2236	0.1456	0.1127	0.084	0.0162	0.0277	0.1316	0.2013	0.0655	0.2102	0.0773	0.102	0.145	0.0175	0.2699	0.071	0.2588	0.1252	0.1662	0.2434	0.0176	0.2003	0.0939	0.0907	0.1966	0.0601	0.1354	0.2199	0	0.1466	0.1569	0.1468	0
AL353708.1	0.2341	0.3554	0.0878	0.1039	0.2795	0.1673	0.5719	0.3251	0.0415	0.1541	0.0371	0.3328	0.4053	0.2918	0.0506	0.4253	0.271	0.1092	0.3803	0.4097	0.2548	0.0624	0.1346	0.2416	0.1473	0.2704	0.1044	0.1721	0.3989	0.1178	0.3905	0.2396	0.416	0.1127	0.4157	0.1826	0.2371	0.3381	0.1812	0.0816	0.3319	0.4059	0.1016	0.4289	0.1189	0.21	0	0.257	0.1898
UBE2D3-AS1	1.2774	1.2841	0.7085	0.986	1.2504	0.9526	1.8161	2.6031	0.9448	1.3163	0.581	2.7837	0.6923	1.1078	0.5039	1.8161	1.0472	0.6218	1.173	1.0768	1.192	0.2664	1.1113	1.4616	1.398	1.732	0.6936	0.6125	1.084	0.7269	1.3589	0.8527	1.1845	0.8023	1.0061	1.8194	1.0127	1.7247	0.8167	1.8595	1.1549	1.4445	0.5785	1.0333	0.9588	0.9393	0.391	0.9931	1.2159
AC008764.2	1.4347	0.5483	0.5872	1.505	0.1335	0	1.0295	2.0377	0.2773	1.1334	0.4962	3.4773	0.6774	3.5772	1.0144	0.9842	0.6472	0.9127	1.0595	2.4234	0	0.6257	0.27	1.5143	1.8057	1.6948	0.8144	0.7672	0.9698	0.1313	4.6419	0	0.5563	0.7536	3.7525	1.0987	0.5285	1.978	0.4038	3.0022	1.1095	1.2438	0.6792	1.3236	0.1324	0.5013	0.6559	0.7365	0
AL451123.1	0.045	0.0946	0.0225	0.0977	0.0051	0.0386	0.1072	0.0625	0.0638	0.0316	0.0238	0.1067	0.0935	0.3118	0.0648	0.0377	0.134	0.098	0.0894	0.0364	0.0093	0.088	0.0587	0.0542	0.1322	0.1907	0.0402	0.0846	0.1255	0.0907	0.089	0.0256	0.1067	0.1156	0.1119	0.1124	0.0557	0.1662	0.0736	0.2093	0.3168	0.013	0.0738	0.0508	0.0406	0.0769	0.0604	0.0565	0.0365
AC100797.1	0	0	0	0.1378	0	0	0	0.1616	0	0.1226	0	0	0	0.129	0	0	0	0	0	0	0	0	0.2142	0	0.1953	0.1344	0	0.2282	0.1442	0	0	0	0	0	0.1654	0	0	0	0.2402	0	0	0	0.4041	0.1312	0.1576	0	0	0	0
STAM-AS1	0	0.0265	0.0142	0.0671	0	0.0486	0.0213	0.1968	0	0	0	0.0605	0	0.1099	0.0245	0.0317	0.0563	0	0.0921	0	0	0.0302	0	0.0439	0	0	0	0	0.0527	0.0381	0.021	0.0387	0	0.0273	0.0403	0.0354	0.0191	0	0.0146	0	0.0179	0.0164	0	0.016	0.0192	0.0145	0	0	0
AL117336.2	0.619	0.2891	0.3871	0.5189	0.4575	0.1475	1.0858	0.7522	0.3291	0.4075	0.3598	1.577	1.0359	0.343	0.2229	0.865	0.5119	0.2888	0.6146	0.3056	0.2888	0.3849	0.6882	0.4525	0.7791	0.4171	0.5215	0.354	0.7032	0.3462	1.224	0.5632	0.9535	1.3413	0.1832	0.5472	0.4181	1.1425	0.7187	1.0075	1.0727	0.9243	0.8059	0.8725	0.5937	1.0575	0.1038	0.5178	0.3346
AL022311.1	0.048	0.0354	0.0417	0.0471	0.0414	0.0715	0.0883	0.0921	0.0483	0.0279	0.0528	0.0997	0.0577	0.0798	0.0393	0.036	0.0702	0.0389	0.0574	0.0428	0.0448	0.0283	0.0505	0.043	0.054	0.0678	0.0676	0.0576	0.1479	0.0432	0.0449	0.0543	0.0593	0.0328	0.0565	0.0426	0.0358	0.062	0.0352	0.0793	0.0645	0.046	0.0745	0.0449	0.0487	0.0524	0.1219	0.0523	0.0737
AC073529.1	0	0.0196	0.0735	0.1243	0.0143	0.048	0.0789	0.0292	0.0447	0.0221	0.0533	0.0448	0.0582	0.0465	0.0181	0	0	0.1567	0.0227	0.0339	0	0.0224	0.0483	0.0325	0.0529	0.0849	0	0.0309	0.0651	0.0282	0.0156	0.0143	0.0299	0.0202	0.0597	0.0262	0.0284	0.0809	0.0217	0	0.0265	0.0364	0.0243	0.0592	0.0426	0.0431	0.0282	0.0527	0
YEATS2-AS1	0	0.042	0.0225	0.1198	0.0153	0.0514	0	0.0312	0.0159	0.0237	0	0.032	0.0934	0.1994	0.0194	0	0.1339	0	0	0	0	0	0	0	0.0755	0.026	0.0401	0.0331	0.0557	0.0906	0.05	0.0153	0.1279	0.0217	0.016	0.0702	0.0456	0.0758	0.0348	0.0471	0.0142	0.026	0.0521	0.0127	0.0152	0.0115	0.0754	0.0282	0.0182
FAM13A-AS1	0.1354	0.1054	0.0602	0.1825	0.0154	0.0602	0.0565	0.0783	0.016	0.0832	0.0334	0.139	0.1406	0.4125	0.0715	0.0336	0.1244	0.1474	0.1792	0.0891	0.0468	0.016	0.0727	0.163	0.0757	0.2302	0.0895	0.059	0.1072	0.0353	0.2119	0.077	0.1711	0.0217	0.0962	0.122	0.0356	0.1122	0.0737	0.1521	0.1469	0.1174	0.1219	0.1823	0.0356	0.0848	0.0605	0.0519	0.0427
LINC01106	0.0642	0.0674	0.0843	0.1566	0.1642	0.0963	0.6512	0.117	0.0341	0.0887	0.1678	0.3593	0.15	0.1067	0.0832	0.0269	0.0159	0.1123	0.1043	0.0648	0.1048	0.1283	0.0996	0.2111	0.0404	0.2223	0.1288	0.1179	0.1789	0	0.1427	0.1314	0.0684	0.1854	0.1197	0.0901	0.0975	0.1274	0.0621	0.1846	0.0606	0.0417	0.1253	0.2171	0.0977	0.1603	0.1129	0.0906	0.078
AL132639.2	0.1804	0.4298	0.1083	0.4164	0	0.3095	0.1221	0.1879	0.1535	0.171	0.1716	0.1154	0.2624	0.06	0.3274	0.3933	0.1074	0.3535	0.3518	0.2915	0.0673	0.3462	0.1992	0.3352	0.3179	0.3126	0.0644	0.1592	0.1006	0.0727	0.2007	0.1847	0.6157	0.3128	0.2307	0.2364	0.2559	0.5994	0.4189	0.302	0.1023	0.1251	0.3132	0.061	0.2199	0.1387	0.0726	0.1358	0
AC061708.1	0.1083	0.3034	0	0	0	0	0.1221	0	0	0.0855	0	0.3463	0	0.4499	0	0	0.2149	0.303	0	0	0	0.1731	0	0.0838	0	0	0	0	0.3018	0	0	0	0	0	0.1154	0	0	0	0	0	0.1023	0.0939	0	0	0	0	0	0.2038	0
AC245060.7	0.1694	0.1424	0.0508	0.1654	0.0693	0.0436	0.191	0.1235	0.1261	0.0669	0.0483	0.1626	0.0528	0.1267	0.022	0.1704	0.0504	0.0237	0.1101	0.0547	0	0.1625	0.0351	0.0656	0.1066	0.1174	0.1813	0.0996	0.1732	0.0341	0.2449	0.2254	0.0723	0.0245	0.1625	0.0476	0.0172	0.0367	0.0787	0.1241	0.2081	0.1028	0.1176	0.0287	0.086	0.1172	0.1193	0.0319	0.0618
AC008115.3	0.0893	0.1878	0.2011	0.3172	0	0.1532	0.5036	0.093	0.095	0.2117	0.085	0.0953	0	2.45	0.2316	0	0.1773	0.6251	0.5805	0.0722	0	0.1428	0.4315	0.2766	0.2249	0.5417	0.3984	0.2627	0.4151	0.2698	1.0928	0	0.381	0.129	0.2856	0.2508	0.362	0.1935	0.2074	0.8412	0.1689	0.2323	0.7753	0.3022	0.4535	0.1373	0.3593	0.0841	0.4346
WARS2-AS1	0.1881	0.1168	0.1316	0.4403	0.0788	0.1467	0.4195	0.2939	0.1364	0.2601	0.1301	0.5335	0.2621	0.494	0.2383	0.2079	0.2079	0.1676	0.396	0.2625	0.0519	0.2325	0.0944	0.3177	0.1937	0.4889	0.1488	0.1163	0.3497	0.1765	0.4565	0.1313	0.2006	0.2347	0.4784	0.3602	0.1256	0.4292	0.2813	0.4474	0.3556	0.278	0.2264	0.2531	0.1433	0.1118	0.1763	0.1408	0.182
AL442125.1	0	0.092	0.0328	0.1036	0.0448	0.1626	0.0987	0.076	0.0155	0.0115	0	0.0156	0.1212	0.0727	0.0189	0.0122	0	0	0.0711	0.0118	0	0.0466	0.0503	0.0226	0.0184	0.0632	0.2342	0.0429	0.1085	0.0734	0.0162	0.3434	0	0.0421	0.0466	0.041	0.0296	0.0737	0.0226	0.0153	0.0551	0.0253	0.0633	0.0247	0.0444	0.0224	0.0587	0.1098	0.0177
AL031186.1	0.6369	0.1785	0.2867	0.4523	0.1304	0	0.4309	0.398	0.2709	0.1006	0.2423	0.4075	0.1323	0.5293	0.1651	0.2136	0.5056	0.3565	0.2069	0	0	0.4074	0.1758	0.493	0.3206	0.1103	0.4545	0.3746	1.4207	0.2565	0.7083	0.2607	0.5433	0.552	0.1357	0.1192	0	0.184	0.0986	0.6664	0.4816	0.3313	0.4422	0.4309	0.2587	0.2938	0.3843	0.2397	0.3099
AL357874.3	0.3744	0.1614	0.0864	0.6135	0.2063	0.3951	0.5195	0.4499	0.2143	0.4095	0.1369	0.3685	0.2692	0.2633	0.224	0.4829	0.3143	0.3627	0.7018	0.349	0.2419	0.967	0.2583	0.3343	0.3262	0.449	0.2826	0.2752	0.1071	0.2319	0.5445	0.2947	0.2457	0.1248	0.5216	0.4313	0.2334	0.7487	0.1783	0.3616	0.3538	0.2746	0.3999	0.1461	0.3801	0.2878	0.1738	0.1084	0.07
AC129507.1	0.4724	0.677	0.3867	0.4002	0.1099	0.0552	0.3147	1.722	0.0913	0.3562	0.5309	0.3893	1.6058	0.7852	0.3896	0.288	0.7245	1.1719	0.6977	0.7112	0	0.4463	0.4889	0.3158	0.5405	0.372	0.7087	0.3947	0.1796	0.6485	0.597	0.3296	1.1448	0.9925	0.5262	1.1455	0.9788	0.8373	0.698	0.4044	0.5885	0.6888	0.4659	0.0726	0.2616	0.2146	0.4967	0.5254	0.6268
LINC01836	0.6065	0.2428	0.1951	0.564	0.2956	0.5202	1.8563	1.1431	0.3071	0.2966	0.3296	1.2936	0.27	0.8401	0.4118	0.3632	0.4872	0.2425	1.3607	0.2567	0.4312	0.6466	0.3986	0.6259	0.2545	0.8256	0.0515	0.0637	0.9395	0.2908	0.2891	0.4138	0.4312	0.5006	0.8002	0.811	0.2926	0.7926	0.5365	0.4533	0.737	0.626	0.1504	0.3664	0.264	0.5107	0.3486	0.4892	0.8079
AP000640.1	0.05	0.0525	0.0188	0.0444	0.0256	0.1072	0	0.0521	0.0266	0	0.0238	0.0533	0.0519	0.2077	0.1296	0.0419	0.0248	0.2099	0	0.0404	0	0.1199	0.1035	0.0193	0.1258	0.0866	0.1338	0.0919	0.1394	0.0252	0.0556	0.0767	0	0.0361	0.1332	0.0234	0.0506	0.0361	0.0387	0.0785	0.189	0.0217	0.217	0	0.2284	0.0769	0.2011	0.047	0.0304
AC116351.1	0.2535	0.3552	0.3805	0.8501	0.2162	0.157	0.5241	1.4376	0.0898	0.2003	0.2009	0.5257	0.395	0.5385	0.2921	0.1417	0.4053	0.0788	0.5034	0.1252	0.1314	0.8783	0.3499	0.5669	0.1241	0.732	0.0377	0.145	0.1833	0.2978	0.2036	0.3171	0.4806	0.3662	0.4502	0.3559	0.2996	0.4679	0.3924	0.1621	1.0117	0.2564	0.0856	0.2025	0.0715	0.3357	0.1275	0.1325	0.1199
AL731567.1	0	0.2975	0.6372	0.1884	0	0.1821	0.2394	0.1106	0	0.0839	0.101	0.2264	0.6616	1.0587	0	0	0	0.2971	0.1725	0	0	0.1697	0	0.2465	0.1336	0.4598	0	0.1561	0	0	0.1181	0	0.2264	0	1.2442	0.2981	0	0	0.3286	0.1111	0.4013	0.092	0.0921	0.0898	0.1078	0.1632	0.5338	0.4995	0
ZNF528-AS1	0.2714	0.3328	0.0827	0.3388	0.191	0.16	0.4591	0.4152	0.1533	0.1541	0.1129	0.5427	0.4141	0.5569	0.1319	0.1991	0.1094	0.1662	0.2894	0.1507	0.19	0.2306	0.1873	0.2429	0.2242	0.4629	0.2345	0.1497	0.3705	0.2049	0.4245	0.1823	0.2352	0.4043	0.2531	0.2858	0.0773	0.2266	0.2363	0.4171	0.2245	0.2353	0.1472	0.2654	0.1895	0.2087	0.0597	0.2474	0.2166
AC009120.3	0.2868	0.2009	0.0717	0.3394	0.0978	0.082	0.4312	0.2987	0.1016	0.0755	0.2728	0.3058	0.1986	0.7151	0.1239	0.0802	0.0949	0	0.1553	0	0	0.1529	0.066	0.148	0.361	0.3312	0.3411	0.0703	0.0888	0.385	0.8506	0.1957	0.2039	0	0.6112	0.3579	0.0968	0.069	0.222	0.4001	0.0904	0.0829	0.3319	0.0808	0.2912	0.3675	0.1923	0	0.1163
AL157871.2	0.0888	0	0	0.0789	0	0.0762	0.3005	0	0.0945	0	0	0	0.1846	0.6645	0.3455	0	0	0.1243	0.1443	0.0718	0	0.1421	0.0613	0	0.1118	0.3078	0.317	0.1306	0.2477	0.0894	0.2964	0.0909	0.1895	0	0.284	0.0832	0	0	0.1375	0.1859	0	0.077	0.5398	0	0.0902	0.0683	0.0893	0.1672	0
SCTR-AS1	0.1708	0.0761	0.1048	0.1654	0.0953	0.1731	1.0153	0.2102	0.0825	0.0736	0.251	0.3477	0.1774	0.2968	0.1006	0.0651	0.077	0.0435	0.2522	0.0502	0.1449	0.1489	0.1285	0.1562	0.3126	0.9145	0.2493	0.2169	0.5339	0.0469	0.1554	0.2066	0.1324	0.1121	0.1654	0.0581	0.1258	0.1233	0.1682	0.1949	0.2935	0.0269	0.1213	0.105	0.2049	0.0477	0.1717	0.073	0.1511
ARRDC1-AS1	2.9466	1.89	1.5571	4.1872	1.3732	1.5779	3.3069	3.5733	3.28	2.3497	2.184	4.7504	2.9745	3.1043	2.349	2.4938	2.7319	2.5169	2.7195	2.6598	2.2979	4.0702	2.2814	2.345	2.2461	3.1757	2.1225	1.424	3.8186	2.3678	2.7387	2.5911	3.1864	2.6777	2.4912	2.9393	2.046	2.6974	2.9872	3.2277	3.3472	2.3627	2.2093	2.4568	2.3038	2.6694	2.2678	2.7339	3.8531
LINC01004	0.496	0.3939	0.4963	1.2622	0.4738	0.1134	0.4102	1.0677	0.4219	0.6009	0.4089	1.4811	0.4809	1.4292	0.3	0.3327	0.4594	0.5554	0.5372	0.187	0.4937	0.1058	0.4335	0.6143	0.4994	1.1172	0.413	0.1945	0.8913	0.3662	0.5517	0.2708	0.5642	0.2866	0.6343	0.5262	0.1675	0.6687	0.4095	0.7958	0.9377	0.5161	0.3444	0.4754	0.2686	0.4068	0.2993	0.4668	0.1207
AC087500.1	0.1554	0.1477	0.1249	0.1872	0.159	0.0857	0.1877	0.1734	0.059	0.0964	0.0633	0.3314	0.1729	0.3689	0.1151	0.1024	0.1101	0.1243	0.1442	0.0717	0.0414	0.142	0.1149	0.1117	0.0978	0.2596	0.1386	0.0979	0.2372	0.0782	0.0987	0.1249	0.213	0.2244	0.1183	0.1766	0.0562	0.1362	0.0859	0.1509	0.1364	0.1155	0.1156	0.1408	0.1127	0.1024	0.0781	0.1149	0.108
AC096586.2	0.4448	0.2337	0.3338	0.1974	0	0.2861	0.1254	0.2316	0.2365	0.1757	0.1058	0.3558	0.3465	0.9242	0.1441	0	0.4414	0.1556	0.542	0.0898	0	0.1778	0.3069	0.2582	0	0.1927	0.0992	0.0818	0.2067	0.4478	0.371	0	0.2372	0.1606	0.1185	0	0.1127	0.1606	0.0861	0.1164	0.4204	0.0964	0.0965	0.1881	0	0.0855	0	0.1047	0.1353
AC100778.2	0.2031	0	0.2286	0.4506	0.1039	0.0871	0.1145	0.2115	0	0.0802	0.1931	0.4331	0.1055	0.1688	0.1316	0.0851	0.2015	0	0.3299	0	0.379	0	0.2102	0	0	0	0.0906	0.0747	0.0944	0.1022	0	0.2078	0.6496	0	0.2164	0.1901	0	0.1467	0.1572	0.1062	0.3839	0.1761	0.3525	0.2576	0.2062	0.2342	0.1021	0.1911	0
MIR600HG	0.2786	0.1206	0.1353	0.2764	0.0839	0.0773	0.3789	0.2134	0.1133	0.1554	0.0857	0.4457	0.315	0.4768	0.2868	0.1168	0.2684	0.1835	0.4394	0.2185	0.0076	0.0262	0.1244	0.4187	0.2579	0.4544	0.2559	0.0964	0.4342	0.2145	0.6107	0.151	0.4544	0.0474	0.2183	0.2378	0.1079	0.2308	0.1776	0.2658	0.3021	0.135	0.1707	0.3396	0.0832	0.1071	0.1566	0.1697	0.0598
AC006026.3	0	1.2014	0	1.2176	1.0529	0	0.3867	1.4288	0	0.5418	0.9785	0.3657	0.7124	0.57	1.7781	1.1502	0	0.48	0.5572	1.1082	0	0.5484	0.4733	0.5309	0	2.3767	0.6118	0.7564	0.3187	0	0.7628	0	0.7314	0.9908	1.0963	2.5679	1.0422	0	0.5308	1.4353	1.6207	1.7839	0.2977	0	0.6965	0.2636	0	0.9682	0
LINC02709	0.0932	0.1305	0.0419	0.1488	0.0381	0.0959	0.3362	0.1553	0.0198	0.1178	0.0532	0.1192	0.1355	0.1084	0.0242	0.0469	0.037	0.0782	0.2422	0.1054	0.1043	0.0298	0.09	0.0721	0.0235	0.1291	0.0997	0.0822	0.1385	0.1126	0.0829	0.0572	0.0795	0.1077	0.0596	0.1046	0.0566	0.148	0.0721	0.0195	0.2113	0.0969	0.0647	0.0473	0.0378	0.1146	0.0562	0.0351	0
ACAP2-IT1	0.0711	0	0	0	0.1455	0.061	0.1603	0.074	0.1511	0	0	0.0758	0.0738	0.6498	0	0.0596	0	0	0.1155	0	0.1326	0.2273	0.1471	0.055	0	0.0616	0	0.1045	0	0.0716	0.1581	0	0.3032	0	0.1515	0.1996	0.288	0.154	0.33	0.1487	0.1344	0.1849	0	0.0601	0	0	0.143	0	0
Z97832.2	0.046	0.0161	0.0605	0.1124	0.0353	0	0	0.0959	0.0367	0	0.0328	0.135	0.1674	0.1817	0.0448	0.0289	0.0114	0.0322	0.1122	0	0.0107	0.0368	0.0159	0.0445	0.029	0.0698	0.0205	0.0508	0.0428	0.0348	0.064	0.0118	0.0491	0	0.0736	0.0215	0.035	0.0582	0.0356	0.0361	0.0218	0.0399	0.04	0.0681	0.0117	0.0265	0.0579	0.065	0.056
MIATNB	0.2071	0.1803	0.1177	0.2953	0.1413	0.1669	0.4388	0.3661	0.1668	0.1636	0.185	0.3012	0.2216	0.5529	0.179	0.221	0.1557	0.1757	0.1937	0.2282	0.041	0.4416	0.2252	0.3498	0.1896	0.4784	0.1288	0.2261	0.2683	0.0758	0.1256	0.1156	0.2811	0.1904	0.2742	0.2585	0.0827	0.1768	0.1943	0.1051	0.6288	0.2231	0.1525	0.1274	0.0956	0.1737	0.0884	0.1358	0.1832
[truncated: 375 more columns]
