# Supplementary material for: Cuproptosis-related lncRNAs predict the clinical outcome and immune characteristics of hepatocellular carcinoma
Source: Front Genet. 2022 Sep 23;13:972212. doi: 10.3389/fgene.2022.972212 (PMC9538148; doi:10.3389/fgene.2022.972212)
Supplement: Supplementary file 2 [file Table3.XLSX]

## Sheet: corResult
Table S3. Correlation result between lncRNAS and Cuproptosis genes
Cuproptosis	lncRNA	cor	pvalue	Regulation
ATP7A	AC009237.15	0.438398	5.35763e-19	postive
MTF1	AC009237.15	0.45895	6.98326e-21	postive
GLS	AC009237.15	0.411788	9.69644e-17	postive
ATP7A	POLH-AS1	0.406533	2.56588e-16	postive
GLS	POLH-AS1	0.448346	6.7998e-20	postive
NFE2L2	AC007405.3	0.481039	4.68698e-23	postive
LIPT2	AL139042.1	0.412182	9.00852e-17	postive
LIPT1	TMCC1-AS1	0.423369	1.06798e-17	postive
LIPT1	AC004812.2	0.55301	2.42593e-31	postive
GLS	AC004812.2	0.510215	3.529e-26	postive
ATP7A	AC000123.1	0.481971	3.76352e-23	postive
DLD	AC000123.1	0.424095	9.27394e-18	postive
MTF1	AC000123.1	0.534195	5.56702e-29	postive
GLS	AC000123.1	0.473843	2.48988e-22	postive
GLS	AL139288.1	0.400474	7.7161e-16	postive
MTF1	AC010327.6	0.405378	3.17072e-16	postive
LIPT2	AL355304.1	0.402365	5.48507e-16	postive
NFE2L2	EIF3J-DT	0.400221	8.074e-16	postive
ATP7A	EIF3J-DT	0.405027	3.38094e-16	postive
LIPT1	EIF3J-DT	0.562569	1.33969e-32	postive
GLS	EIF3J-DT	0.470922	4.85017e-22	postive
NFE2L2	AC120114.1	0.440244	3.67167e-19	postive
ATP7A	AC120114.1	0.577312	1.2736e-34	postive
MTF1	AC120114.1	0.507925	6.36477e-26	postive
DBT	AC120114.1	0.438393	5.36296e-19	postive
LIPT1	AC093788.1	0.409409	1.50957e-16	postive
ATP7A	AC060766.5	0.498711	6.53187e-25	postive
LIPT1	AC060766.5	0.419868	2.0993e-17	postive
MTF1	AC060766.5	0.45276	2.66223e-20	postive
GLS	AC060766.5	0.607496	4.26299e-39	postive
LIPT2	AFDN-DT	0.41518	5.12625e-17	postive
GLS	AL596223.2	0.430199	2.79235e-18	postive
ATP7A	AP001469.2	0.419694	2.17063e-17	postive
MTF1	AP001469.2	0.439714	4.09362e-19	postive
GLS	AP001469.2	0.449539	5.28447e-20	postive
LIPT1	ADNP-AS1	0.402218	5.63264e-16	postive
ATP7A	HLA-F-AS1	0.415615	4.722e-17	postive
NLRP3	LINC01605	0.472773	3.18097e-22	postive
ATP7B	LINC00863	0.451993	3.13687e-20	postive
ATP7A	LINC00216	0.436826	7.37901e-19	postive
GLS	AC124045.1	0.479593	6.5766e-23	postive
LIPT1	AC126118.1	0.501406	3.33003e-25	postive
GLS	AC126118.1	0.402801	5.06836e-16	postive
NLRP3	AP002954.1	0.643301	4.54898e-45	postive
LIPT1	AC006504.1	0.426011	6.37893e-18	postive
GLS	AC006504.1	0.423939	9.56054e-18	postive
LIPT1	AL355388.1	0.48089	4.85329e-23	postive
GLS	AL355388.1	0.554568	1.52272e-31	postive
GLS	AC008759.2	0.417114	3.55309e-17	postive
LIPT1	AL353801.3	0.444086	1.65964e-19	postive
LIPT1	AC016747.3	0.422116	1.36149e-17	postive
GLS	AC016747.3	0.464415	2.09383e-21	postive
LIAS	CTD-2350J17.1	0.60028	5.53471e-38	postive
GLS	MALAT1	0.400116	8.22843e-16	postive
NLRP3	LINC01561	0.461523	3.97119e-21	postive
LIPT2	AC010615.2	0.40829	1.8567e-16	postive
LIPT1	AP002840.2	0.416163	4.25647e-17	postive
DBT	RTCA-AS1	0.479974	6.01589e-23	postive
LIPT2	MIR3142HG	0.444634	1.48079e-19	postive
ATP7A	UBE2Q1-AS1	0.403202	4.71291e-16	postive
LIPT1	UBE2Q1-AS1	0.429675	3.09869e-18	postive
MTF1	UBE2Q1-AS1	0.424669	8.29329e-18	postive
GLS	UBE2Q1-AS1	0.503817	1.81314e-25	postive
ATP7A	AC108479.1	0.483596	2.56405e-23	postive
MTF1	AC108479.1	0.413723	6.74677e-17	postive
GLS	AC108479.1	0.440378	3.57167e-19	postive
LIPT1	AL355574.1	0.427218	5.03361e-18	postive
MTF1	AL355574.1	0.403611	4.37592e-16	postive
NLRP3	LINC02416	0.441904	2.60861e-19	postive
ATP7A	CFLAR-AS1	0.417412	3.35749e-17	postive
MTF1	CFLAR-AS1	0.429088	3.48052e-18	postive
GLS	CFLAR-AS1	0.423064	1.13304e-17	postive
ATP7A	AL031600.1	0.460779	4.67721e-21	postive
MTF1	AL031600.1	0.427323	4.93089e-18	postive
LIPT1	AC012645.4	0.413668	6.81742e-17	postive
LIPT1	SUGT1-DT	0.472007	3.78893e-22	postive
ATP7A	AC096992.2	0.423576	1.02601e-17	postive
LIPT1	AC096992.2	0.43407	1.28798e-18	postive
MTF1	AC096992.2	0.456429	1.20825e-20	postive
GLS	AC096992.2	0.40842	1.81289e-16	postive
LIPT1	LINC02586	0.478756	7.99489e-23	postive
ATP7A	AL136419.3	0.407686	2.07566e-16	postive
MTF1	AC008906.1	0.446106	1.08892e-19	postive
LIPT1	LINC01409	0.400715	7.38846e-16	postive
ATP7A	AP005899.1	0.420622	1.8163e-17	postive
MTF1	AP005899.1	0.428746	3.72461e-18	postive
GLS	AP005899.1	0.409443	1.50017e-16	postive
NLRP3	NR2F2-AS1	0.486313	1.34343e-23	postive
ATP7A	NR2F2-AS1	0.413683	6.79809e-17	postive
GLS	NR2F2-AS1	0.400998	7.021e-16	postive
NFE2L2	AC009486.2	0.433908	1.33073e-18	postive
LIAS	AC009410.1	0.530827	1.42129e-28	postive
GLS	AL356019.2	0.428855	3.64475e-18	postive
ATP7A	AC004943.2	0.47376	2.53785e-22	postive
MTF1	AC004943.2	0.433247	1.51957e-18	postive
GLS	AC106037.3	0.400864	7.19296e-16	postive
NFE2L2	UBL7-AS1	0.416469	4.01603e-17	postive
LIPT2	UBL7-AS1	0.411696	9.86372e-17	postive
MTF1	UBL7-AS1	0.437638	6.25567e-19	postive
LIPT1	AC104794.3	0.446626	9.7642e-20	postive
LIPT1	AC098484.4	0.422505	1.26286e-17	postive
MTF1	AC098484.4	0.536804	2.67353e-29	postive
LIPT1	AC004069.1	0.406571	2.54808e-16	postive
ATP7A	AC009090.6	0.438686	5.05166e-19	postive
MTF1	AC009090.6	0.436614	7.70232e-19	postive
NLRP3	LINC01197	0.479849	6.19414e-23	postive
LIPT1	CTC-338M12.4	0.447768	7.68186e-20	postive
NLRP3	LINC02884	0.47474	2.02645e-22	postive
ATP7A	ZDHHC20-IT1	0.436198	8.38131e-19	postive
LIPT1	AC092803.3	0.42569	6.79303e-18	postive
NLRP3	AP003774.2	0.46929	7.01984e-22	postive
ATP7A	LINC02100	0.429156	3.43386e-18	postive
NLRP3	AC012640.1	0.448302	6.86393e-20	postive
ATP7A	AC245060.6	0.406235	2.71007e-16	postive
MTF1	AC245060.6	0.449012	5.90832e-20	postive
GLS	AC245060.6	0.466544	1.30218e-21	postive
GLS	AP000866.6	0.417899	3.05965e-17	postive
NLRP3	LINC01857	0.405345	3.18995e-16	postive
LIPT1	FOXCUT	0.477987	9.56342e-23	postive
LIPT1	AL008729.1	0.460758	4.69969e-21	postive
LIPT2	AL008729.1	0.424337	8.84651e-18	postive
LIPT1	AC006449.2	0.452955	2.55333e-20	postive
MTF1	AC006449.2	0.431298	2.24392e-18	postive
LIPT1	LINC-PINT	0.545099	2.4865e-30	postive
MTF1	XPC-AS1	0.419355	2.31635e-17	postive
NLRP3	AC087672.2	0.478649	8.19752e-23	postive
LIPT1	U47924.3	0.4736	2.63296e-22	postive
NLRP3	AC018529.2	0.490311	5.13568e-24	postive
ATP7A	GHET1	0.411354	1.05146e-16	postive
GLS	AC244517.7	0.422285	1.31784e-17	postive
GLS	AL033527.3	0.409474	1.49149e-16	postive
PDHA1	AC005696.1	0.40138	6.55358e-16	postive
LIPT1	KIF1C-AS1	0.400915	7.12656e-16	postive
GLS	KIF1C-AS1	0.408855	1.67268e-16	postive
NLRP3	AL139351.1	0.444502	1.52221e-19	postive
ATP7A	AC016705.2	0.431665	2.08565e-18	postive
LIPT1	AC016705.2	0.431009	2.37695e-18	postive
MTF1	AC016705.2	0.404184	3.94244e-16	postive
GLS	AC016705.2	0.62003	4.23376e-41	postive
LIPT1	AC022973.5	0.418838	2.55747e-17	postive
GLS	AC022973.5	0.43779	6.06486e-19	postive
LIPT1	GSEC	0.430842	2.45721e-18	postive
GLS	AC079781.5	0.511685	2.41118e-26	postive
LIAS	AL161941.1	0.60554	8.59775e-39	postive
ATP7A	LINC02038	0.442292	2.40758e-19	postive
LIPT1	PRR7-AS1	0.419321	2.33172e-17	postive
GLS	PRR7-AS1	0.417749	3.14852e-17	postive
ATP7A	AL158166.1	0.465939	1.49084e-21	postive
GLS	AL158166.1	0.421174	1.63306e-17	postive
DBT	LRIG2-DT	0.44765	7.87425e-20	postive
LIPT2	FAM182B	0.429247	3.37264e-18	postive
LIPT1	AC004466.2	0.409358	1.52407e-16	postive
GLS	AC004466.2	0.433358	1.48612e-18	postive
ATP7A	ARAP1-AS2	0.436362	8.10694e-19	postive
NLRP3	AF127936.1	0.57373	4.03446e-34	postive
ATP7A	SAP30-DT	0.4891	6.88073e-24	postive
MTF1	SAP30-DT	0.47175	4.01727e-22	postive
LIPT1	AC017083.1	0.521494	1.80876e-27	postive
GLS	AC017083.1	0.400176	8.14082e-16	postive
LIPT1	AC116407.2	0.52438	8.30805e-28	postive
GLS	AC116407.2	0.439739	4.07285e-19	postive
ATP7A	LINC00909	0.501375	3.35573e-25	postive
LIPT1	LINC00909	0.417396	3.36785e-17	postive
LIPT2	LINC00909	0.465764	1.55031e-21	postive
MTF1	LINC00909	0.481698	4.01418e-23	postive
GLS	LINC00909	0.425949	6.45728e-18	postive
NLRP3	AC002091.1	0.732843	3.45176e-64	postive
ATP7A	AC002091.1	0.421961	1.4029e-17	postive
ATP7A	LIMS1-AS1	0.402116	5.73784e-16	postive
LIPT1	SNHG12	0.435309	1.00335e-18	postive
GLS	SNHG12	0.450332	4.46711e-20	postive
NFE2L2	AL133243.2	0.449768	5.03451e-20	postive
ATP7A	AL133243.2	0.413797	6.65352e-17	postive
LIPT1	AL133243.2	0.421786	1.45114e-17	postive
GLS	PTOV1-AS2	0.422335	1.30502e-17	postive
NFE2L2	TMEM9B-AS1	0.459986	5.56639e-21	postive
MTF1	TMEM9B-AS1	0.426847	5.41434e-18	postive
GLS	SNHG18	0.438176	5.60663e-19	postive
ATP7A	AL592148.3	0.412927	7.83444e-17	postive
LIPT1	AL592148.3	0.413278	7.33477e-17	postive
GLS	AL592148.3	0.47151	4.24303e-22	postive
NFE2L2	USP46-DT	0.536026	3.32937e-29	postive
ATP7A	USP46-DT	0.44637	1.03025e-19	postive
DLD	USP46-DT	0.409427	1.50469e-16	postive
MTF1	USP46-DT	0.482309	3.47568e-23	postive
DBT	AL442067.3	0.47202	3.77791e-22	postive
ATP7A	Z69733.1	0.447136	8.77304e-20	postive
LIPT1	Z69733.1	0.473472	2.71132e-22	postive
GLS	Z69733.1	0.590308	1.72107e-36	postive
ATP7A	NRAV	0.526434	4.75325e-28	postive
LIPT1	NRAV	0.523851	9.58705e-28	postive
LIPT2	NRAV	0.412055	9.22488e-17	postive
MTF1	NRAV	0.524353	8.36814e-28	postive
GLS	NRAV	0.635258	1.16973e-43	postive
ATP7A	AL121772.3	0.452955	2.55366e-20	postive
GLS	AL121772.3	0.510997	2.88171e-26	postive
LIPT1	ATP1A1-AS1	0.470141	5.79038e-22	postive
LIPT2	ATP1A1-AS1	0.421476	1.54058e-17	postive
MTF1	ATP1A1-AS1	0.445988	1.11602e-19	postive
LIPT1	AC020916.1	0.479071	7.42851e-23	postive
GLS	AC020916.1	0.489518	6.22133e-24	postive
NLRP3	MIR223HG	0.486504	1.28362e-23	postive
NLRP3	AL359220.1	0.4842	2.22227e-23	postive
ATP7A	AL031670.1	0.422085	1.36961e-17	postive
MTF1	AL031670.1	0.438974	4.76296e-19	postive
GLS	AL031670.1	0.429275	3.35396e-18	postive
NLRP3	AC002059.1	0.419061	2.45056e-17	postive
NFE2L2	AC090198.1	0.452394	2.87894e-20	postive
ATP7B	AC090198.1	0.401498	6.41554e-16	postive
ATP7A	RNF213-AS1	0.556606	8.24949e-32	postive
LIPT1	RNF213-AS1	0.431222	2.27837e-18	postive
MTF1	RNF213-AS1	0.591482	1.15541e-36	postive
GLS	RNF213-AS1	0.483678	2.51485e-23	postive
GLS	AC016735.1	0.418151	2.91606e-17	postive
NLRP3	HAND2-AS1	0.474089	2.35349e-22	postive
LIPT1	AC090517.5	0.446369	1.03039e-19	postive
LIPT1	AC004923.4	0.400393	7.8293e-16	postive
GLS	AC004923.4	0.406164	2.74547e-16	postive
NLRP3	AL021978.1	0.437605	6.29799e-19	postive
LIPT1	AC005730.3	0.509155	4.63848e-26	postive
LIPT2	AL590652.1	0.412339	8.74762e-17	postive
LIPT2	AC021037.1	0.415989	4.39882e-17	postive
DBT	AC025917.1	0.423353	1.07142e-17	postive
LIPT1	AC013403.2	0.426395	5.91741e-18	postive
ATP7A	AC016065.1	0.421329	1.58488e-17	postive
LIPT1	AC016065.1	0.516078	7.63819e-27	postive
MTF1	AC016065.1	0.403549	4.42523e-16	postive
GLS	AC016065.1	0.51992	2.75648e-27	postive
LIPT1	AL353801.1	0.490684	4.6922e-24	postive
ATP7A	AC004803.1	0.40633	2.66331e-16	postive
MTF1	AC004803.1	0.436236	8.31706e-19	postive
LIPT2	AC062037.2	0.403064	4.83247e-16	postive
GLS	BX842570.1	0.531461	1.19236e-28	postive
ATP7B	MCM3AP-AS1	0.428542	3.87769e-18	postive
ATP7A	MCM3AP-AS1	0.464409	2.09685e-21	postive
LIPT1	MCM3AP-AS1	0.416127	4.28569e-17	postive
LIPT2	MCM3AP-AS1	0.430545	2.60713e-18	postive
DLAT	MCM3AP-AS1	0.451708	3.33343e-20	postive
MTF1	MCM3AP-AS1	0.483648	2.53249e-23	postive
GLS	MCM3AP-AS1	0.467251	1.11112e-21	postive
NLRP3	AC007877.1	0.576284	1.77585e-34	postive
LIPT1	AC016747.1	0.500157	4.55382e-25	postive
ATP7A	AC096733.2	0.422437	1.27961e-17	postive
LIPT2	MIR924HG	0.41837	2.79676e-17	postive
CDKN2A	MIR924HG	0.506958	8.1536e-26	postive
LIPT1	AC013731.1	0.431414	2.19269e-18	postive
GLS	AL354836.1	0.42271	1.21353e-17	postive
LIPT1	SCAMP1-AS1	0.544973	2.57909e-30	postive
ATP7A	CASC15	0.439823	4.00306e-19	postive
GLS	CASC15	0.40417	3.95278e-16	postive
NLRP3	AC009093.1	0.525394	6.30783e-28	postive
ATP7A	AC009093.1	0.482528	3.30038e-23	postive
GLS	AC009093.1	0.500835	3.84223e-25	postive
MTF1	AC135050.1	0.407174	2.28079e-16	postive
ATP7A	AP001432.1	0.411117	1.09901e-16	postive
GLS	AP001432.1	0.438281	5.48782e-19	postive
ATP7A	ALKBH3-AS1	0.506447	9.28963e-26	postive
MTF1	ALKBH3-AS1	0.442833	2.15274e-19	postive
ATP7A	BACE1-AS	0.404061	4.03154e-16	postive
LIPT1	BACE1-AS	0.469095	7.33642e-22	postive
LIPT2	BACE1-AS	0.539332	1.30546e-29	postive
MTF1	BACE1-AS	0.471526	4.22788e-22	postive
GLS	BACE1-AS	0.471949	3.83989e-22	postive
NFE2L2	FTX	0.405513	3.09334e-16	postive
ATP7A	FTX	0.405242	3.25074e-16	postive
NLRP3	AC022182.2	0.406646	2.51318e-16	postive
ATP7A	AP000487.1	0.466926	1.19525e-21	postive
GLS	AP001922.5	0.4352	1.02564e-18	postive
LIPT1	AC253576.2	0.440663	3.36859e-19	postive
GLS	AC253576.2	0.410157	1.31387e-16	postive
DBT	AL359715.3	0.495985	1.2834e-24	postive
LIPT1	AL355102.4	0.433167	1.54403e-18	postive
GLS	AL355102.4	0.449108	5.78947e-20	postive
ATP7A	AC022154.1	0.461921	3.63809e-21	postive
MTF1	AC022154.1	0.421619	1.49865e-17	postive
LIPT1	Z99943.1	0.429952	2.93316e-18	postive
LIPT1	RPL37A-DT	0.428418	3.9738e-18	postive
LIPT1	LENG8-AS1	0.503839	1.80311e-25	postive
GLS	LENG8-AS1	0.45342	2.31118e-20	postive
NFE2L2	ECI2-DT	0.458232	8.16731e-21	postive
ATP7A	ECI2-DT	0.405172	3.29244e-16	postive
MTF1	ECI2-DT	0.471081	4.67806e-22	postive
ATP7A	MCPH1-AS1	0.457572	9.42901e-21	postive
GLS	MCPH1-AS1	0.501035	3.65422e-25	postive
NFE2L2	AC074117.1	0.400927	7.11099e-16	postive
ATP7B	AC074117.1	0.435192	1.02734e-18	postive
LIPT1	AC074117.1	0.424708	8.22979e-18	postive
ATP7A	AC004263.2	0.434546	1.17026e-18	postive
ATP7A	AC091588.3	0.427821	4.47045e-18	postive
GLS	AC091588.3	0.406724	2.4776e-16	postive
LIPT1	AC011462.4	0.561688	1.75658e-32	postive
GLS	AC011462.4	0.496694	1.0773e-24	postive
MTF1	AF129075.3	0.421769	1.45592e-17	postive
ATP7A	AL499602.1	0.433864	1.34254e-18	postive
GLS	AL499602.1	0.515615	8.62821e-27	postive
NLRP3	AC011462.5	0.490378	5.05289e-24	postive
ATP7A	AC011462.5	0.55917	3.79219e-32	postive
MTF1	AC011462.5	0.450864	3.98933e-20	postive
GLS	AC011462.5	0.574957	2.72205e-34	postive
LIPT2	AL121583.1	0.454846	1.70101e-20	postive
LIPT2	AC060780.1	0.449732	5.07309e-20	postive
NLRP3	AC015819.1	0.536523	2.89364e-29	postive
LIPT1	LINC01176	0.472018	3.77961e-22	postive
LIPT1	AC008124.1	0.463557	2.53352e-21	postive
GLS	AC008124.1	0.476117	1.47511e-22	postive
ATP7A	AL606489.1	0.530479	1.565e-28	postive
GLS	AL606489.1	0.417035	3.60714e-17	postive
LIPT2	AC006213.3	0.401767	6.11196e-16	postive
NFE2L2	AC019080.1	0.548517	9.16688e-31	postive
ATP7A	AC019080.1	0.473795	2.51757e-22	postive
LIPT1	AC019080.1	0.535831	3.51723e-29	postive
MTF1	AC019080.1	0.510826	3.01278e-26	postive
GLS	AC019080.1	0.509512	4.23131e-26	postive
CDKN2A	AC002116.2	0.486205	1.37848e-23	postive
NFE2L2	GCC2-AS1	0.421865	1.42921e-17	postive
LIPT1	AC127024.5	0.424783	8.11011e-18	postive
LIPT2	AC127024.5	0.448394	6.73261e-20	postive
GLS	AC127024.5	0.468858	7.73911e-22	postive
NLRP3	ITGA6-AS1	0.45208	3.0785e-20	postive
GLS	MAP4K3-DT	0.404587	3.66337e-16	postive
ATP7A	AC109460.1	0.438782	4.95392e-19	postive
MTF1	AC109460.1	0.428838	3.65716e-18	postive
GLS	AC109460.1	0.438497	5.25119e-19	postive
NFE2L2	AC073254.1	0.569731	1.43714e-33	postive
LIPT1	AC073254.1	0.496808	1.04727e-24	postive
MTF1	AC073254.1	0.502493	2.5332e-25	postive
LIPT1	ZKSCAN2-DT	0.459557	6.11442e-21	postive
GLS	ZKSCAN2-DT	0.404408	3.78507e-16	postive
ATP7A	AC127024.4	0.425613	6.89693e-18	postive
GLS	AC127024.4	0.476989	1.20568e-22	postive
LIPT2	DDX11-AS1	0.429894	2.96695e-18	postive
CDKN2A	DDX11-AS1	0.575607	2.20841e-34	postive
ATP7A	AC021078.1	0.411087	1.1051e-16	postive
MTF1	AC021078.1	0.445288	1.2919e-19	postive
GLS	AC021078.1	0.460844	4.61108e-21	postive
LIPT1	AC064836.2	0.421694	1.47727e-17	postive
ATP7A	AL118506.1	0.403301	4.62936e-16	postive
MTF1	AL118506.1	0.432944	1.61471e-18	postive
LIPT1	AL117379.1	0.47559	1.66602e-22	postive
GLS	AL117379.1	0.400713	7.39134e-16	postive
LIPT1	AC009506.1	0.505037	1.3305e-25	postive
LIPT1	PAN3-AS1	0.433279	1.50991e-18	postive
GLS	PAN3-AS1	0.458967	6.95764e-21	postive
NLRP3	AC104530.1	0.650403	2.38221e-46	postive
ATP7A	AL358472.4	0.410385	1.25948e-16	postive
LIPT1	AL358472.4	0.526258	4.98592e-28	postive
MTF1	AL358472.4	0.463956	2.31865e-21	postive
GLS	AL358472.4	0.504692	1.45252e-25	postive
NLRP3	AC023825.2	0.52522	6.61377e-28	postive
LIPT1	AC087392.3	0.479026	7.50695e-23	postive
GLS	AC087392.3	0.486938	1.15706e-23	postive
NLRP3	AC005479.2	0.469559	6.6069e-22	postive
DBT	AL135791.1	0.416737	3.81718e-17	postive
MTF1	AL445248.1	0.420177	1.97858e-17	postive
ATP7B	AL139383.1	0.403292	4.63676e-16	postive
NLRP3	AC138207.4	0.761079	6.37062e-72	postive
ATP7A	AC138207.4	0.448984	5.9437e-20	postive
GLS	AC138207.4	0.415218	5.09045e-17	postive
DBT	AC000068.1	0.444974	1.37946e-19	postive
ATP7A	AC124944.3	0.401564	6.33931e-16	postive
GLS	LINC00654	0.401134	6.85093e-16	postive
NFE2L2	AP001318.2	0.404159	3.96013e-16	postive
ATP7B	AP001318.2	0.445842	1.15081e-19	postive
NLRP3	AC138207.5	0.788527	1.51555e-80	postive
ATP7A	AC100861.1	0.445782	1.16532e-19	postive
NLRP3	LINC00539	0.653349	6.84616e-47	postive
ATP7A	LINC00539	0.459162	6.66651e-21	postive
GLS	LINC00539	0.476404	1.38041e-22	postive
LIPT1	AC068620.2	0.414255	6.10378e-17	postive
NFE2L2	LINC01560	0.413545	6.97713e-17	postive
ATP7A	LINC01560	0.524127	8.89627e-28	postive
MTF1	LINC01560	0.478588	8.31449e-23	postive
GLS	LINC01560	0.427399	4.85772e-18	postive
LIPT1	LINC00653	0.552967	2.45682e-31	postive
GLS	LINC00653	0.416661	3.87257e-17	postive
NFE2L2	LINC01473	0.406995	2.35703e-16	postive
LIPT1	LINC01473	0.405056	3.36288e-16	postive
ATP7B	UBR5-AS1	0.434401	1.20499e-18	postive
LIPT1	AL513320.1	0.423609	1.01931e-17	postive
DBT	AP000253.1	0.412108	9.13295e-17	postive
ATP7A	AC004771.2	0.458973	6.94825e-21	postive
MTF1	AC004771.2	0.406671	2.50158e-16	postive
GLS	AC004771.2	0.423164	1.1113e-17	postive
NLRP3	AC005050.2	0.456409	1.2135e-20	postive
LIPT1	AC106900.1	0.449956	4.83804e-20	postive
NFE2L2	LINC00630	0.439162	4.58334e-19	postive
ATP7A	LINC00630	0.769097	2.56591e-74	postive
DLD	LINC00630	0.416261	4.17773e-17	postive
MTF1	LINC00630	0.603687	1.66345e-38	postive
GLS	LINC00630	0.577143	1.34544e-34	postive
LIPT2	TMPO-AS1	0.458818	7.18719e-21	postive
ATP7A	AC114956.2	0.503461	1.98396e-25	postive
MTF1	AC114956.2	0.440202	3.70335e-19	postive
GLS	AC114956.2	0.484548	2.04581e-23	postive
GLS	AC087623.2	0.407922	1.98746e-16	postive
LIPT1	AC087741.1	0.439241	4.50985e-19	postive
NLRP3	PCED1B-AS1	0.661046	2.46542e-48	postive
ATP7A	MAP3K14-AS1	0.501334	3.39076e-25	postive
LIPT1	MAP3K14-AS1	0.43001	2.89948e-18	postive
MTF1	MAP3K14-AS1	0.466792	1.23174e-21	postive
GLS	MAP3K14-AS1	0.56762	2.79025e-33	postive
MTF1	NCBP2-AS1	0.427648	4.62546e-18	postive
LIPT1	AP003390.1	0.446116	1.08667e-19	postive
GLS	AP003390.1	0.477415	1.09214e-22	postive
NLRP3	AC002401.4	0.497709	8.37776e-25	postive
NFE2L2	AP003721.3	0.454842	1.70242e-20	postive
GLS	LINC00622	0.478838	7.84362e-23	postive
GLS	AC137932.2	0.404117	3.99105e-16	postive
ATP7A	TRAPPC12-AS1	0.468795	7.85039e-22	postive
MTF1	TRAPPC12-AS1	0.442892	2.12657e-19	postive
GLS	TRAPPC12-AS1	0.490856	4.50074e-24	postive
LIPT1	SNHG4	0.565337	5.68886e-33	postive
GLS	SNHG4	0.435648	9.36762e-19	postive
ATP7A	AL096701.3	0.410192	1.30542e-16	postive
MTF1	AL096701.3	0.474236	2.27546e-22	postive
GLS	AL096701.3	0.470886	4.89036e-22	postive
MTF1	AC092645.2	0.421882	1.42448e-17	postive
GLS	AC092645.2	0.433707	1.38549e-18	postive
LIPT1	TBC1D8-AS1	0.529861	1.85625e-28	postive
MTF1	TBC1D8-AS1	0.425461	7.10479e-18	postive
GLS	TBC1D8-AS1	0.423158	1.11276e-17	postive
ATP7A	AC092953.2	0.459922	5.64531e-21	postive
GLS	AC092953.2	0.520362	2.44925e-27	postive
LIPT1	AC011450.1	0.449609	5.20725e-20	postive
MTF1	AC011450.1	0.413127	7.54626e-17	postive
CDKN2A	AC125437.1	0.430423	2.67107e-18	postive
LIPT1	AC107068.1	0.408839	1.67778e-16	postive
GLS	AL139349.1	0.433951	1.31922e-18	postive
ATP7A	AC005332.5	0.426261	6.07433e-18	postive
MTF1	AC005332.5	0.413913	6.51055e-17	postive
GLS	AC005332.5	0.422922	1.16489e-17	postive
NLRP3	AL365361.1	0.426897	5.36165e-18	postive
LIAS	AC007064.2	0.421628	1.49626e-17	postive
NLRP3	BNC2-AS1	0.434713	1.13142e-18	postive
ATP7A	AC026412.3	0.477044	1.19023e-22	postive
MTF1	AC026412.3	0.519904	2.76835e-27	postive
GLS	AC026412.3	0.432977	1.60417e-18	postive
NLRP3	LOXL1-AS1	0.450429	4.3758e-20	postive
GLS	AC004846.2	0.402134	5.71951e-16	postive
LIPT2	LINC01465	0.45597	1.33461e-20	postive
ATP7A	AC025171.2	0.541337	7.35993e-30	postive
MTF1	AC025171.2	0.433886	1.33643e-18	postive
GLS	AC025171.2	0.427656	4.61813e-18	postive
NLRP3	AC079313.2	0.465791	1.54084e-21	postive
LIPT1	TMCO1-AS1	0.457965	8.65633e-21	postive
LIPT2	TMCO1-AS1	0.495034	1.62201e-24	postive
SLC31A1	RAP2C-AS1	0.429519	3.19573e-18	postive
MTF1	RAP2C-AS1	0.41958	2.21886e-17	postive
DBT	RAP2C-AS1	0.459517	6.16854e-21	postive
NFE2L2	MBNL1-AS1	0.440396	3.55911e-19	postive
ATP7A	MBNL1-AS1	0.448955	5.97986e-20	postive
LIPT1	AL358072.1	0.425086	7.64399e-18	postive
NLRP3	PELATON	0.505299	1.24478e-25	postive
MTF1	HEXD-IT1	0.404203	3.92888e-16	postive
MTF1	AL450998.2	0.413599	6.90584e-17	postive
LIPT1	CCDC18-AS1	0.494985	1.64165e-24	postive
MTF1	CCDC18-AS1	0.482924	3.00625e-23	postive
LIAS	SLC6A1-AS1	0.498378	7.09537e-25	postive
CDKN2A	FOXD2-AS1	0.434953	1.07804e-18	postive
NFE2L2	PAXBP1-AS1	0.400319	7.93399e-16	postive
ATP7A	PAXBP1-AS1	0.444859	1.41299e-19	postive
MTF1	PAXBP1-AS1	0.479712	6.39611e-23	postive
SLC31A1	AC103740.1	0.432161	1.88863e-18	postive
ATP7A	Z97989.1	0.48099	4.74087e-23	postive
LIPT2	Z97989.1	0.410842	1.15673e-16	postive
GLS	Z97989.1	0.542348	5.50656e-30	postive
NLRP3	AC090409.1	0.436399	8.04668e-19	postive
LIAS	AC008554.1	0.501108	3.58821e-25	postive
NLRP3	AC013486.1	0.58054	4.45252e-35	postive
ATP7A	AC013486.1	0.52907	2.30813e-28	postive
MTF1	AC013486.1	0.486644	1.24133e-23	postive
GLS	AC013486.1	0.509413	4.34095e-26	postive
ATP7B	C1orf220	0.436468	7.93516e-19	postive
ATP7A	AC022137.3	0.425187	7.49598e-18	postive
MTF1	AC022137.3	0.428137	4.20008e-18	postive
GLS	AC022137.3	0.417197	3.49784e-17	postive
ATP7A	AC110611.1	0.44448	1.52894e-19	postive
GLS	AC110611.1	0.503823	1.81026e-25	postive
GLS	AC245041.2	0.41553	4.79868e-17	postive
LIPT2	ZNF529-AS1	0.481838	3.88345e-23	postive
NLRP3	AC145098.1	0.706985	6.33815e-58	postive
ATP7A	AC145098.1	0.523912	9.42906e-28	postive
MTF1	AC145098.1	0.407213	2.26444e-16	postive
GLS	AC145098.1	0.443835	1.74861e-19	postive
LIAS	AP003031.1	0.505948	1.05525e-25	postive
ATP7A	AC091057.1	0.460514	4.95753e-21	postive
LIPT2	AC091057.1	0.425964	6.43859e-18	postive
MTF1	AC091057.1	0.413066	7.63279e-17	postive
GLS	AC091057.1	0.505039	1.32985e-25	postive
CDKN2A	AC091057.1	0.44886	6.10075e-20	postive
NFE2L2	EBLN3P	0.585433	8.84857e-36	postive
ATP7A	EBLN3P	0.649063	4.18077e-46	postive
SLC31A1	EBLN3P	0.486259	1.36096e-23	postive
MTF1	EBLN3P	0.578079	9.93349e-35	postive
GLS	EBLN3P	0.41757	3.25765e-17	postive
DBT	EBLN3P	0.486069	1.42423e-23	postive
LIPT1	Z83745.1	0.454476	1.84226e-20	postive
GLS	Z83745.1	0.408728	1.71253e-16	postive
ATP7A	AL031985.3	0.492373	3.11198e-24	postive
LIPT1	AL031985.3	0.423482	1.04474e-17	postive
MTF1	AL031985.3	0.506935	8.20088e-26	postive
GLS	AL031985.3	0.484984	1.84457e-23	postive
LIPT1	ALOX12-AS1	0.481016	4.71165e-23	postive
GLS	ALOX12-AS1	0.416639	3.88853e-17	postive
ATP7A	NIPBL-DT	0.483732	2.4831e-23	postive
LIPT1	NIPBL-DT	0.467901	9.6021e-22	postive
MTF1	NIPBL-DT	0.478037	9.45224e-23	postive
GLS	NIPBL-DT	0.515928	7.94625e-27	postive
ATP7A	AC092376.2	0.402278	5.57191e-16	postive
GLS	AC092376.2	0.415969	4.41548e-17	postive
LIPT2	AC010326.3	0.44388	1.73234e-19	postive
GLS	AC010326.3	0.481338	4.36859e-23	postive
MTF1	NFYC-AS1	0.458156	8.30406e-21	postive
ATP7A	LINC01775	0.41742	3.35191e-17	postive
ATP7A	SMARCA5-AS1	0.580689	4.24006e-35	postive
MTF1	SMARCA5-AS1	0.555948	1.00598e-31	postive
GLS	SMARCA5-AS1	0.423823	9.77885e-18	postive
DLST	SMARCA5-AS1	0.411332	1.05577e-16	postive
LIPT1	RNF139-AS1	0.447602	7.9546e-20	postive
NLRP3	AL096865.1	0.552555	2.77828e-31	postive
NLRP3	LINC01679	0.659083	5.80841e-48	postive
GLS	GATA2-AS1	0.430946	2.40703e-18	postive
LIPT2	AC093627.5	0.497347	9.1641e-25	postive
ATP7A	AC003086.1	0.412649	8.25379e-17	postive
MTF1	HM13-IT1	0.412631	8.28225e-17	postive
GLS	HM13-IT1	0.410952	1.1333e-16	postive
NFE2L2	AC005034.5	0.496234	1.20701e-24	postive
ATP7A	AC005034.5	0.430608	2.57423e-18	postive
DLD	AC005034.5	0.407329	2.21678e-16	postive
MTF1	AC005034.5	0.512707	1.84772e-26	postive
DBT	AC005034.5	0.459431	6.28552e-21	postive
LIPT2	AP000813.1	0.407891	1.99861e-16	postive
MTF1	AP000813.1	0.418304	2.83231e-17	postive
GLS	AP000813.1	0.488122	8.70814e-24	postive
LIPT1	AC004801.6	0.413651	6.83847e-17	postive
GLS	AC004801.6	0.410463	1.24124e-16	postive
NFE2L2	PAXIP1-AS2	0.519631	2.97701e-27	postive
ATP7A	PAXIP1-AS2	0.491344	3.99744e-24	postive
SLC31A1	PAXIP1-AS2	0.423818	9.7882e-18	postive
DLD	PAXIP1-AS2	0.585066	9.99873e-36	postive
MTF1	PAXIP1-AS2	0.556036	9.79515e-32	postive
DBT	PAXIP1-AS2	0.524207	8.70656e-28	postive
DLST	PAXIP1-AS2	0.40793	1.98452e-16	postive
LIPT2	AL354892.2	0.441559	2.80127e-19	postive
ATP7A	AL442003.1	0.40762	2.10089e-16	postive
LIPT2	LINC02505	0.477835	9.90752e-23	postive
ATP7A	AC008735.4	0.413872	6.56017e-17	postive
MTF1	AC008735.4	0.418715	2.61859e-17	postive
GLS	AC008735.4	0.404812	3.51626e-16	postive
LIPT1	AC068473.5	0.470903	4.871e-22	postive
LIPT2	CCNT2-AS1	0.469596	6.55184e-22	postive
GLS	CCNT2-AS1	0.426694	5.57942e-18	postive
GLS	AC020907.4	0.405257	3.24134e-16	postive
CDKN2A	CDKN2A-DT	0.649126	4.07277e-46	postive
LIPT1	AC004908.2	0.469443	6.78231e-22	postive
GLS	AC004908.2	0.424585	8.43005e-18	postive
LIPT1	MAPKAPK5-AS1	0.440491	3.4903e-19	postive
LIPT2	MAPKAPK5-AS1	0.429692	3.08788e-18	postive
MTF1	KDM4A-AS1	0.476454	1.36448e-22	postive
NLRP3	LINC02268	0.42703	5.22338e-18	postive
SLC31A1	AC135050.5	0.425477	7.08215e-18	postive
DLD	AC135050.5	0.412466	8.54126e-17	postive
DBT	AC135050.5	0.509689	4.04254e-26	postive
ATP7A	LINC00294	0.612642	6.57919e-40	postive
MTF1	LINC00294	0.469369	6.89626e-22	postive
GLS	LINC00294	0.450582	4.23645e-20	postive
CDKN2A	LINC00294	0.409378	1.51828e-16	postive
NFE2L2	OIP5-AS1	0.476547	1.33558e-22	postive
ATP7A	OIP5-AS1	0.459753	5.85789e-21	postive
DLD	OIP5-AS1	0.400752	7.33854e-16	postive
MTF1	OIP5-AS1	0.487632	9.79661e-24	postive
DBT	OIP5-AS1	0.473347	2.79001e-22	postive
GLS	AC055855.1	0.418515	2.72066e-17	postive
NFE2L2	AL160006.1	0.439744	4.06798e-19	postive
MTF1	AL160006.1	0.488071	8.81676e-24	postive
MTF1	AC025031.4	0.417463	3.32503e-17	postive
LIPT1	PARTICL	0.470445	5.40457e-22	postive
NLRP3	LINC00892	0.449539	5.28496e-20	postive
GLS	AP001922.6	0.424866	7.97996e-18	postive
LIPT1	AL133410.1	0.457404	9.77949e-21	postive
GLS	AL133410.1	0.428457	3.9433e-18	postive
ATP7A	MKLN1-AS	0.406209	2.72306e-16	postive
LIPT1	MKLN1-AS	0.498917	6.20526e-25	postive
MTF1	MKLN1-AS	0.469865	6.16443e-22	postive
GLS	MKLN1-AS	0.405379	3.17008e-16	postive
ATP7A	AP003065.1	0.435806	9.07284e-19	postive
MTF1	AP003065.1	0.426638	5.64153e-18	postive
GLS	AP003065.1	0.431935	1.97619e-18	postive
LIPT1	RAB30-DT	0.409563	1.46716e-16	postive
LIPT2	RAB30-DT	0.50139	3.34308e-25	postive
LIPT1	GORAB-AS1	0.415615	4.72214e-17	postive
GLS	GORAB-AS1	0.513962	1.33131e-26	postive
ATP7A	SRD5A3-AS1	0.410672	1.19396e-16	postive
GLS	SRD5A3-AS1	0.408767	1.70016e-16	postive
NFE2L2	FGD5-AS1	0.603424	1.8258e-38	postive
ATP7B	FGD5-AS1	0.470433	5.41992e-22	postive
ATP7A	FGD5-AS1	0.624218	8.65243e-42	postive
PDHB	FGD5-AS1	0.421805	1.44587e-17	postive
MTF1	FGD5-AS1	0.567572	2.83323e-33	postive
GLS	FGD5-AS1	0.460848	4.60728e-21	postive
DBT	FGD5-AS1	0.459424	6.29603e-21	postive
LIPT2	MIR548XHG	0.442193	2.45754e-19	postive
ATP7A	LINC02035	0.549826	6.23495e-31	postive
LIPT1	LINC02035	0.481025	4.70162e-23	postive
MTF1	LINC02035	0.515565	8.74277e-27	postive
GLS	LINC02035	0.571083	9.37223e-34	postive
LIPT1	RAD51-AS1	0.410428	1.24941e-16	postive
LIPT2	RAD51-AS1	0.421991	1.39487e-17	postive
LIPT2	AP001626.1	0.476985	1.20675e-22	postive
ATP7A	LINC00997	0.482637	3.21702e-23	postive
MTF1	LINC00997	0.448482	6.60757e-20	postive
GLS	LINC00997	0.433644	1.40308e-18	postive
LIPT1	UNC5B-AS1	0.405178	3.28839e-16	postive
GLS	UNC5B-AS1	0.498495	6.89302e-25	postive
NLRP3	MIR4435-2HG	0.419043	2.45926e-17	postive
ATP7A	MIR4435-2HG	0.433372	1.482e-18	postive
LIPT1	MIR4435-2HG	0.611095	1.15823e-39	postive
GLS	MIR4435-2HG	0.652312	1.06352e-46	postive
ATP7A	AL359762.3	0.427608	4.66181e-18	postive
MTF1	AL359762.3	0.453337	2.35293e-20	postive
ATP7A	LINC00662	0.433993	1.30799e-18	postive
LIPT1	LINC00662	0.443698	1.79916e-19	postive
LIPT2	LINC00662	0.405752	2.96116e-16	postive
GLS	LINC00662	0.478284	8.92339e-23	postive
CDKN2A	SNHG30	0.412844	7.95737e-17	postive
ATP7A	AC139795.2	0.40929	1.54317e-16	postive
MTF1	AC139795.2	0.425101	7.62226e-18	postive
GLS	AC139795.2	0.493713	2.243e-24	postive
LIPT1	OBSCN-AS1	0.46006	5.47746e-21	postive
GLS	OBSCN-AS1	0.459989	5.56294e-21	postive
ATP7A	AL365272.1	0.43618	8.41237e-19	postive
LIPT1	AL365272.1	0.408664	1.73294e-16	postive
GLS	AL365272.1	0.44005	3.82042e-19	postive
ATP7A	AC005253.1	0.440082	3.79594e-19	postive
MTF1	AC005253.1	0.460865	4.59011e-21	postive
GLS	AC005253.1	0.495901	1.31031e-24	postive
ATP7A	Z98884.2	0.432913	1.62479e-18	postive
MTF1	Z98884.2	0.438616	5.12495e-19	postive
ATP7A	AC092295.1	0.437212	6.82147e-19	postive
GLS	AC092295.1	0.402411	5.43982e-16	postive
LIPT1	NOP14-AS1	0.433641	1.40403e-18	postive
LIPT1	AC011498.6	0.402511	5.34263e-16	postive
GLS	AC011498.6	0.408281	1.85984e-16	postive
LIPT1	Z95115.1	0.453816	2.12292e-20	postive
ATP7A	AC015849.3	0.41898	2.48901e-17	postive
GLS	AC015849.3	0.401786	6.09122e-16	postive
CDKN2A	AC107214.1	0.459838	5.74987e-21	postive
LIPT1	ZNF32-AS1	0.48476	1.94547e-23	postive
GLS	ZNF32-AS1	0.489971	5.57557e-24	postive
DBT	SGMS1-AS1	0.432075	1.92153e-18	postive
MTF1	AC073842.2	0.40348	4.48107e-16	postive
GLS	AC073842.2	0.412316	8.78554e-17	postive
ATP7A	AC026356.2	0.416448	4.03244e-17	postive
LIPT1	AC026356.2	0.411266	1.06889e-16	postive
GLS	AC026356.2	0.541104	7.87029e-30	postive
LIPT2	AC012368.1	0.40711	2.30785e-16	postive
MTF1	AC073046.3	0.416944	3.66963e-17	postive
NFE2L2	AL132800.1	0.507019	8.02765e-26	postive
ATP7B	AL132800.1	0.484032	2.31256e-23	postive
DBT	AL132800.1	0.42981	3.01677e-18	postive
ATP7A	KANSL1L-AS1	0.404115	3.99211e-16	postive
LIPT1	KANSL1L-AS1	0.456979	1.07257e-20	postive
MTF1	KANSL1L-AS1	0.407612	2.10423e-16	postive
GLS	KANSL1L-AS1	0.437543	6.37838e-19	postive
ATP7A	AL360270.2	0.428405	3.98379e-18	postive
MTF1	AL360270.2	0.483693	2.5058e-23	postive
LIPT2	AC068205.2	0.40768	2.07797e-16	postive
ATP7B	AL031778.1	0.488493	7.96422e-24	postive
LIPT2	AP001372.1	0.415694	4.65214e-17	postive
NLRP3	HIF1A-AS1	0.552064	3.21515e-31	postive
NFE2L2	ZEB1-AS1	0.464227	2.18353e-21	postive
ATP7A	ZEB1-AS1	0.452473	2.83099e-20	postive
LIPT1	ZEB1-AS1	0.533016	7.73804e-29	postive
MTF1	ZEB1-AS1	0.477782	1.00294e-22	postive
NLRP3	LINC01615	0.47663	1.31013e-22	postive
MTF1	AC015813.1	0.422351	1.30103e-17	postive
LIPT1	U52111.1	0.423625	1.01616e-17	postive
GLS	U52111.1	0.538873	1.48722e-29	postive
LIPT1	CD27-AS1	0.492974	2.68757e-24	postive
GLS	CD27-AS1	0.429612	3.13735e-18	postive
DBT	C1RL-AS1	0.424202	9.08365e-18	postive
NLRP3	TFAP2E-AS1	0.641995	7.75765e-45	postive
NLRP3	C22orf34	0.418351	2.80707e-17	postive
LIPT1	SCAT2	0.469032	7.44205e-22	postive
LIPT1	AL357079.1	0.559912	3.02494e-32	postive
MTF1	AL357079.1	0.428166	4.17666e-18	postive
GLS	AL357079.1	0.470429	5.42476e-22	postive
LIPT1	AC009120.2	0.5278	3.27159e-28	postive
GLS	AC009120.2	0.508947	4.89467e-26	postive
NLRP3	LINC00426	0.544214	3.21356e-30	postive
LIPT1	AC008074.2	0.460365	5.12225e-21	postive
GLS	AC008074.2	0.490715	4.65672e-24	postive
CDKN2A	BACH1-IT2	0.439937	3.91067e-19	postive
LIPT1	AC048341.1	0.402511	5.3417e-16	postive
GLS	AC048341.1	0.466137	1.42635e-21	postive
ATP7A	C21orf62-AS1	0.417802	3.11711e-17	postive
LIPT1	C21orf62-AS1	0.454557	1.81013e-20	postive
NFE2L2	RAD21-AS1	0.428841	3.65476e-18	postive
MTF1	AL021707.2	0.408644	1.73914e-16	postive
GLS	EHMT2-AS1	0.481618	4.09013e-23	postive
ATP7A	AC129510.1	0.439395	4.37008e-19	postive
MTF1	AC129510.1	0.49016	5.32695e-24	postive
GLS	AC129510.1	0.493307	2.47762e-24	postive
LIPT1	CYTOR	0.438867	4.86835e-19	postive
ATP7A	AC122129.1	0.403308	4.62316e-16	postive
ATP7A	AC090587.1	0.438818	4.91728e-19	postive
MTF1	AC090587.1	0.418038	2.97981e-17	postive
NLRP3	LINC00702	0.562141	1.52805e-32	postive
NLRP3	AC010186.3	0.495884	1.3157e-24	postive
ATP7A	AC010186.3	0.557322	6.64388e-32	postive
GLS	AC010186.3	0.448143	7.09788e-20	postive
ATP7A	AC022211.2	0.408151	1.90506e-16	postive
NLRP3	AC110995.1	0.708105	3.50818e-58	postive
NLRP3	AC108463.2	0.431067	2.34955e-18	postive
ATP7A	AC108463.2	0.556705	8.00759e-32	postive
LIPT1	AC108463.2	0.443148	2.01658e-19	postive
MTF1	AC108463.2	0.459204	6.60623e-21	postive
GLS	AC108463.2	0.591289	1.2337e-36	postive
LIPT2	AL080317.2	0.411728	9.80623e-17	postive
NLRP3	AC021188.1	0.557569	6.16586e-32	postive
NLRP3	LINC00839	0.467753	9.92736e-22	postive
NFE2L2	LINC01521	0.403969	4.09977e-16	postive
ATP7A	LINC01521	0.472394	3.46886e-22	postive
MTF1	LINC01521	0.457119	1.04041e-20	postive
MTF1	AL031709.1	0.408239	1.87435e-16	postive
NLRP3	AP000787.1	0.412454	8.56093e-17	postive
ATP7A	AP000787.1	0.454147	1.97709e-20	postive
GLS	AP000787.1	0.451262	3.66559e-20	postive
ATP7A	AP002449.1	0.449329	5.52512e-20	postive
MTF1	AP002449.1	0.423294	1.08366e-17	postive
GLS	AP002449.1	0.431542	2.13749e-18	postive
LIPT2	AP001062.1	0.473558	2.65813e-22	postive
NFE2L2	AL391121.1	0.404591	3.66081e-16	postive
ATP7A	AL391121.1	0.415819	4.54292e-17	postive
DLD	AL391121.1	0.412777	8.05848e-17	postive
MTF1	AL391121.1	0.449384	5.46092e-20	postive
MTF1	MED8-AS1	0.480223	5.67453e-23	postive
GLS	MED8-AS1	0.433577	1.4222e-18	postive
NFE2L2	AC008393.1	0.435425	9.79961e-19	postive
LIPT1	AC008393.1	0.405942	2.85969e-16	postive
NLRP3	LINC02202	0.418723	2.61432e-17	postive
ATP7A	MGC16275	0.463209	2.73638e-21	postive
MTF1	MGC16275	0.418959	2.49905e-17	postive
GLS	GUSBP11	0.510364	3.39558e-26	postive
LIPT1	AC099850.1	0.401573	6.32989e-16	postive
NLRP3	L3MBTL4-AS1	0.667847	1.20311e-49	postive
ATP7A	L3MBTL4-AS1	0.432902	1.62845e-18	postive
LIPT2	POC1B-AS1	0.412807	8.01276e-17	postive
NLRP3	LINC01638	0.596571	2.01556e-37	postive
GLS	AL021392.1	0.461252	4.21576e-21	postive
ATP7A	LINC00205	0.52937	2.12557e-28	postive
LIPT1	LINC00205	0.46013	5.39378e-21	postive
LIPT2	LINC00205	0.552193	3.09393e-31	postive
MTF1	LINC00205	0.525257	6.54835e-28	postive
GLS	LINC00205	0.504858	1.39234e-25	postive
LIPT2	LINC00648	0.446733	9.54845e-20	postive
GLS	ASB16-AS1	0.442802	2.16641e-19	postive
CDKN2A	AC006504.5	0.40838	1.82635e-16	postive
MTF1	AC004967.2	0.401926	5.93808e-16	postive
LIPT1	SEC24B-AS1	0.532255	9.56488e-29	postive
GLS	SEC24B-AS1	0.468123	9.13446e-22	postive
GLS	TTC39A-AS1	0.427418	4.83934e-18	postive
LIPT1	AC009061.2	0.599014	8.61752e-38	postive
GLS	AC009061.2	0.501683	3.10557e-25	postive
NLRP3	AC004585.1	0.510557	3.22975e-26	postive
LIPT1	AC009148.1	0.4909	4.45213e-24	postive
GLS	AC009148.1	0.40081	7.26326e-16	postive
LIAS	PITPNM2-AS1	0.633553	2.30031e-43	postive
GLS	AC021321.1	0.413427	7.13279e-17	postive
LIPT1	AC008760.1	0.479098	7.38309e-23	postive
GLS	AC008760.1	0.512734	1.83478e-26	postive
LIPT1	AL358472.3	0.459041	6.84535e-21	postive
LIPT2	AL358472.3	0.404483	3.73368e-16	postive
GLS	AL358472.3	0.413687	6.79325e-17	postive
ATP7A	AL358394.1	0.428915	3.60204e-18	postive
NLRP3	AL122035.1	0.464947	1.85994e-21	postive
ATP7A	AL122035.1	0.569578	1.50791e-33	postive
MTF1	AL122035.1	0.45284	2.61725e-20	postive
GLS	AL122035.1	0.504013	1.72523e-25	postive
LIPT1	AF131215.7	0.497455	8.92354e-25	postive
GLS	AF131215.7	0.455964	1.33625e-20	postive
ATP7A	AC104532.2	0.412536	8.43116e-17	postive
LIPT1	DGUOK-AS1	0.484585	2.02799e-23	postive
GLS	DGUOK-AS1	0.489856	5.73296e-24	postive
ATP7A	Z83843.1	0.407425	2.17795e-16	postive
LIPT1	AC008764.8	0.534561	5.02353e-29	postive
GLS	AC008764.8	0.564414	7.57723e-33	postive
MTF1	MIR4453HG	0.422899	1.16998e-17	postive
LIPT1	AL731569.1	0.40354	4.43274e-16	postive
NLRP3	AC087521.1	0.491989	3.41682e-24	postive
SLC31A1	HEIH	-0.426193	6.15589e-18	negative
ATP7A	NRSN2-AS1	0.483595	2.56505e-23	postive
LIPT1	NRSN2-AS1	0.446913	9.19276e-20	postive
DLD	NRSN2-AS1	0.428993	3.54672e-18	postive
PDHA1	NRSN2-AS1	0.538176	1.8129e-29	postive
MTF1	NRSN2-AS1	0.511385	2.60599e-26	postive
GLS	NRSN2-AS1	0.510691	3.11997e-26	postive
ATP7A	AL354824.2	0.451549	3.44819e-20	postive
GLS	AL354824.2	0.489485	6.27088e-24	postive
GLS	AC087392.4	0.410292	1.28143e-16	postive
ATP7A	AC008969.1	0.419984	2.05342e-17	postive
LIPT1	AC008969.1	0.457934	8.7137e-21	postive
LIPT2	AC008969.1	0.43859	5.15156e-19	postive
GLS	AC008969.1	0.428739	3.72925e-18	postive
NLRP3	MACORIS	0.524654	7.71151e-28	postive
NFE2L2	AC073046.1	0.454842	1.70235e-20	postive
ATP7A	AC073046.1	0.553683	1.98447e-31	postive
MTF1	AC073046.1	0.49248	3.03165e-24	postive
GLS	AC073046.1	0.419717	2.1613e-17	postive
ATP7A	ITFG1-AS1	0.438385	5.37223e-19	postive
MTF1	ITFG1-AS1	0.430126	2.83307e-18	postive
LIPT1	AC013468.1	0.482845	3.06288e-23	postive
NFE2L2	AC112220.2	0.403144	4.76259e-16	postive
ATP7A	AC112220.2	0.439197	4.5509e-19	postive
LIPT1	AC112220.2	0.456753	1.12627e-20	postive
LIPT2	AC112220.2	0.419393	2.29987e-17	postive
MTF1	AC112220.2	0.406314	2.67118e-16	postive
GLS	AC112220.2	0.490666	4.71202e-24	postive
LIPT1	MIR222HG	0.407184	2.27677e-16	postive
GLS	MIR222HG	0.44934	5.51175e-20	postive
ATP7A	AC060766.6	0.427012	5.24227e-18	postive
GLS	AC060766.6	0.514884	1.04556e-26	postive
DBT	MGC27382	0.442819	2.15895e-19	postive
LIPT2	ZNF790-AS1	0.436229	8.32851e-19	postive
ATP7A	AC102953.2	0.414366	5.97789e-17	postive
MTF1	AC102953.2	0.500575	4.10106e-25	postive
NFE2L2	AC108010.1	0.410288	1.28238e-16	postive
ATP7A	AC108010.1	0.440311	3.62163e-19	postive
MTF1	AC108010.1	0.425827	6.61334e-18	postive
DBT	AC108010.1	0.430196	2.79443e-18	postive
NLRP3	AC012186.2	0.454578	1.8021e-20	postive
NLRP3	PTPRN2-AS1	0.434162	1.2644e-18	postive
LIPT2	AL928654.1	0.406298	2.67904e-16	postive
ATP7A	AC004112.1	0.405189	3.28229e-16	postive
DLD	AC004112.1	0.486016	1.44209e-23	postive
NLRP3	AC004687.1	0.473026	3.00221e-22	postive
LIPT1	AC092117.1	0.410547	1.22213e-16	postive
LIPT1	AL357079.3	0.417027	3.6122e-17	postive
LIPT1	AC092119.2	0.433106	1.5632e-18	postive
DLAT	AC027688.1	0.408053	1.94003e-16	postive
LIPT1	AL359921.2	0.405031	3.37844e-16	postive
NLRP3	ITGB2-AS1	0.587005	5.23451e-36	postive
GLS	AC048344.4	0.419269	2.35492e-17	postive
LIPT1	AL831711.1	0.404851	3.4908e-16	postive
GLS	AL831711.1	0.444019	1.683e-19	postive
LIPT1	AC010973.2	0.4158	4.55951e-17	postive
GLS	AC010973.2	0.415108	5.19666e-17	postive
GLS	UBOX5-AS1	0.411546	1.01453e-16	postive
LIPT1	ZNF197-AS1	0.412351	8.72791e-17	postive
LIPT2	ZNF197-AS1	0.4063	2.67828e-16	postive
NLRP3	PICSAR	0.557922	5.54029e-32	postive
CDKN2A	CDKN2B-AS1	0.736829	3.21536e-65	postive
NFE2L2	CTBP1-DT	0.419313	2.33511e-17	postive
ATP7A	CTBP1-DT	0.515657	8.53195e-27	postive
LIPT2	CTBP1-DT	0.431737	2.05579e-18	postive
MTF1	CTBP1-DT	0.522335	1.44293e-27	postive
GLS	CTBP1-DT	0.433828	1.35213e-18	postive
LIPT1	AC087477.2	0.441213	3.00817e-19	postive
GLS	AC087477.2	0.475447	1.72186e-22	postive
LIPT1	DENND5B-AS1	0.420342	1.91665e-17	postive
ATP7A	NUTM2B-AS1	0.404198	3.93212e-16	postive
LIPT1	NUTM2B-AS1	0.469617	6.52023e-22	postive
GLS	NUTM2B-AS1	0.526993	4.07994e-28	postive
MTF1	AC010761.3	0.427219	5.03299e-18	postive
GLS	MATN1-AS1	0.408195	1.88977e-16	postive
ATP7A	AC073073.2	0.427488	4.77351e-18	postive
DLD	AC073073.2	0.460718	4.74069e-21	postive
MTF1	AC073073.2	0.455806	1.38255e-20	postive
GLS	AL139407.1	0.511194	2.73871e-26	postive
ATP7A	AL049840.2	0.401036	6.97361e-16	postive
MTF1	AL049840.2	0.413521	7.00798e-17	postive
LIPT1	AC120053.1	0.482034	3.70838e-23	postive
LIPT2	AC120053.1	0.441857	2.63383e-19	postive
NLRP3	LINC02361	0.412421	8.61354e-17	postive
ATP7A	FBXL19-AS1	0.480327	5.53844e-23	postive
MTF1	FBXL19-AS1	0.438516	5.23032e-19	postive
GLS	FBXL19-AS1	0.473506	2.69003e-22	postive
GLS	BOLA3-AS1	0.432114	1.90654e-18	postive
LIPT1	SNHG3	0.440459	3.51302e-19	postive
LIPT1	AC016590.3	0.450987	3.88637e-20	postive
LIPT1	AC104667.1	0.419438	2.2799e-17	postive
NFE2L2	AC016722.2	0.440661	3.37017e-19	postive
ATP7B	AL161891.1	0.468951	7.57958e-22	postive
LIPT1	AC124016.1	0.428203	4.14621e-18	postive
MTF1	AC018695.4	0.409699	1.43072e-16	postive
NFE2L2	AC018521.6	0.438948	4.78825e-19	postive
SLC31A1	AC018521.6	0.405157	3.30125e-16	postive
MTF1	AC018521.6	0.457307	9.98824e-21	postive
DBT	AC018521.6	0.45157	3.43255e-20	postive
LIPT2	NDUFV2-AS1	0.442449	2.33095e-19	postive
LIPT1	AC016737.1	0.409404	1.51093e-16	postive
LIPT1	AC093297.2	0.406619	2.52571e-16	postive
ATP7A	FRMD6-AS1	0.463566	2.52837e-21	postive
MTF1	FRMD6-AS1	0.409758	1.41499e-16	postive
GLS	FRMD6-AS1	0.499862	4.90138e-25	postive
LIPT1	WDFY3-AS2	0.413107	7.5741e-17	postive
GLS	WDFY3-AS2	0.413682	6.79962e-17	postive
ATP7A	ZNF32-AS2	0.514867	1.05013e-26	postive
LIPT1	ZNF32-AS2	0.45185	3.23348e-20	postive
MTF1	ZNF32-AS2	0.455195	1.57771e-20	postive
GLS	ZNF32-AS2	0.598336	1.09173e-37	postive
NLRP3	AC108134.3	0.623032	1.36005e-41	postive
LIPT1	AL121748.1	0.418294	2.83744e-17	postive
NFE2L2	AL732509.1	0.45118	3.7304e-20	postive
ATP7B	AL732509.1	0.408316	1.84794e-16	postive
ATP7A	AL732509.1	0.429242	3.37624e-18	postive
MTF1	AL732509.1	0.424719	8.21279e-18	postive
DBT	AL732509.1	0.460744	4.71365e-21	postive
ATP7B	AC138035.1	0.413223	7.41176e-17	postive
DBT	AC138035.1	0.409726	1.42348e-16	postive
ATP7A	AL157392.3	0.493336	2.46004e-24	postive
LIPT1	AL157392.3	0.416975	3.64864e-17	postive
MTF1	AL157392.3	0.426041	6.34223e-18	postive
GLS	AL157392.3	0.54252	5.24009e-30	postive
DLAT	AP000561.1	0.439875	3.96012e-19	postive
GLS	AC092757.2	0.442855	2.14278e-19	postive
NLRP3	LINC02391	0.722307	1.5008e-61	postive
NLRP3	FAM225A	0.438036	5.7679e-19	postive
LIPT1	AC011921.1	0.483536	2.60075e-23	postive
LIPT1	THBS3-AS1	0.482028	3.7141e-23	postive
ATP7A	AC138028.4	0.405591	3.04928e-16	postive
GLS	AC138028.4	0.428542	3.87758e-18	postive
LIPT1	AC074044.1	0.489602	6.0956e-24	postive
GLS	AC074044.1	0.404084	4.0148e-16	postive
ATP7A	AC245060.2	0.413308	7.29394e-17	postive
NFE2L2	AC092614.1	0.470122	5.81562e-22	postive
ATP7A	AC092614.1	0.520559	2.32387e-27	postive
LIPT1	AC092614.1	0.423809	9.80486e-18	postive
MTF1	AC092614.1	0.494458	1.86881e-24	postive
GLS	AC092614.1	0.470516	5.31908e-22	postive
NFE2L2	AC067852.3	0.421321	1.58744e-17	postive
ATP7A	LINC01772	0.51419	1.25423e-26	postive
LIPT1	LINC01772	0.43155	2.13391e-18	postive
MTF1	LINC01772	0.516042	7.71089e-27	postive
GLS	LINC01772	0.449272	5.59269e-20	postive
LIPT1	AC027097.1	0.479906	6.11282e-23	postive
LIPT2	AL159169.2	0.406754	2.4639e-16	postive
MTF1	AC011815.1	0.40417	3.9525e-16	postive
LIPT2	AC069277.1	0.417287	3.43802e-17	postive
LIPT1	AC104024.4	0.415342	4.97216e-17	postive
GLS	AC104024.4	0.419722	2.15915e-17	postive
LIPT1	AC024060.2	0.402463	5.38839e-16	postive
NLRP3	AL606834.2	0.463144	2.77642e-21	postive
DBT	AC068631.1	0.417855	3.08532e-17	postive
DLD	AC090114.2	0.414409	5.92905e-17	postive
MTF1	AC090114.2	0.414009	6.39325e-17	postive
GLS	AC090114.2	0.419943	2.06945e-17	postive
ATP7A	STARD7-AS1	0.484209	2.21714e-23	postive
LIPT1	STARD7-AS1	0.530905	1.39111e-28	postive
LIPT2	STARD7-AS1	0.411064	1.10981e-16	postive
MTF1	STARD7-AS1	0.504544	1.50816e-25	postive
GLS	STARD7-AS1	0.49681	1.04689e-24	postive
LIPT1	AC008870.2	0.461658	3.8546e-21	postive
MTF1	AL360181.2	0.413199	7.44511e-17	postive
LIAS	TH2LCRR	0.636012	8.66465e-44	postive
LIPT1	AC092667.1	0.524831	7.35023e-28	postive
GLS	AC092667.1	0.452719	2.68573e-20	postive
LIPT2	IBA57-DT	0.40332	4.61362e-16	postive
GLS	AC091185.1	0.528195	2.93536e-28	postive
ATP7A	AL592295.4	0.506769	8.55617e-26	postive
GLS	AL592295.4	0.411774	9.7215e-17	postive
LIPT2	MIR181A2HG	0.456495	1.19106e-20	postive
LIPT1	NUTM2A-AS1	0.406492	2.58535e-16	postive
GLS	NUTM2A-AS1	0.440046	3.82362e-19	postive
NFE2L2	AC087071.2	0.423978	9.4872e-18	postive
DBT	AC087071.2	0.41201	9.30166e-17	postive
LIPT1	AC099343.2	0.400673	7.44425e-16	postive
LIPT1	AC007066.2	0.431932	1.97745e-18	postive
LIPT2	AC007066.2	0.424944	7.85954e-18	postive
GLS	AC007066.2	0.443527	1.86421e-19	postive
ATP7A	GARS1-DT	0.411155	1.09127e-16	postive
LIPT1	GARS1-DT	0.473718	2.56227e-22	postive
MTF1	GARS1-DT	0.438032	5.77333e-19	postive
GLS	GARS1-DT	0.46469	1.96954e-21	postive
ATP7A	AC006213.2	0.48675	1.2102e-23	postive
DLAT	AL356056.2	0.461168	4.29454e-21	postive
ATP7A	GMDS-DT	0.436219	8.34476e-19	postive
LIPT1	AC064836.3	0.479997	5.98333e-23	postive
NLRP3	DNM3OS	0.540384	9.66902e-30	postive
ATP7A	AL683813.1	0.442023	2.54542e-19	postive
MTF1	AL683813.1	0.402611	5.24648e-16	postive
MTF1	RUFY1-AS1	0.421873	1.42704e-17	postive
NFE2L2	AC097448.1	0.507748	6.66006e-26	postive
ATP7A	AC097448.1	0.488882	7.25293e-24	postive
LIPT1	AC097448.1	0.522328	1.44571e-27	postive
MTF1	AC097448.1	0.426351	5.9685e-18	postive
GLS	AC097448.1	0.493735	2.23111e-24	postive
NLRP3	BX322234.1	0.537531	2.17661e-29	postive
ATP7A	BX322234.1	0.432735	1.68385e-18	postive
GLS	BX322234.1	0.537367	2.27974e-29	postive
ATP7A	TAPT1-AS1	0.456116	1.29301e-20	postive
LIPT1	AL050341.2	0.490589	4.8008e-24	postive
LIPT2	AL050341.2	0.426402	5.90895e-18	postive
MTF1	AL050341.2	0.448186	7.03363e-20	postive
NFE2L2	AC007406.4	0.515204	9.61261e-27	postive
ATP7B	AC007406.4	0.444449	1.5391e-19	postive
ATP7A	AC007406.4	0.561029	2.14959e-32	postive
LIPT1	AC007406.4	0.439005	4.73329e-19	postive
LIPT2	AC007406.4	0.417612	3.23163e-17	postive
MTF1	AC007406.4	0.51274	1.83194e-26	postive
GLS	AC007406.4	0.448605	6.43915e-20	postive
ATP7A	AC011476.3	0.418963	2.49698e-17	postive
DLD	AC011476.3	0.438148	5.63842e-19	postive
MTF1	AC011476.3	0.425461	7.10478e-18	postive
NLRP3	LINC01914	0.4134	7.1696e-17	postive
GLS	AC009133.1	0.465333	1.70674e-21	postive
ATP7B	AC104958.2	0.42237	1.29625e-17	postive
LIPT1	AC018410.1	0.41861	2.67122e-17	postive
GLS	AC018410.1	0.448825	6.14648e-20	postive
ATP7A	SBF2-AS1	0.45957	6.09756e-21	postive
LIPT1	SBF2-AS1	0.468764	7.90593e-22	postive
LIPT2	SBF2-AS1	0.442235	2.43639e-19	postive
MTF1	SBF2-AS1	0.402087	5.76803e-16	postive
GLS	SBF2-AS1	0.469277	7.04086e-22	postive
NLRP3	AC002091.2	0.707178	5.72695e-58	postive
ATP7A	AC002091.2	0.407111	2.30738e-16	postive
GLS	RHOQ-AS1	0.494826	1.70736e-24	postive
NLRP3	AC000403.1	0.641173	1.08429e-44	postive
ATP7A	AC000403.1	0.445432	1.25362e-19	postive
GLS	AC000403.1	0.483201	2.81578e-23	postive
GLS	AL138756.1	0.417371	3.38355e-17	postive
GLS	SENCR	0.403713	4.29525e-16	postive
LIPT2	AL356776.2	0.423867	9.69549e-18	postive
LIPT1	SYNGAP1-AS1	0.453027	2.51418e-20	postive
ATP7A	AC005261.1	0.42057	1.83456e-17	postive
LIPT1	AC005261.1	0.421883	1.42421e-17	postive
GLS	AC005261.1	0.531819	1.07959e-28	postive
MTF1	PSMD6-AS2	0.428633	3.80807e-18	postive
ATP7A	AC004870.2	0.423978	9.48784e-18	postive
CDKN2A	AC004870.2	0.434248	1.24252e-18	postive
LIPT1	AC010245.2	0.500302	4.39122e-25	postive
GLS	AC010245.2	0.477404	1.09498e-22	postive
GLS	AC116914.2	0.456027	1.31829e-20	postive
GLS	ARNILA	0.418217	2.87989e-17	postive
ATP7A	AL022157.1	0.412929	7.83148e-17	postive
LIPT1	AL022157.1	0.412798	8.02635e-17	postive
MTF1	AL022157.1	0.414776	5.5332e-17	postive
GLS	AC053513.2	0.403081	4.81753e-16	postive
ATP7A	DNAJC9-AS1	0.422911	1.1673e-17	postive
MTF1	DNAJC9-AS1	0.489137	6.81961e-24	postive
NLRP3	LINC01150	0.75074	5.71024e-69	postive
ATP7A	LINC01150	0.405523	3.08774e-16	postive
NLRP3	AC027702.1	0.400158	8.16633e-16	postive
ATP7A	AC027702.1	0.415853	4.51397e-17	postive
GLS	AC027702.1	0.524618	7.78894e-28	postive
MTF1	AC137932.3	0.411664	9.92428e-17	postive
LIPT1	AC087477.4	0.424636	8.34717e-18	postive
GLS	AL512770.1	0.42996	2.92811e-18	postive
PDHA1	AL034548.2	0.441104	3.0764e-19	postive
GLS	AC006435.2	0.482098	3.6531e-23	postive
NLRP3	AC004067.1	0.439665	4.13472e-19	postive
ATP7A	AC004067.1	0.511155	2.7664e-26	postive
MTF1	AC004067.1	0.460083	5.44939e-21	postive
GLS	AC004067.1	0.606108	7.01709e-39	postive
CDKN2A	AC010969.2	0.426023	6.36487e-18	postive
LIPT1	AC009961.1	0.437204	6.83302e-19	postive
ATP7A	AC018690.1	0.435545	9.56515e-19	postive
MTF1	AC018690.1	0.454585	1.79947e-20	postive
GLS	AC018690.1	0.453231	2.40702e-20	postive
ATP7A	AL049840.4	0.464045	2.27352e-21	postive
MTF1	AL049840.4	0.430375	2.69679e-18	postive
LIPT2	LINC00665	0.451841	3.2398e-20	postive
GLS	LINC00665	0.417669	3.19671e-17	postive
ATP7A	C2orf27A	0.435972	8.7727e-19	postive
LIPT1	C2orf27A	0.469827	6.21693e-22	postive
MTF1	C2orf27A	0.425648	6.8494e-18	postive
GLS	C2orf27A	0.481987	3.74981e-23	postive
LIAS	AL450263.1	0.569004	1.80731e-33	postive
GLS	AC004148.1	0.424822	8.04918e-18	postive
LIPT1	AL008721.2	0.450167	4.62658e-20	postive
MTF1	AL008721.2	0.42648	5.8187e-18	postive
GLS	AL008721.2	0.486284	1.35277e-23	postive
LIPT1	AC009237.14	0.478415	8.65673e-23	postive
MTF1	AC009237.14	0.403254	4.66898e-16	postive
CDKN2A	GIHCG	0.514112	1.28025e-26	postive
ATP7A	STX18-AS1	0.44811	7.14788e-20	postive
LIPT1	STX18-AS1	0.509803	3.92478e-26	postive
LIPT2	STX18-AS1	0.410136	1.31919e-16	postive
MTF1	STX18-AS1	0.494584	1.8118e-24	postive
GLS	STX18-AS1	0.47139	4.36101e-22	postive
GLS	AC003070.1	0.406198	2.72838e-16	postive
LIPT1	AC006252.1	0.412115	9.1218e-17	postive
GLS	CTBP1-AS	0.408344	1.83857e-16	postive
LIPT1	AC016821.1	0.432185	1.87986e-18	postive
GLS	AC016821.1	0.415672	4.67128e-17	postive
GLS	AC025287.3	0.450669	4.15854e-20	postive
ATP7A	WAC-AS1	0.475068	1.87921e-22	postive
LIPT1	WAC-AS1	0.597881	1.27905e-37	postive
MTF1	WAC-AS1	0.423236	1.09596e-17	postive
GLS	WAC-AS1	0.481408	4.2975e-23	postive
LIPT1	AP000873.2	0.430615	2.5708e-18	postive
LIPT2	AP000873.2	0.575648	2.17993e-34	postive
GLS	AC104590.1	0.460544	4.92524e-21	postive
GLS	AC061975.8	0.535668	3.68174e-29	postive
LIPT1	SPRY4-AS1	0.514883	1.0458e-26	postive
GLS	SPRY4-AS1	0.489405	6.39301e-24	postive
NLRP3	HOXB-AS1	0.414751	5.55927e-17	postive
LIPT1	HOXB-AS1	0.447485	8.15285e-20	postive
GLS	HOXB-AS1	0.450363	4.43812e-20	postive
NLRP3	LINC02861	0.420134	1.99508e-17	postive
NLRP3	AL023653.1	0.436055	8.62649e-19	postive
LIPT1	AC087742.1	0.495752	1.35922e-24	postive
LIPT1	RBM38-AS1	0.40275	5.11582e-16	postive
GLS	RBM38-AS1	0.480066	5.88785e-23	postive
CDKN2A	AL035461.2	0.494517	1.84172e-24	postive
ATP7A	AC012313.5	0.434045	1.29442e-18	postive
MTF1	AC012313.5	0.430568	2.59484e-18	postive
LIPT1	SNHG26	0.4027	5.162e-16	postive
ATP7A	PLBD1-AS1	0.42241	1.28629e-17	postive
LIPT1	AC012467.2	0.407292	2.2317e-16	postive
GLS	AC012467.2	0.403689	4.31418e-16	postive
LIPT1	AP001029.1	0.414452	5.88184e-17	postive
MTF1	CENATAC-DT	0.440215	3.69325e-19	postive
DBT	CENATAC-DT	0.409816	1.39994e-16	postive
LIPT2	AP001469.3	0.422965	1.15506e-17	postive
NLRP3	LINC01094	0.720352	4.49211e-61	postive
ATP7A	LINC01094	0.568415	2.17485e-33	postive
MTF1	LINC01094	0.423709	9.99827e-18	postive
GLS	LINC01094	0.465429	1.67044e-21	postive
NLRP3	MIR503HG	0.43978	4.03805e-19	postive
NFE2L2	LIMD1-AS1	0.416466	4.01875e-17	postive
DBT	LIMD1-AS1	0.425983	6.414e-18	postive
NLRP3	AC069360.1	0.505151	1.29242e-25	postive
NLRP3	AC021016.1	0.417339	3.40447e-17	postive
GLS	AC021016.1	0.480263	5.62146e-23	postive
LIPT1	AC023302.1	0.506891	8.29407e-26	postive
GLS	AC023302.1	0.459008	6.89484e-21	postive
LIPT2	AC010201.2	0.445679	1.19061e-19	postive
ATP7A	AC004918.3	0.401365	6.57132e-16	postive
ATP7A	AC109460.2	0.471817	3.95701e-22	postive
MTF1	AC109460.2	0.468269	8.83908e-22	postive
GLS	AC109460.2	0.411684	9.88646e-17	postive
GLS	AC005104.1	0.421203	1.62395e-17	postive
GLS	AL365436.2	0.40312	4.78339e-16	postive
MTF1	AL139287.1	0.464061	2.26556e-21	postive
GLS	AL139287.1	0.410406	1.25451e-16	postive
GLS	LAMC1-AS1	0.436582	7.75382e-19	postive
LIPT2	ZNRD2-AS1	0.445386	1.26585e-19	postive
LIAS	AC104117.3	0.452096	3.06814e-20	postive
MTF1	AL109627.1	0.524068	9.03883e-28	postive
LIPT2	ZBTB11-AS1	0.429671	3.10111e-18	postive
GLS	AL136169.1	0.416203	4.22411e-17	postive
NFE2L2	NORAD	0.473938	2.43643e-22	postive
ATP7A	NORAD	0.570609	1.08892e-33	postive
MTF1	NORAD	0.53907	1.40634e-29	postive
GLS	NORAD	0.508085	6.10773e-26	postive
LIPT1	AC027796.4	0.413986	6.42128e-17	postive
LIPT1	AC012063.1	0.458532	7.64958e-21	postive
MTF1	AC012063.1	0.409802	1.40346e-16	postive
GLS	AP001107.4	0.471587	4.16975e-22	postive
NFE2L2	AL162595.1	0.472173	3.64826e-22	postive
LIPT1	AL162595.1	0.500856	3.82257e-25	postive
LIPT1	AL355999.1	0.428018	4.30004e-18	postive
LIPT2	AL355999.1	0.410095	1.3292e-16	postive
NLRP3	AC008759.3	0.551812	3.46404e-31	postive
ATP7A	UBA6-AS1	0.401384	6.54971e-16	postive
LIPT1	UBA6-AS1	0.531516	1.17422e-28	postive
GLS	UBA6-AS1	0.461988	3.58412e-21	postive
GLS	AF111169.3	0.438243	5.53037e-19	postive
LIPT1	SNHG20	0.458641	7.4701e-21	postive
LIPT1	AL359878.1	0.545577	2.16437e-30	postive
MTF1	AL359878.1	0.411746	9.77325e-17	postive
GLS	AL359878.1	0.458757	7.28334e-21	postive
NLRP3	DUBR	0.437656	6.2332e-19	postive
ATP7A	DUBR	0.496836	1.04005e-24	postive
LIPT1	DUBR	0.51864	3.8767e-27	postive
MTF1	DUBR	0.427201	5.05053e-18	postive
GLS	DUBR	0.586481	6.23711e-36	postive
LIPT2	PSMA3-AS1	0.41372	6.75085e-17	postive
ATP7A	AL109984.1	0.401849	6.02166e-16	postive
DLAT	AL928921.1	0.401175	6.80081e-16	postive
LIPT1	PRKAR1B-AS2	0.416042	4.35495e-17	postive
GLS	PRKAR1B-AS2	0.489866	5.71981e-24	postive
GLS	AC087294.1	0.50993	3.79851e-26	postive
GLS	AL117335.1	0.431483	2.16255e-18	postive
GLS	AC106037.2	0.470246	5.65498e-22	postive
ATP7A	FAM111A-DT	0.562104	1.54563e-32	postive
LIPT1	FAM111A-DT	0.514397	1.18801e-26	postive
LIPT2	FAM111A-DT	0.442301	2.40312e-19	postive
MTF1	FAM111A-DT	0.531223	1.27357e-28	postive
GLS	FAM111A-DT	0.657136	1.35073e-47	postive
NLRP3	CEP250-AS1	0.542326	5.54144e-30	postive
GLS	AC010618.3	0.404231	3.90877e-16	postive
LIPT1	MRPS30-DT	0.548463	9.31322e-31	postive
GLS	MRPS30-DT	0.543468	3.9879e-30	postive
NLRP3	AC019254.1	0.512115	2.15617e-26	postive
CDKN2A	AP005136.3	0.425968	6.43372e-18	postive
GLS	AC105020.1	0.441592	2.78227e-19	postive
LIPT1	LINC02236	0.412513	8.46641e-17	postive
GLS	LINC02236	0.421108	1.65407e-17	postive
GLS	AC026368.1	0.452845	2.61409e-20	postive
LIPT1	PP7080	0.426253	6.08388e-18	postive
GLS	PP7080	0.409953	1.36471e-16	postive
CDKN2A	LINC00628	0.410052	1.33986e-16	postive
NFE2L2	LYRM4-AS1	0.431729	2.05918e-18	postive
PDHB	LYRM4-AS1	0.403392	4.55324e-16	postive
LIPT1	SAP30L-AS1	0.537626	2.11908e-29	postive
MTF1	SAP30L-AS1	0.435108	1.04491e-18	postive
GLS	SAP30L-AS1	0.471786	3.98488e-22	postive
LIPT1	ASH1L-AS1	0.566967	3.42278e-33	postive
GLS	ASH1L-AS1	0.452577	2.76843e-20	postive
ATP7B	DLEU1	0.421627	1.49643e-17	postive
PDHB	DLEU1	0.4595	6.19201e-21	postive
ATP7A	AL590705.3	0.521003	2.06331e-27	postive
GLS	AL590705.3	0.421396	1.56475e-17	postive
LIPT1	AL731533.2	0.519789	2.85472e-27	postive
GLS	AL731533.2	0.489646	6.03179e-24	postive
ATP7A	AC022382.2	0.433978	1.31202e-18	postive
MTF1	AC022382.2	0.4061	2.77797e-16	postive
ATP7A	AC005070.3	0.424577	8.44259e-18	postive
MTF1	AC005070.3	0.408554	1.76844e-16	postive
GLS	AC005070.3	0.481842	3.88022e-23	postive
NLRP3	AL121933.2	0.612814	6.17844e-40	postive
LIPT1	MIR3936HG	0.417005	3.62787e-17	postive
GLS	MIR3936HG	0.462613	3.12201e-21	postive
ATP7A	AC106786.1	0.41709	3.56969e-17	postive
GLS	AC004900.1	0.424	9.44719e-18	postive
NLRP3	AC018755.4	0.457418	9.75041e-21	postive
NFE2L2	WWC2-AS2	0.413274	7.34112e-17	postive
NLRP3	AC026369.3	0.500728	3.94677e-25	postive
LIPT1	AC083799.1	0.44539	1.26481e-19	postive
ATP7A	AC026979.4	0.543748	3.67763e-30	postive
MTF1	AC026979.4	0.423347	1.07264e-17	postive
GLS	AC026979.4	0.518625	3.89158e-27	postive
NLRP3	CHROMR	0.521437	1.83686e-27	postive
ATP7A	CHROMR	0.455012	1.64129e-20	postive
MTF1	CHROMR	0.430622	2.56731e-18	postive
GLS	CHROMR	0.509465	4.28278e-26	postive
GLS	BX255925.1	0.457252	1.01066e-20	postive
ATP7A	AC008825.1	0.428637	3.80501e-18	postive
LIPT1	AC022210.1	0.507363	7.35101e-26	postive
GLS	AC022210.1	0.463425	2.60846e-21	postive
GLS	LINC02019	0.407415	2.18205e-16	postive
SLC31A1	AC108210.1	0.483619	2.55e-23	postive
LIAS	AC108210.1	0.415054	5.25013e-17	postive
GLS	LINC02298	0.424009	9.43063e-18	postive
LIPT1	AC073195.1	0.436154	8.45585e-19	postive
ATP7A	INE1	0.462625	3.1142e-21	postive
MTF1	INE1	0.434073	1.28723e-18	postive
GLS	INE1	0.495886	1.31505e-24	postive
NLRP3	LINC00862	0.43946	4.31247e-19	postive
LIPT1	PTGES2-AS1	0.417503	3.2998e-17	postive
LIPT1	OSMR-AS1	0.433104	1.56375e-18	postive
LIAS	AC098487.1	0.475528	1.68983e-22	postive
NLRP3	LINC02611	0.738289	1.33274e-65	postive
ATP7A	LINC02611	0.447278	8.51452e-20	postive
GLS	LINC02611	0.417011	3.62326e-17	postive
ATP7A	AC007622.2	0.464849	1.90114e-21	postive
MTF1	AC007622.2	0.420805	1.75352e-17	postive
GLS	AC007622.2	0.435882	8.93423e-19	postive
ATP7A	PINK1-AS	0.415081	5.22326e-17	postive
MTF1	PINK1-AS	0.403651	4.34392e-16	postive
NLRP3	AC006272.1	0.536711	2.74414e-29	postive
NLRP3	AC090559.1	0.909219	1.21347e-143	postive
ATP7A	AC090559.1	0.514459	1.16903e-26	postive
MTF1	AC090559.1	0.40001	8.38652e-16	postive
GLS	AC090559.1	0.412375	8.68843e-17	postive
GLS	AC117394.2	0.421874	1.42681e-17	postive
DLD	AL445231.1	0.416996	3.63402e-17	postive
MTF1	AL445231.1	0.433205	1.53254e-18	postive
GLS	AL445231.1	0.414334	6.01395e-17	postive
NLRP3	AC115522.1	0.406328	2.66452e-16	postive
LIPT1	EIF2AK3-DT	0.510211	3.53215e-26	postive
MTF1	AC133550.3	0.411593	1.00568e-16	postive
LIPT1	AC005618.1	0.405676	3.00247e-16	postive
NFE2L2	AC005670.3	0.473039	2.99347e-22	postive
ATP7A	AC005670.3	0.627929	2.07635e-42	postive
DLD	AC005670.3	0.407807	2.0299e-16	postive
MTF1	AC005670.3	0.608104	3.42433e-39	postive
GLS	AC005670.3	0.45868	7.40717e-21	postive
LIPT1	OCIAD1-AS1	0.427514	4.74932e-18	postive
GLS	OCIAD1-AS1	0.434222	1.2492e-18	postive
CDKN2A	AC026333.4	0.495483	1.45254e-24	postive
NLRP3	AC009509.4	0.429057	3.50182e-18	postive
ATP7A	AC022150.2	0.43635	8.12654e-19	postive
GLS	AC022150.2	0.476274	1.42247e-22	postive
ATP7A	AL049869.2	0.405833	2.9172e-16	postive
GLS	AL353572.4	0.409877	1.3841e-16	postive
MTF1	ALMS1-IT1	0.427605	4.66425e-18	postive
NLRP3	AC091182.2	0.493717	2.24085e-24	postive
LIPT2	HCG15	0.404056	4.03551e-16	postive
ATP7A	AL133243.3	0.423538	1.03354e-17	postive
GLS	AL133243.3	0.42452	8.5379e-18	postive
DBT	SEPTIN7-DT	0.403496	4.46779e-16	postive
ATP7A	AP000759.1	0.454711	1.75119e-20	postive
LIPT1	AP000759.1	0.400083	8.27802e-16	postive
MTF1	AP000759.1	0.485993	1.45027e-23	postive
GLS	AP000759.1	0.510946	2.92068e-26	postive
GLS	GEMIN7-AS1	0.436801	7.4155e-19	postive
NFE2L2	LINC00339	0.452262	2.96149e-20	postive
MTF1	LINC00339	0.465754	1.55367e-21	postive
DBT	LINC00339	0.43512	1.04236e-18	postive
LIPT1	NIFK-AS1	0.600863	4.50967e-38	postive
LIPT2	NIFK-AS1	0.420298	1.93285e-17	postive
GLS	NIFK-AS1	0.432154	1.89152e-18	postive
NFE2L2	AC007390.1	0.455516	1.47212e-20	postive
ATP7A	AC007390.1	0.487138	1.1027e-23	postive
MTF1	AC007390.1	0.510326	3.4286e-26	postive
GLS	AC007390.1	0.459135	6.70623e-21	postive
GLS	LMO7-AS1	0.408083	1.92902e-16	postive
ATP7A	AL353748.3	0.492554	2.9777e-24	postive
LIPT1	AL353748.3	0.40917	1.57792e-16	postive
MTF1	AL353748.3	0.435227	1.02008e-18	postive
GLS	AL353748.3	0.572757	5.50295e-34	postive
LIPT2	AL035071.1	0.417906	3.05567e-17	postive
LIPT1	AC012443.2	0.400571	7.58272e-16	postive
MTF1	AC012443.2	0.419254	2.36167e-17	postive
LIPT1	AP001453.2	0.424028	9.39651e-18	postive
GLS	AP001453.2	0.474928	1.94069e-22	postive
ATP7A	AC093227.3	0.453974	2.05203e-20	postive
GLS	AC093227.3	0.454367	1.8857e-20	postive
CDKN2A	AL451069.3	0.426452	5.85169e-18	postive
NLRP3	MIR155HG	0.629361	1.19061e-42	postive
GLS	AC073130.2	0.535814	3.53373e-29	postive
ATP7A	AC022211.3	0.428004	4.31184e-18	postive
MTF1	AC022211.3	0.417289	3.43693e-17	postive
CDKN2A	AC022211.3	0.40771	2.06659e-16	postive
LIPT1	LINC01184	0.405284	3.22579e-16	postive
GLS	AC108463.3	0.437773	6.08574e-19	postive
ATP7A	Z92544.1	0.489747	5.88641e-24	postive
LIPT1	Z92544.1	0.438213	5.56423e-19	postive
LIPT2	Z92544.1	0.423017	1.14359e-17	postive
MTF1	Z92544.1	0.451883	3.21104e-20	postive
GLS	Z92544.1	0.551121	4.25196e-31	postive
LIPT2	AP000704.1	0.446367	1.03091e-19	postive
ATP7B	AL355075.6	0.442053	2.52971e-19	postive
LIPT1	AC007383.1	0.476781	1.26512e-22	postive
NFE2L2	LINC01278	0.474914	1.94704e-22	postive
ATP7A	LINC01278	0.723715	6.77212e-62	postive
MTF1	LINC01278	0.497506	8.8111e-25	postive
GLS	LINC01278	0.401056	6.94856e-16	postive
LIPT1	AC004908.1	0.450488	4.3217e-20	postive
GLS	AC004908.1	0.527804	3.26774e-28	postive
ATP7A	AC012313.8	0.493366	2.44214e-24	postive
NFE2L2	AC114763.1	0.437304	6.69516e-19	postive
LIPT1	AC114763.1	0.401546	6.36084e-16	postive
MTF1	AC114763.1	0.413408	7.15845e-17	postive
NLRP3	LINC02528	0.641246	1.05242e-44	postive
ATP7A	LINC01011	0.497303	9.26458e-25	postive
LIPT1	LINC01011	0.563628	9.66332e-33	postive
GLS	LINC01011	0.566973	3.41641e-33	postive
NFE2L2	AC010538.1	0.405745	2.96481e-16	postive
LIPT1	ZNF460-AS1	0.442692	2.21623e-19	postive
LIPT2	AL158071.2	0.40307	4.82776e-16	postive
NLRP3	AC110611.2	0.581485	3.26519e-35	postive
MTF1	AC012313.1	0.474222	2.28232e-22	postive
LIPT1	AC092910.3	0.493918	2.13329e-24	postive
LIPT2	AC092910.3	0.402928	4.95333e-16	postive
GLS	AC092910.3	0.418374	2.79457e-17	postive
ATP7B	STARD4-AS1	0.42981	3.01659e-18	postive
GLS	AC011676.1	0.427761	4.52388e-18	postive
ATP7A	ANKRD10-IT1	0.439269	4.48406e-19	postive
GLS	ANKRD10-IT1	0.504524	1.51573e-25	postive
LIPT1	HMGN3-AS1	0.495794	1.34547e-24	postive
GLS	HMGN3-AS1	0.529862	1.85575e-28	postive
GLS	AC040970.1	0.440372	3.57602e-19	postive
NLRP3	LINC00265	0.425051	7.6969e-18	postive
ATP7A	LINC00265	0.506255	9.75636e-26	postive
MTF1	LINC00265	0.444848	1.41616e-19	postive
GLS	LINC00265	0.553255	2.25478e-31	postive
ATP7A	AL024498.1	0.42559	6.92709e-18	postive
LIPT1	AL024498.1	0.429992	2.90958e-18	postive
GLS	AL024498.1	0.432473	1.77453e-18	postive
DBT	AL162311.3	0.450504	4.30692e-20	postive
NFE2L2	ZNF337-AS1	0.408425	1.81119e-16	postive
ATP7A	ZNF337-AS1	0.428261	4.0988e-18	postive
LIPT2	ZNF337-AS1	0.411946	9.41466e-17	postive
ATP7B	AC024075.3	0.416312	4.13781e-17	postive
MTF1	AC024075.3	0.434514	1.17774e-18	postive
NFE2L2	AL035411.3	0.426742	5.52748e-18	postive
ATP7A	AL035411.3	0.54582	2.01668e-30	postive
DLD	AL035411.3	0.423144	1.11576e-17	postive
MTF1	AL035411.3	0.553063	2.38805e-31	postive
GLS	AL035411.3	0.400148	8.18102e-16	postive
GLS	AC007996.1	0.45024	4.55503e-20	postive
ATP7A	AL022238.2	0.409374	1.51951e-16	postive
GLS	AL022238.2	0.452552	2.78368e-20	postive
ATP7A	AC037459.2	0.4509	3.95936e-20	postive
MTF1	AC037459.2	0.442136	2.48663e-19	postive
GLS	AC037459.2	0.42083	1.74483e-17	postive
DBT	LAMTOR5-AS1	0.453933	2.07003e-20	postive
LIPT2	AC131159.1	0.413792	6.66023e-17	postive
LIPT1	AC018904.1	0.435483	9.6862e-19	postive
GLS	AC018904.1	0.542927	4.66122e-30	postive
ATP7B	AC009974.2	0.421523	1.5267e-17	postive
LIPT1	AC092171.4	0.487915	9.15292e-24	postive
GLS	AC092171.4	0.417567	3.25982e-17	postive
LIPT2	AC092171.5	0.410211	1.3008e-16	postive
GLS	AC145285.6	0.418119	2.93387e-17	postive
NLRP3	AC006059.1	0.443827	1.75152e-19	postive
DLAT	AC007639.1	0.447062	8.91095e-20	postive
NFE2L2	UGDH-AS1	0.420334	1.91963e-17	postive
LIPT2	AC079174.2	0.410917	1.14069e-16	postive
GLS	AC009996.1	0.401794	6.08141e-16	postive
ATP7A	AL356481.1	0.526081	5.23321e-28	postive
LIPT1	AL356481.1	0.457982	8.62391e-21	postive
MTF1	AL356481.1	0.478954	7.63365e-23	postive
GLS	AL356481.1	0.47268	3.24932e-22	postive
CDKN2A	AL356481.1	0.40577	2.95137e-16	postive
LIPT1	AC073611.1	0.42666	5.61719e-18	postive
MTF1	AC073611.1	0.408178	1.89562e-16	postive
GLS	AC073611.1	0.403452	4.5042e-16	postive
ATP7B	LINC00261	0.44264	2.24035e-19	postive
SLC31A1	LINC00261	0.505289	1.24805e-25	postive
DBT	LINC00261	0.433396	1.47482e-18	postive
GLS	AL662797.1	0.462602	3.12991e-21	postive
ATP7A	AP001372.2	0.493415	2.41296e-24	postive
LIPT1	AP001372.2	0.472173	3.64858e-22	postive
LIPT2	AP001372.2	0.586131	7.01164e-36	postive
MTF1	AP001372.2	0.502877	2.29945e-25	postive
GLS	AP001372.2	0.507285	7.49943e-26	postive
LIPT1	PVT1	0.401347	6.59289e-16	postive
GLS	AL670729.3	0.451088	3.80363e-20	postive
ATP7A	AC016394.2	0.479686	6.43523e-23	postive
MTF1	AC016394.2	0.461879	3.67201e-21	postive
GLS	AC016394.2	0.453668	2.1916e-20	postive
NLRP3	AC109587.1	0.416485	4.00397e-17	postive
ATP7A	AC109587.1	0.457142	1.03521e-20	postive
MTF1	AC109587.1	0.414598	5.72245e-17	postive
GLS	AC109587.1	0.54879	8.46109e-31	postive
LIPT1	AL355488.1	0.484855	1.9019e-23	postive
GLS	AL355488.1	0.439576	4.21099e-19	postive
LIPT1	THUMPD3-AS1	0.532217	9.66634e-29	postive
LIPT2	THUMPD3-AS1	0.409265	1.55059e-16	postive
GLS	THUMPD3-AS1	0.448931	6.01083e-20	postive
ATP7A	AL360270.1	0.503635	1.8983e-25	postive
MTF1	AL360270.1	0.406957	2.37386e-16	postive
ATP7A	AC006008.1	0.538452	1.67637e-29	postive
LIPT1	AC006008.1	0.431205	2.28613e-18	postive
MTF1	AC006008.1	0.465471	1.65498e-21	postive
GLS	AC006008.1	0.610772	1.30291e-39	postive
LIPT1	AL356234.3	0.407919	1.98837e-16	postive
NLRP3	LINC01711	0.57656	1.62419e-34	postive
GLS	AC137561.1	0.472901	3.08983e-22	postive
NLRP3	AC026356.1	0.449846	4.95198e-20	postive
ATP7A	AC026356.1	0.56288	1.21716e-32	postive
MTF1	AC026356.1	0.436899	7.27038e-19	postive
GLS	AC026356.1	0.551383	3.93461e-31	postive
ATP7B	REPIN1-AS1	0.457068	1.05193e-20	postive
DLD	REPIN1-AS1	0.466348	1.36057e-21	postive
GLS	AC004771.4	0.429525	3.19181e-18	postive
LIPT1	AC048341.2	0.492581	2.95779e-24	postive
GLS	AC048341.2	0.485056	1.81321e-23	postive
LIPT2	ARIH2OS	0.505974	1.04809e-25	postive
ATP7A	BTG3-AS1	0.605634	8.31338e-39	postive
MTF1	BTG3-AS1	0.476805	1.25809e-22	postive
GLS	BTG3-AS1	0.454251	1.9335e-20	postive
LIPT1	AC090018.2	0.447941	7.40626e-20	postive
NLRP3	LINC02345	0.577754	1.10371e-34	postive
MTF1	MKNK1-AS1	0.476705	1.28754e-22	postive
ATP7A	FAM66C	0.453184	2.43099e-20	postive
LIPT1	FAM66C	0.506492	9.18478e-26	postive
GLS	FAM66C	0.628848	1.45386e-42	postive
ATP7B	AC008770.3	0.426462	5.83913e-18	postive
ATP7A	AC008770.3	0.423157	1.11281e-17	postive
LIPT1	AC021087.3	0.430179	2.80381e-18	postive
GLS	AC021087.3	0.428433	3.96202e-18	postive
LIPT2	AC005005.3	0.473868	2.4756e-22	postive
ATP7A	AL133370.1	0.459419	6.30231e-21	postive
GLS	AL033384.2	0.458458	7.77503e-21	postive
LIPT1	AL132765.2	0.436421	8.01069e-19	postive
GLS	AL132765.2	0.436148	8.46669e-19	postive
NLRP3	LINC02723	0.502329	2.63974e-25	postive
GLS	AC025265.3	0.402592	5.26482e-16	postive
CDKN2A	ZNF793-AS1	0.409006	1.62665e-16	postive
LIPT2	AC024560.4	0.46668	1.26311e-21	postive
LIPT1	AC025166.1	0.404737	3.56432e-16	postive
GLS	AC025166.1	0.430747	2.5043e-18	postive
GLS	AC006547.1	0.446688	9.63844e-20	postive
MTF1	AC022167.2	0.477632	1.03845e-22	postive
DLAT	LINC02547	0.512079	2.17628e-26	postive
ATP7A	LINC00342	0.436014	8.69919e-19	postive
LIPT1	LINC00342	0.514473	1.16464e-26	postive
MTF1	LINC00342	0.461885	3.66642e-21	postive
GLS	LINC00342	0.588314	3.37326e-36	postive
LIPT1	AC096642.1	0.555583	1.12279e-31	postive
GLS	AC096642.1	0.419566	2.22488e-17	postive
NLRP3	WARS2-IT1	0.46556	1.62257e-21	postive
NLRP3	AC099568.1	0.465298	1.7201e-21	postive
LIPT1	Z97653.1	0.423037	1.13912e-17	postive
LIPT1	LINC01376	0.451738	3.31197e-20	postive
MTF1	LINC01376	0.49603	1.26937e-24	postive
ATP7A	AL049840.3	0.404214	3.92099e-16	postive
MTF1	AL049840.3	0.471911	3.87283e-22	postive
NFE2L2	NCK1-DT	0.400445	7.75587e-16	postive
ATP7A	NCK1-DT	0.452759	2.66286e-20	postive
LIPT1	NCK1-DT	0.58429	1.29378e-35	postive
LIPT2	NCK1-DT	0.415321	4.99203e-17	postive
MTF1	NCK1-DT	0.520215	2.54771e-27	postive
GLS	NCK1-DT	0.451099	3.7952e-20	postive
LIPT2	RNF216P1	0.46138	4.0983e-21	postive
NLRP3	C9orf139	0.706231	9.42995e-58	postive
ATP7A	AC087289.5	0.419374	2.30789e-17	postive
LIPT1	AC087289.5	0.430208	2.78731e-18	postive
MTF1	AC087289.5	0.41392	6.50159e-17	postive
GLS	AC087289.5	0.509888	3.83995e-26	postive
GLS	AC002553.1	0.412184	9.00438e-17	postive
LIAS	AP001198.2	0.621898	2.09181e-41	postive
LIPT1	AL353708.3	0.445838	1.15177e-19	postive
CDKN2A	AL133477.1	0.402442	5.40911e-16	postive
LIPT1	CAPN10-DT	0.590781	1.46591e-36	postive
GLS	CAPN10-DT	0.469542	6.63236e-22	postive
ATP7A	AC092295.2	0.402237	5.61425e-16	postive
GLS	MELTF-AS1	0.448978	5.95079e-20	postive
LIPT1	GPRC5D-AS1	0.442298	2.40454e-19	postive
DBT	APOA1-AS	0.420944	1.70697e-17	postive
NLRP3	LINC01943	0.541854	6.34543e-30	postive
MTF1	SSBP3-AS1	0.428507	3.90469e-18	postive
ATP7A	AC016590.2	0.430527	2.61653e-18	postive
ATP7A	RFX3-AS1	0.439839	3.98976e-19	postive
ATP7A	HCG18	0.52289	1.24267e-27	postive
LIPT1	HCG18	0.511911	2.27324e-26	postive
LIPT2	HCG18	0.449184	5.69717e-20	postive
MTF1	HCG18	0.428333	4.04124e-18	postive
GLS	HCG18	0.494606	1.80187e-24	postive
LIPT1	AC027271.1	0.400598	7.54549e-16	postive
GLS	AC114284.1	0.477628	1.0394e-22	postive
NFE2L2	MALINC1	0.406966	2.36969e-16	postive
LIPT1	KTN1-AS1	0.455561	1.45784e-20	postive
LIPT1	AC023908.3	0.46273	3.04272e-21	postive
MTF1	AC023908.3	0.421859	1.43074e-17	postive
GLS	AC023908.3	0.462409	3.26622e-21	postive
ATP7A	BAIAP2-DT	0.427306	4.94758e-18	postive
GLS	BAIAP2-DT	0.407444	2.17018e-16	postive
ATP7B	AC024075.1	0.480303	5.5693e-23	postive
ATP7A	AC024075.1	0.443929	1.71489e-19	postive
DLD	AC024075.1	0.451917	3.18816e-20	postive
MTF1	AC024075.1	0.486577	1.26144e-23	postive
NLRP3	LINC00996	0.510421	3.3458e-26	postive
ATP7A	AL031282.2	0.454465	1.84662e-20	postive
MTF1	AL031282.2	0.52344	1.07125e-27	postive
NLRP3	LINC01550	0.509894	3.83384e-26	postive
ATP7A	AL078644.1	0.411472	1.02859e-16	postive
LIPT1	AL078644.1	0.446649	9.71811e-20	postive
GLS	AL078644.1	0.524114	8.92697e-28	postive
LIPT1	RNASEH1-AS1	0.459315	6.44738e-21	postive
LIPT2	AC004816.1	0.443444	1.8964e-19	postive
CDKN2A	AC004816.1	0.434787	1.11481e-18	postive
NLRP3	CLCA4-AS1	0.481272	4.43715e-23	postive
LIPT1	CLCA4-AS1	0.43614	8.48049e-19	postive
LIPT1	TMEM161B-AS1	0.486267	1.35846e-23	postive
GLS	AC022558.3	0.47375	2.5435e-22	postive
CDKN2A	AC026401.3	0.62824	1.84038e-42	postive
GLS	AL390728.4	0.433841	1.34877e-18	postive
MTF1	AC025442.2	0.429117	3.46064e-18	postive
SLC31A1	AL078581.2	0.45212	3.05291e-20	postive
LIPT1	LINC02449	0.496434	1.14867e-24	postive
GLS	LINC02449	0.464828	1.9099e-21	postive
ATP7A	AL050343.2	0.425888	6.53505e-18	postive
MTF1	AL050343.2	0.499697	5.10828e-25	postive
ATP7A	TRAF3IP2-AS1	0.481174	4.53996e-23	postive
LIPT2	TRAF3IP2-AS1	0.467537	1.04218e-21	postive
GLS	TRAF3IP2-AS1	0.456248	1.25671e-20	postive
LIPT2	AC123768.1	0.411914	9.47008e-17	postive
LIPT2	LINC00479	0.449226	5.64695e-20	postive
GLS	ZNF674-AS1	0.41365	6.84026e-17	postive
ATP7A	AC073517.1	0.406001	2.82878e-16	postive
NFE2L2	AC107027.3	0.421307	1.59174e-17	postive
ATP7A	AC107027.3	0.470899	4.87579e-22	postive
GLS	AC107027.3	0.426371	5.94471e-18	postive
GLS	AL731571.1	0.478877	7.77368e-23	postive
LIPT1	AC021851.1	0.502765	2.36508e-25	postive
LIPT2	AC021851.1	0.415246	5.06361e-17	postive
ATP7A	SMG7-AS1	0.416456	4.02626e-17	postive
LIPT1	LINC01948	0.495984	1.2837e-24	postive
GLS	LINC01948	0.448713	6.2942e-20	postive
NLRP3	HOTAIRM1	0.503654	1.8896e-25	postive
ATP7A	AL117344.2	0.455682	1.42035e-20	postive
LIPT2	AL117344.2	0.424883	7.95418e-18	postive
MTF1	AL117344.2	0.416766	3.79638e-17	postive
GLS	AL117344.2	0.480121	5.81263e-23	postive
NLRP3	ATP2B1-AS1	0.409128	1.59042e-16	postive
NLRP3	AC109479.1	0.526201	5.0641e-28	postive
MTF1	AC010320.3	0.40637	2.64379e-16	postive
MTF1	AL513327.1	0.446202	1.06724e-19	postive
NFE2L2	AC093227.1	0.427542	4.72308e-18	postive
ATP7B	AC093227.1	0.428131	4.20501e-18	postive
ATP7A	AC093227.1	0.495239	1.54232e-24	postive
GLS	AC093227.1	0.451489	3.49224e-20	postive
LIPT1	AC083855.2	0.407671	2.08152e-16	postive
GLS	AC083855.2	0.57086	1.00575e-33	postive
MTF1	AF241728.2	0.412709	8.16158e-17	postive
LIPT1	AC007038.1	0.488309	8.32644e-24	postive
GLS	AC007038.1	0.459341	6.4108e-21	postive
CDKN2A	AC011447.3	0.414841	5.46613e-17	postive
FDX1	LINC01146	0.414614	5.70475e-17	postive
NFE2L2	Z68871.1	0.411006	1.12203e-16	postive
ATP7A	Z68871.1	0.65858	7.22603e-48	postive
MTF1	Z68871.1	0.574263	3.40056e-34	postive
GLS	Z68871.1	0.467313	1.09584e-21	postive
CDKN2A	LINC02870	0.423235	1.09607e-17	postive
LIPT1	AC020659.1	0.464377	2.1119e-21	postive
GLS	AC020659.1	0.409914	1.37467e-16	postive
ATP7A	AC022211.1	0.489732	5.90753e-24	postive
MTF1	AC022211.1	0.448135	7.10971e-20	postive
LIPT1	AL353759.1	0.420639	1.81032e-17	postive
MTF1	PABPC4-AS1	0.451827	3.24979e-20	postive
MTF1	CYP4A22-AS1	0.452689	2.70297e-20	postive
NLRP3	AL049840.6	0.46072	4.73901e-21	postive
GLS	AL049840.6	0.417223	3.48006e-17	postive
NLRP3	HOMER3-AS1	0.553478	2.10969e-31	postive
MTF1	NARF-IT1	0.418157	2.91291e-17	postive
GLS	NARF-IT1	0.408235	1.87595e-16	postive
ATP7A	AC004596.1	0.545227	2.39623e-30	postive
MTF1	AC004596.1	0.515753	8.31951e-27	postive
GLS	AC004596.1	0.442244	2.43147e-19	postive
LIPT1	AC232271.1	0.44422	1.61391e-19	postive
GLS	AC232271.1	0.487944	9.08839e-24	postive
NFE2L2	AC018647.2	0.431213	2.2824e-18	postive
MTF1	AC018647.2	0.400636	7.49454e-16	postive
DBT	AC018647.2	0.537011	2.52112e-29	postive
NFE2L2	AC016727.1	0.407234	2.25573e-16	postive
LIPT1	THAP9-AS1	0.515901	8.00143e-27	postive
MTF1	THAP9-AS1	0.41529	5.02156e-17	postive
GLS	THAP9-AS1	0.500867	3.81229e-25	postive
ATP7A	AL603839.2	0.516421	6.97605e-27	postive
MTF1	AL603839.2	0.474046	2.37656e-22	postive
GLS	AC079385.3	0.419098	2.43322e-17	postive
ATP7A	AC109449.1	0.410519	1.22839e-16	postive
LIPT1	AC109449.1	0.415703	4.64386e-17	postive
MTF1	AC109449.1	0.451084	3.80744e-20	postive
CDKN2A	AC022007.1	0.416148	4.26867e-17	postive
LIAS	ERLNC1	0.433725	1.38043e-18	postive
MTF1	AC078795.1	0.411125	1.09736e-16	postive
GLS	AC078795.1	0.417891	3.0644e-17	postive
NFE2L2	LINC01515	0.428034	4.28665e-18	postive
ATP7A	NNT-AS1	0.529112	2.28208e-28	postive
DLD	NNT-AS1	0.430915	2.42193e-18	postive
GLS	NNT-AS1	0.483112	2.87523e-23	postive
ATP7A	AC027237.3	0.44191	2.60525e-19	postive
LIPT1	AC027237.3	0.457924	8.73398e-21	postive
MTF1	AC027237.3	0.471467	4.28483e-22	postive
GLS	AC027237.3	0.602069	2.94857e-38	postive
LIPT1	AC004908.3	0.424229	9.03585e-18	postive
GLS	AC004908.3	0.411481	1.02693e-16	postive
LIPT1	AC034236.2	0.464506	2.05201e-21	postive
ATP7A	AC018645.3	0.484165	2.24084e-23	postive
MTF1	AC018645.3	0.413628	6.86799e-17	postive
GLS	AC018645.3	0.418646	2.65326e-17	postive
LIPT2	AL136038.4	0.4797	6.41349e-23	postive
NFE2L2	GNG12-AS1	0.428056	4.26754e-18	postive
ATP7A	AC107959.3	0.49131	4.03024e-24	postive
MTF1	AC107959.3	0.421616	1.49949e-17	postive
GLS	AC107959.3	0.471193	4.56044e-22	postive
GLS	AC093620.1	0.429819	3.01149e-18	postive
SLC31A1	CYP2U1-AS1	0.404124	3.98592e-16	postive
DBT	CYP2U1-AS1	0.425819	6.62391e-18	postive
GLS	LINC01979	0.400544	7.6185e-16	postive
LIPT1	AC138028.6	0.427947	4.36053e-18	postive
GLS	AC138028.6	0.41596	4.42288e-17	postive
ATP7A	AC007285.1	0.413092	7.59553e-17	postive
LIPT1	AF131215.5	0.46232	3.33144e-21	postive
MTF1	AF131215.5	0.407543	2.13106e-16	postive
GLS	AF131215.5	0.573192	4.7901e-34	postive
ATP7A	NPTN-IT1	0.491333	4.00849e-24	postive
MTF1	NPTN-IT1	0.421378	1.57004e-17	postive
CDKN2A	AL137127.1	0.46993	6.07374e-22	postive
CDKN2A	AC023090.1	0.493894	2.14611e-24	postive
LIPT1	AC004076.2	0.441878	2.62271e-19	postive
LIPT2	AC004076.2	0.448753	6.24122e-20	postive
GLS	AC004076.2	0.496942	1.01323e-24	postive
ATP7A	AL157932.1	0.404833	3.50282e-16	postive
GLS	AL157932.1	0.413345	7.24385e-17	postive
LIPT2	AL161729.4	0.458149	8.31628e-21	postive
MTF1	AL031846.2	0.432435	1.78812e-18	postive
LIPT1	AC010168.2	0.409304	1.5394e-16	postive
LIPT1	SNHG1	0.443166	2.00897e-19	postive
LIPT2	SNHG1	0.515255	9.48474e-27	postive
GLS	SNHG1	0.432561	1.74345e-18	postive
NFE2L2	AC010834.3	0.405551	3.07173e-16	postive
ATP7A	AC010834.3	0.543981	3.43814e-30	postive
MTF1	AC010834.3	0.475681	1.63157e-22	postive
GLS	AC010834.3	0.480308	5.56352e-23	postive
ATP7A	IL10RB-DT	0.400337	7.90872e-16	postive
NFE2L2	AC078993.1	0.442057	2.52735e-19	postive
SLC31A1	DHRS4-AS1	0.438092	5.70251e-19	postive
DBT	DHRS4-AS1	0.513034	1.69669e-26	postive
ATP7A	AC010973.1	0.429201	3.40359e-18	postive
MTF1	AC010973.1	0.402254	5.59667e-16	postive
LIPT1	AC111000.4	0.451197	3.71694e-20	postive
NFE2L2	AP000766.1	0.494535	1.83388e-24	postive
ATP7B	AP000766.1	0.450001	4.79155e-20	postive
ATP7A	AP000766.1	0.419466	2.26754e-17	postive
ATP7A	AP003392.1	0.439969	3.88486e-19	postive
MTF1	AP003392.1	0.458331	7.99347e-21	postive
LIPT2	AC006213.7	0.439695	4.10975e-19	postive
MTF1	SEMA6A-AS1	0.44688	9.25769e-20	postive
LIPT1	AL353708.1	0.496826	1.04277e-24	postive
LIPT1	UBE2D3-AS1	0.428455	3.94475e-18	postive
ATP7B	AC008764.2	0.501953	2.90165e-25	postive
ATP7A	AC008764.2	0.444247	1.60503e-19	postive
DLD	AC008764.2	0.407384	2.19448e-16	postive
MTF1	AC008764.2	0.443718	1.79169e-19	postive
MTF1	AL451123.1	0.412591	8.34439e-17	postive
LIPT1	AC100797.1	0.433451	1.45868e-18	postive
LIPT1	STAM-AS1	0.474791	2.00292e-22	postive
LIPT2	STAM-AS1	0.408556	1.76773e-16	postive
LIPT1	AL117336.2	0.474089	2.35335e-22	postive
GLS	AL022311.1	0.446963	9.09681e-20	postive
ATP7A	AC073529.1	0.461324	4.14921e-21	postive
ATP7A	YEATS2-AS1	0.490539	4.85947e-24	postive
LIPT1	YEATS2-AS1	0.416277	4.16522e-17	postive
MTF1	YEATS2-AS1	0.508251	5.85414e-26	postive
GLS	YEATS2-AS1	0.519685	2.93495e-27	postive
ATP7A	FAM13A-AS1	0.485222	1.74283e-23	postive
MTF1	FAM13A-AS1	0.434352	1.21697e-18	postive
LIPT1	LINC01106	0.479743	6.3492e-23	postive
GLS	LINC01106	0.438713	5.02375e-19	postive
ATP7B	AL132639.2	0.469736	6.34764e-22	postive
DBT	AL132639.2	0.413234	7.39618e-17	postive
GLS	AC061708.1	0.426858	5.4029e-18	postive
MTF1	AC245060.7	0.430056	2.87285e-18	postive
MTF1	AC008115.3	0.40267	5.19092e-16	postive
ATP7A	WARS2-AS1	0.488897	7.22585e-24	postive
LIPT1	WARS2-AS1	0.489887	5.69037e-24	postive
MTF1	WARS2-AS1	0.601749	3.30091e-38	postive
GLS	WARS2-AS1	0.523484	1.05864e-27	postive
ATP7A	AL442125.1	0.411132	1.09601e-16	postive
GLS	AL442125.1	0.429728	3.06636e-18	postive
GLS	AL031186.1	0.401575	6.32698e-16	postive
NFE2L2	AL357874.3	0.403861	4.1812e-16	postive
MTF1	AL357874.3	0.463836	2.38164e-21	postive
NLRP3	AC129507.1	0.472342	3.51011e-22	postive
LIPT1	LINC01836	0.408139	1.90948e-16	postive
GLS	LINC01836	0.478396	8.69395e-23	postive
GLS	AP000640.1	0.488683	7.60841e-24	postive
LIPT1	AC116351.1	0.488526	7.9026e-24	postive
GLS	AC116351.1	0.582515	2.3268e-35	postive
GLS	AL731567.1	0.511235	2.7095e-26	postive
LIPT2	ZNF528-AS1	0.445291	1.29112e-19	postive
ATP7A	AC009120.3	0.43286	1.64206e-18	postive
LIPT1	AC009120.3	0.401644	6.24902e-16	postive
MTF1	AC009120.3	0.424718	8.21358e-18	postive
GLS	AC009120.3	0.469173	7.20841e-22	postive
ATP7A	AL157871.2	0.441874	2.62498e-19	postive
GLS	SCTR-AS1	0.514716	1.09261e-26	postive
LIPT1	ARRDC1-AS1	0.457052	1.05562e-20	postive
LIPT1	LINC01004	0.41649	4.00066e-17	postive
LIPT1	AC087500.1	0.482098	3.6526e-23	postive
GLS	AC087500.1	0.488868	7.27786e-24	postive
MTF1	AC096586.2	0.433047	1.58167e-18	postive
GLS	AC096586.2	0.467683	1.00849e-21	postive
MTF1	AC100778.2	0.426068	6.30917e-18	postive
LIPT2	MIR600HG	0.407112	2.30719e-16	postive
ATP7A	AC006026.3	0.407895	1.99714e-16	postive
LIPT2	AC006026.3	0.427918	4.38545e-18	postive
MTF1	AC006026.3	0.411589	1.00646e-16	postive
LIPT1	LINC02709	0.466283	1.38043e-21	postive
ATP7A	ACAP2-IT1	0.465607	1.60564e-21	postive
MTF1	ACAP2-IT1	0.439428	4.34004e-19	postive
LIPT1	Z97832.2	0.520583	2.3088e-27	postive
GLS	Z97832.2	0.493681	2.26061e-24	postive
ATP7A	MIATNB	0.480616	5.17538e-23	postive
LIPT1	MIATNB	0.456888	1.09386e-20	postive
GLS	MIATNB	0.624146	8.89531e-42	postive
