# Supplementary material for: Cuproptosis-related lncRNAs predict the clinical outcome and immune characteristics of hepatocellular carcinoma
Source: Front Genet. 2022 Sep 23;13:972212. doi: 10.3389/fgene.2022.972212 (PMC9538148; doi:10.3389/fgene.2022.972212)
Supplement: Supplementary file 8 [file Table6.xlsx]

## Sheet: Sheet1
Table S6. 1090 differentialy expressed genes between high- and low- risk groups
gene	lowMean	highMean	logFC	pValue	fdr
KIF23	1.87939	5.25792	1.48423	5.39746e-14	3.74446e-12
ILDR2	1.09579	2.4615	1.16756	3.20396e-06	1.07568e-05
MPP3	0.996289	2.46503	1.30697	3.40135e-11	5.63224e-10
FAM163B	2.33395	1.10308	-1.08123	3.20107e-05	8.31391e-05
PTGFR	2.70125	7.38669	1.4513	0.0208184	0.029227
ADORA2B	0.690609	2.34045	1.76084	2.32882e-05	6.25271e-05
CASTOR2	3.34949	6.91142	1.04504	1.74823e-14	1.47072e-12
RASGEF1A	0.477192	1.94175	2.02471	0.0035346	0.00583308
CD109	2.87689	6.24474	1.11813	5.39206e-05	0.00013201
SHISAL2A	0.601884	1.46507	1.28341	0.0136653	0.0199472
AHNAK2	0.360614	2.17979	2.59566	0.00217982	0.00374801
GLYATL1	52.7561	25.8186	-1.03093	4.47658e-13	1.78783e-11
IGHV3-20	9.25041	2.07796	-2.15435	0.00270717	0.00457858
S100A3	1.08231	3.40195	1.65225	0.00080643	0.00152721
AC027031.2	0.509641	2.28359	2.16375	0.000510347	0.00100734
EPCAM	42.575	89.2916	1.06852	0.0126034	0.0185453
FZD1	2.38293	7.06732	1.56843	1.50278e-05	4.26808e-05
SMPDL3B	0.826653	1.84118	1.15527	9.08393e-05	0.000210772
FAM183A	0.606901	1.56911	1.37041	5.82614e-06	1.82697e-05
IGKV3-7	2.42219	0.567472	-2.09369	0.00940982	0.0141826
LRRC8B	1.84004	3.68392	1.0015	3.88187e-08	2.24862e-07
PTHLH	0.802681	5.1014	2.66799	7.07957e-07	2.82372e-06
PSORS1C3	1.51189	3.81884	1.33678	6.40261e-07	2.58756e-06
H2AW	4.69833	12.5727	1.42007	2.54041e-05	6.7788e-05
LRFN4	1.1573	2.3495	1.02159	0.0209417	0.0293822
ADAM9	4.0872	9.02245	1.14241	9.51896e-09	6.62256e-08
IGLV2-5	2.0031	0.989388	-1.01763	0.00432141	0.00700673
C2CD4A	2.19193	8.00211	1.86818	1.66695e-07	7.96839e-07
ANLN	3.79389	10.356	1.44871	2.72202e-12	7.17926e-11
KRT81	0.695175	1.87188	1.42904	0.000884687	0.00166133
ULBP2	0.970313	3.10827	1.67959	4.30917e-05	0.000108197
ZNF711	0.866503	1.91991	1.14776	4.95867e-05	0.000122614
ZNF888	1.63084	3.93621	1.27119	1.57374e-06	5.74049e-06
NEURL3	3.82529	14.2677	1.89911	4.14163e-08	2.37932e-07
SLFN13	1.30269	4.61835	1.82589	0.0090762	0.0137264
CDCA2	1.41491	3.16039	1.15939	1.26876e-10	1.7133e-09
AP000769.1	2.17945	6.98631	1.68057	4.16524e-12	1.01618e-10
GAREM2	0.938566	2.0596	1.13383	2.29691e-06	8.05706e-06
ISYNA1	17.0386	39.6137	1.21719	0.0375022	0.0497965
CYCSP6	0.730622	1.5239	1.06058	0.00814377	0.0124318
SPINK4	0.523664	2.68218	2.35669	3.22012e-05	8.35748e-05
BMP8B	1.28254	2.87162	1.16286	5.11128e-05	0.000125958
PAQR5	2.33781	8.14355	1.8005	2.26687e-12	6.23731e-11
CTSV	0.997576	7.14795	2.84103	5.81024e-11	8.85941e-10
MAMSTR	1.26012	2.70348	1.10126	2.0268e-09	1.76914e-08
UHRF1	2.8512	5.98427	1.06961	1.49718e-09	1.36974e-08
IGHV3-72	4.06965	1.46675	-1.47228	0.00175739	0.00308856
ZNF296	1.59045	3.32064	1.06203	4.28979e-06	1.39605e-05
ADGRG1	5.72365	13.8563	1.27554	0.0122406	0.0180678
FAM24B	0.864686	2.53109	1.54951	8.28615e-09	5.86041e-08
UBE2C	22.3165	59.5257	1.4154	1.229e-11	2.46441e-10
LPCAT4	2.87647	7.01656	1.28646	3.59483e-11	5.90584e-10
GTSF1	3.26066	11.4213	1.80849	0.00028767	0.000598081
SLC6A6	2.44815	7.15509	1.54728	1.9836e-05	5.43746e-05
ITGA3	3.22549	12.9946	2.01033	0.00216022	0.00371753
IBSP	0.334413	4.2576	3.67034	1.45444e-11	2.83113e-10
IGLV1-51	1.53243	0.459065	-1.73906	0.029621	0.0401846
CORO2B	0.829709	1.79201	1.1109	0.00724366	0.0111778
TKT	63.0028	127.618	1.01835	6.11316e-12	1.39384e-10
PPP1R1B	0.526391	3.80213	2.8526	0.00601667	0.00944067
TTC39A	1.75898	6.90755	1.97344	6.36726e-13	2.30136e-11
SEC14L6	0.771243	2.40644	1.64164	0.00289253	0.0048595
ENO1	321.713	692.435	1.1059	5.74584e-18	4.94751e-15
CLEC3B	14.1183	6.89789	-1.03334	1.75273e-15	2.70068e-13
FAM171B	0.715804	1.48908	1.05678	0.0133579	0.0195396
GJB3	0.500365	1.95904	1.96909	0.000576039	0.00112457
RNF24	2.1655	4.44926	1.03886	9.72378e-12	2.03049e-10
HGFAC	106.111	48.2591	-1.13669	4.24455e-07	1.81142e-06
IGKV3D-20	17.5749	4.01451	-2.13022	0.0260165	0.0357486
SLC26A9	0.114906	2.94888	4.68164	0.00012517	0.000281666
KCNK17	1.84271	0.664711	-1.47103	0.0364987	0.0486008
HAGHL	0.720438	1.98624	1.46309	7.00451e-07	2.7976e-06
CYP1A2	118.936	33.655	-1.82129	0.00171212	0.00301662
RAD54L	0.809042	2.16255	1.41844	1.56642e-13	8.30771e-12
ZPLD1	0.558081	2.72814	2.28937	5.09192e-06	1.62281e-05
POPDC3	0.260359	2.42261	3.21799	1.72295e-05	4.81125e-05
RAB38	0.967966	2.54177	1.39281	2.81309e-07	1.25888e-06
MSC	9.23728	39.4497	2.09447	0.00651171	0.01015
CHST4	1.90582	8.32308	2.12671	0.00371368	0.00610454
MARCKSL1	89.5166	189.307	1.0805	3.60635e-10	4.1764e-09
MAGEA8	0.414037	2.59906	2.65016	0.00295644	0.00495606
TRAM1L1	1.02965	2.22455	1.11136	1.78314e-07	8.4444e-07
PRAME	4.21029	14.4243	1.77651	1.53417e-07	7.42591e-07
CHGB	0.620262	2.05147	1.72571	0.022374	0.0312152
FOXM1	6.23946	13.801	1.14527	1.82595e-10	2.3242e-09
ETV5	4.98278	10.7175	1.10495	6.45818e-11	9.65626e-10
GSEC	0.94491	2.0537	1.11998	7.49946e-15	8.19233e-13
AC124798.1	0.788547	2.66299	1.75578	1.10332e-08	7.50135e-08
PADI3	0.203555	4.28853	4.39699	0.00127184	0.00230553
IFT80	1.47673	3.13919	1.08798	8.36649e-10	8.43448e-09
SV2A	0.741152	2.00958	1.43905	1.43018e-05	4.08408e-05
PLAU	5.557	14.7062	1.40405	0.00766765	0.0117799
NEK2	5.84899	12.0422	1.04184	3.73902e-12	9.33989e-11
CABYR	2.09128	6.45409	1.62583	1.12682e-06	4.26431e-06
DHDH	0.695221	2.41157	1.79443	1.52089e-12	4.53416e-11
IGLV2-11	67.5664	21.406	-1.65829	0.00121297	0.00220675
RIBC2	1.38093	3.54502	1.36015	1.20108e-09	1.14165e-08
CHML	3.80876	8.15018	1.09751	1.18519e-10	1.61835e-09
RPP25	6.11083	13.6751	1.16211	7.68267e-07	3.03943e-06
LINC02404	0.869931	2.19034	1.33218	0.00186056	0.00325192
AKR1B10P1	2.63537	5.29687	1.00713	0.00131633	0.00237823
ADORA1	1.23622	4.29645	1.79721	2.6466e-05	7.0327e-05
MS4A1	2.33744	0.355056	-2.71881	4.40413e-07	1.87243e-06
PIP4P2	3.48891	7.92782	1.18415	1.61783e-10	2.10131e-09
IGKV4-1	128.289	58.79	-1.12576	0.00397661	0.00649153
LINC00992	0.638644	2.59975	2.02529	1.99949e-05	5.47485e-05
CRHBP	6.79778	1.70248	-1.99742	8.73419e-07	3.39669e-06
KIF3C	1.11088	3.73982	1.75126	3.86223e-07	1.67215e-06
FNDC5	38.2139	18.127	-1.07596	0.000274624	0.000574114
FMNL2	3.88932	8.05438	1.05025	2.09798e-05	5.70715e-05
GDF15	89.9029	180.782	1.00781	0.00017355	0.000378265
DUOX1	0.893427	2.0141	1.17272	1.24356e-07	6.21269e-07
CLDN4	12.1681	43.6642	1.84335	3.59496e-07	1.56616e-06
SPINT2	3.51494	8.73255	1.3129	0.0316864	0.042741
PLXNA1	4.16492	8.50723	1.0304	4.16475e-11	6.72887e-10
IGKV3-15	65.0868	19.1379	-1.76593	0.00370168	0.00608618
AL139095.2	0.673945	1.43388	1.08923	7.46421e-08	3.98618e-07
AC114786.2	1.04378	3.6198	1.79409	1.80452e-07	8.52356e-07
PLAUR	3.19387	7.9184	1.3099	1.04948e-05	3.09349e-05
PPP1R14D	2.09865	5.00079	1.25269	8.93409e-06	2.68041e-05
NMB	8.46349	19.552	1.20799	2.50198e-09	2.10724e-08
PIK3CD-AS2	1.05992	2.94554	1.47457	5.39356e-06	1.70594e-05
AC016735.1	4.47727	9.78593	1.12809	0.0322541	0.0434228
ANXA13	14.9486	34.7711	1.21788	0.0182094	0.0259218
CYP2B6	113.944	46.5627	-1.29108	4.68378e-08	2.65741e-07
RAP1GAP2	1.27909	2.88411	1.17301	0.00241298	0.00411765
TACC3	7.5976	15.6195	1.03973	1.26423e-10	1.70876e-09
DLGAP5	3.56309	8.23457	1.20857	6.5984e-12	1.47913e-10
PTK7	3.19477	7.77806	1.2837	0.00785606	0.0120315
KIF2C	4.40722	13.1651	1.57878	1.58844e-16	4.74523e-14
STIL	1.34946	2.9798	1.14283	5.02889e-13	1.93722e-11
TTYH1	0.633317	2.60902	2.04251	0.0236517	0.0328171
SNAP25	2.74733	8.94685	1.70335	4.00546e-05	0.000101457
CIB2	1.8095	4.29197	1.24605	1.18518e-10	1.61835e-09
LHFPL3-AS2	0.376957	2.63746	2.80668	2.0816e-09	1.80751e-08
SLC38A1	7.59597	18.4838	1.28295	4.03167e-09	3.17118e-08
CIDEC	4.27312	8.80442	1.04294	3.67035e-05	9.38726e-05
MPZ	11.9191	30.7165	1.36573	0.000816162	0.00154374
MAGEC2	8.36439	19.5267	1.22311	0.00281062	0.00473439
SERPINE2	5.80874	14.9127	1.36025	0.000550074	0.00107762
NBL1	7.54618	19.1715	1.34514	0.0242293	0.0335353
ARMC9	0.697832	1.42515	1.03017	1.14934e-09	1.09746e-08
FOXP3	5.8836	2.64365	-1.15417	0.00385614	0.00631954
HUNK	1.12449	3.35652	1.57769	0.000550008	0.00107762
HKDC1	17.9453	38.0319	1.08361	5.02348e-09	3.81993e-08
ADH4	883.804	400.443	-1.14213	2.75564e-09	2.29318e-08
PPP1R9A	0.949754	1.95373	1.04061	0.00178457	0.0031307
TBC1D3L	1.0918	2.56553	1.23254	3.764e-12	9.38626e-11
AC079466.1	7.93878	17.0784	1.10518	0.00716074	0.0110614
MUC20	2.19645	5.70562	1.37721	0.00695382	0.0107692
AL355102.4	3.24275	7.64022	1.2364	9.76534e-05	0.000225028
LINC01667	0.620827	2.62896	2.08223	4.47263e-07	1.89824e-06
LCAL1	1.36035	4.26799	1.64958	2.10685e-08	1.32418e-07
ENO2	1.79698	8.01208	2.15661	3.50316e-07	1.53027e-06
IGHV2-5	25.9146	9.51339	-1.44574	0.00620971	0.00972271
C2orf15	0.58891	1.55618	1.40189	2.00795e-05	5.49389e-05
IGKV1-12	15.6603	4.70249	-1.73561	0.00974456	0.0146449
AC011462.4	0.964348	2.03947	1.08057	1.68378e-08	1.08942e-07
IGHV1-69D	34.6166	7.96383	-2.11993	0.0325771	0.0438052
AL445205.1	1.17492	5.84889	2.3156	3.26577e-08	1.93462e-07
TRBV29-1	2.34125	0.983448	-1.25136	0.00348036	0.00575526
ABCC1	3.30572	9.05598	1.45391	1.12114e-08	7.60131e-08
AL499602.1	2.26988	6.06079	1.41689	3.39444e-05	8.75093e-05
DSG2	11.0605	31.5938	1.51423	2.05396e-11	3.69813e-10
CDCP1	1.23229	4.06201	1.72085	1.38137e-05	3.95783e-05
VLDLR	1.11829	2.88004	1.3648	2.67229e-05	7.0967e-05
PAEP	9.0286	47.3673	2.39132	1.82862e-10	2.32557e-09
TRIM6	0.955603	2.31547	1.27682	2.04043e-09	1.77575e-08
ZBTB12	2.88871	6.54543	1.18006	8.3865e-15	8.76868e-13
PTGES	5.88287	13.5814	1.20704	0.00194619	0.00338703
TMEM144	0.846786	1.72257	1.0245	6.73468e-07	2.69867e-06
ZNF826P	0.590292	1.70632	1.53139	0.000139107	0.000310121
PLPP2	5.04765	18.4031	1.86627	6.40235e-07	2.58756e-06
SLC52A2	13.5135	28.2811	1.06544	3.55889e-13	1.52325e-11
FUT3	0.665587	2.8775	2.11212	0.000456909	0.000911453
CENPI	1.07275	2.4182	1.17262	3.56972e-12	8.97827e-11
AL139023.1	0.698715	1.62097	1.21408	8.82214e-05	0.000205406
DEPDC1B	2.56112	7.30062	1.51124	2.32986e-12	6.37467e-11
KRT19	13.9185	67.6804	2.28173	0.00702822	0.010874
CHEK1	2.68971	5.96856	1.14993	4.33499e-13	1.75998e-11
IMPDH1	6.88114	17.4174	1.33981	1.81426e-09	1.61148e-08
C3orf85	2.63728	1.20745	-1.12709	2.64601e-05	7.0327e-05
SERPINI1	6.03855	12.544	1.05472	8.40033e-07	3.28166e-06
PRR36	0.923268	1.97363	1.09603	1.75427e-06	6.33738e-06
EVC2	0.885918	1.88496	1.08929	0.000152242	0.000336129
WDR62	1.51627	3.25399	1.10168	9.48176e-11	1.34752e-09
IGKC	3874.56	1671.57	-1.21283	0.00686331	0.0106425
RBPJL	0.0222119	8.43041	8.56812	0.0178697	0.0254774
FRG1GP	2.63861	5.86975	1.15352	0.00408632	0.00666024
SFXN3	6.55472	13.256	1.01604	2.5563e-06	8.83777e-06
ZNF229	0.837913	1.82801	1.1254	0.0021173	0.00365014
IL11	0.106108	3.5944	5.08215	0.00019765	0.000425659
SLC35F2	1.10192	3.11315	1.49836	0.00152894	0.00272105
FZD7	1.80476	5.45654	1.59618	2.76381e-05	7.30264e-05
SFN	38.6263	109.167	1.49889	1.43149e-13	7.78964e-12
ETV4	11.7543	25.2075	1.10067	1.15389e-08	7.7981e-08
PFKP	3.05613	12.2146	1.99883	0.000482093	0.000956994
TM4SF1	62.2577	150.489	1.27334	3.5142e-06	1.16884e-05
SRPX2	1.21756	4.65675	1.93533	0.00831193	0.0126674
IGKV1-17	26.2422	5.10084	-2.36308	0.00230657	0.00394896
GAL3ST1	10.7763	29.6625	1.46077	4.34258e-07	1.84895e-06
IGLV4-60	5.39095	1.51384	-1.83233	5.67394e-05	0.000138086
CLCF1	4.49104	9.05202	1.01119	7.64404e-09	5.4689e-08
VEPH1	0.567015	2.81563	2.312	5.53975e-06	1.7484e-05
KNTC1	2.48173	5.10987	1.04194	2.13992e-11	3.82002e-10
IGSF3	3.1819	11.8471	1.89657	1.60581e-14	1.39088e-12
DCDC2	14.2233	33.1924	1.22259	0.021647	0.0302876
IGLV2-18	4.21311	1.61307	-1.38508	0.00253171	0.0043052
GPRIN1	1.622	4.03353	1.31427	9.69275e-17	3.2246e-14
KRT17	1.72096	8.92467	2.37458	2.74393e-05	7.25938e-05
COLCA2	2.36623	5.50658	1.21857	3.97701e-10	4.54102e-09
MUC1	1.25868	8.44719	2.74655	3.84856e-05	9.78894e-05
ELF4	2.82637	5.90192	1.06223	0.000105877	0.000241669
DUSP9	18.3745	47.091	1.35775	0.000586728	0.00114316
CIP2A	1.49454	3.73511	1.32145	1.01362e-12	3.31193e-11
FAM117B	2.3222	4.82719	1.05569	3.54901e-08	2.07802e-07
FAM155B	0.610312	1.71519	1.49075	1.00409e-07	5.17898e-07
AC106900.1	1.07944	2.17268	1.00919	0.000483555	0.000959506
TNFAIP6	0.518535	3.70664	2.8376	4.51006e-06	1.46123e-05
ORAI2	1.74639	3.52233	1.01216	0.000181254	0.000393651
BIRC5	12.1688	29.4116	1.27319	1.04317e-13	6.1325e-12
IGLC7	11.2478	1.88044	-2.58051	0.00264045	0.00447607
ORC6	1.42794	3.68225	1.36666	4.24873e-13	1.73239e-11
IGLON5	0.577097	1.56896	1.44292	2.03021e-05	5.54549e-05
EDIL3	2.37051	5.85395	1.30421	0.0288607	0.0392696
AC011447.7	0.521439	2.09432	2.00591	6.50777e-07	2.6257e-06
CYP8B1	280.105	131.967	-1.08579	6.43682e-09	4.72055e-08
RPL10L	0.678644	1.88795	1.47609	0.000163207	0.000358014
AC010247.2	1.33993	3.81608	1.50994	0.00298873	0.00500046
CCDC74A	0.560922	1.73565	1.6296	1.4552e-05	4.14664e-05
PNCK	0.540425	5.05071	3.22432	3.10272e-15	4.19725e-13
KCNH2	0.694088	3.26622	2.23443	1.68002e-05	4.70844e-05
PLEKHB1	1.74822	8.11609	2.2149	9.00505e-05	0.000209176
EREG	0.529987	1.83672	1.7931	5.49846e-06	1.73612e-05
CD24	79.0115	208.408	1.39928	1.71882e-10	2.20316e-09
DDR1	8.02838	24.3929	1.60328	1.01834e-08	7.02805e-08
PKM	29.453	124.645	2.08134	4.06284e-14	2.9588e-12
CRACR2B	2.90655	6.25115	1.10482	0.000395892	0.000799323
CACNB3	0.886924	2.03514	1.19824	4.12095e-05	0.000103986
GCNT3	1.25871	6.97858	2.47099	7.37119e-15	8.1745e-13
FUT4	1.73705	3.6874	1.08597	8.68563e-05	0.000202646
ME1	16.6726	33.586	1.01038	3.76303e-06	1.24145e-05
NXPH4	4.24505	14.7299	1.7949	8.78936e-11	1.26882e-09
IGHJ4	6.8713	2.60777	-1.39776	0.00259143	0.0043996
AL713899.1	0.429209	2.04009	2.24888	4.15823e-09	3.25846e-08
CDT1	9.30055	19.659	1.0798	1.27587e-14	1.16726e-12
MAGEA12	3.91776	13.1252	1.74424	0.000551019	0.00107933
MITF	1.15639	2.91281	1.33278	0.000209924	0.000449316
BICDL1	4.81795	9.75662	1.01796	1.49718e-09	1.36974e-08
SNHG4	1.04171	3.21769	1.62707	2.03419e-13	1.00257e-11
CCNA2	8.38317	18.7917	1.16453	9.82596e-10	9.6209e-09
AC012073.1	0.621568	1.69114	1.44401	6.84899e-16	1.26906e-13
IQCD	0.948765	2.52773	1.41372	4.54907e-13	1.79971e-11
FZD2	0.850128	2.15278	1.34045	0.0338211	0.0452991
MFSD10	16.2847	37.6062	1.20745	4.37717e-09	3.40633e-08
GLIS3	1.85745	3.96919	1.09552	0.00104316	0.00192557
CYP2E1	958.331	427.836	-1.16347	9.24863e-08	4.79736e-07
LYPD6B	0.51288	2.89751	2.49812	0.00101735	0.00188292
CDC42BPG	1.59722	4.05615	1.34455	2.88171e-06	9.79168e-06
DNASE1L3	21.5908	6.53496	-1.72417	9.22967e-21	4.50346e-17
LSP1P5	1.06168	2.13331	1.00674	1.01501e-07	5.22241e-07
CENPM	7.16208	18.3465	1.35706	4.95478e-15	5.99406e-13
CDC6	5.01291	12.1337	1.2753	9.29651e-15	9.58326e-13
HAVCR1	0.286379	5.36084	4.22646	2.03433e-11	3.67637e-10
ZG16B	1.23046	4.36841	1.82791	1.5344e-05	4.34861e-05
IGLV6-57	31.3667	11.1383	-1.4937	0.00293425	0.00492339
REN	5.0917	2.3961	-1.08746	0.000151231	0.000334247
KIF15	1.48434	3.45412	1.2185	1.09269e-12	3.50619e-11
KIFC1	10.4286	23.9213	1.19776	4.42981e-12	1.07002e-10
KIF4A	4.89207	12.0387	1.29916	1.53471e-13	8.19895e-12
SRRM3	0.770336	3.58559	2.21865	0.000264352	0.00055439
APOC1P1	217.883	103.474	-1.07428	9.50625e-05	0.000219518
IGF2BP1	3.2883	8.13339	1.30651	7.45908e-07	2.95897e-06
GRAMD1B	1.40937	2.91148	1.04671	0.000167974	0.000367371
TEAD2	9.72275	22.6696	1.22132	4.26432e-10	4.79425e-09
NCEH1	3.9681	13.5677	1.77365	4.34849e-09	3.38943e-08
HID1	5.19942	10.8335	1.05907	0.000186838	0.000404456
NMRAL2P	3.87974	9.28902	1.25957	5.47337e-06	1.72894e-05
PFKFB3	10.2652	28.796	1.48811	0.000168341	0.000368062
AC011317.1	5.59208	2.75919	-1.01914	0.00699827	0.0108323
FCN3	18.0734	5.28422	-1.77411	0.000608333	0.00118116
TRPC1	0.773185	1.71112	1.14606	1.15084e-07	5.81898e-07
FOXD2-AS1	3.02834	6.1722	1.02726	1.82038e-09	1.61495e-08
G6PD	14.5411	63.4547	2.12559	6.8248e-19	1.24877e-15
GAPDHP14	0.529522	1.75077	1.72522	0.000764701	0.0014541
ENAH	10.7777	21.8016	1.01638	1.23489e-13	6.92579e-12
HDAC11	8.76397	18.2419	1.0576	6.08205e-23	8.9029e-19
FABP7	0.0247989	3.38885	7.09438	0.00481751	0.00772639
PLAC9	13.8479	6.3973	-1.11414	0.00468985	0.00753981
IGKV1-16	20.8486	8.94859	-1.22022	0.00505306	0.00806089
MMP11	11.1947	23.6175	1.07705	8.21509e-07	3.22479e-06
ABCA3	2.34527	5.07202	1.1128	0.0129362	0.0189797
SGO2	1.44545	3.29041	1.18675	2.93153e-13	1.32036e-11
SLC52A3	0.582601	2.05392	1.8178	0.00170687	0.00300772
FANCD2	1.67227	3.44246	1.04163	3.26599e-12	8.35796e-11
OLFM4	1.27393	16.5562	3.70001	0.0159627	0.0229847
TEDC2	3.40389	7.39441	1.11925	1.18148e-14	1.14534e-12
RNA5SP18	0.455469	1.60008	1.81272	1.31153e-07	6.49243e-07
TRNP1	14.7554	50.6497	1.77932	1.51598e-13	8.12856e-12
RCOR2	0.281848	2.00192	2.82839	3.0451e-09	2.49018e-08
GULP1	0.552093	1.55544	1.49434	8.48463e-06	2.55815e-05
SLCO1B3	17.328	7.17928	-1.27119	0.00315211	0.00524982
IGHV3-33	25.0085	8.40195	-1.57362	0.022884	0.0318479
TTC36	13.688	4.76677	-1.52183	6.45503e-09	4.73154e-08
IGHV3-64	3.42733	0.671831	-2.35091	0.00146025	0.0026099
TNFRSF11A	0.68715	1.80463	1.39301	1.41719e-07	6.93573e-07
DZIP1L	0.656217	1.50677	1.19921	3.26387e-06	1.09429e-05
AL031985.3	1.3816	2.85395	1.04662	1.15604e-18	1.69221e-15
MUC3A	2.39147	7.08237	1.56633	0.00115947	0.00212048
SAPCD2	0.819641	2.90772	1.82682	8.78873e-13	2.94392e-11
NCAPG	3.34031	7.88102	1.2384	9.8722e-12	2.05269e-10
SMIM15P2	0.540717	1.58851	1.55473	9.18576e-05	0.00021289
AC010547.2	1.38687	5.52466	1.99406	0.0198604	0.0280074
AQP10	0.40883	2.10122	2.36165	0.0132245	0.0193694
GDF2	2.05582	0.379265	-2.43844	0.0050153	0.00801024
BUB1B	2.08984	5.25965	1.33158	2.65928e-12	7.03924e-11
ZFPM2-AS1	1.55369	5.62453	1.85604	3.08181e-07	1.36702e-06
BCAT1	1.17271	3.33146	1.50631	3.75309e-07	1.62778e-06
FXYD2	0.473343	2.11996	2.16308	0.0211127	0.0296108
TNFRSF11B	5.22894	17.2364	1.72087	5.18313e-05	0.000127536
BCAN	1.27524	2.80894	1.13925	7.74578e-06	2.36559e-05
STMN1	24.1511	50.3192	1.05902	2.5336e-13	1.17363e-11
FA2H	0.934657	2.62776	1.49133	1.68091e-06	6.10095e-06
NDC80	4.60904	10.1932	1.14507	1.58098e-11	3.01726e-10
SBK1	0.632184	1.53946	1.28401	0.0336841	0.0451364
ARHGAP39	1.76483	3.83	1.11782	2.74892e-14	2.14035e-12
ARHGEF16	5.4655	12.3173	1.17226	1.24727e-07	6.22351e-07
GALNT7	0.985378	2.13508	1.11554	0.00671843	0.0104378
CSF3R	1.54942	3.40103	1.13425	0.0269615	0.0369085
RACGAP1	7.49547	15.148	1.01504	3.38171e-12	8.60894e-11
UBE2SP1	0.704697	1.51497	1.10421	6.89078e-10	7.17916e-09
NECTIN4	0.519614	2.27909	2.13294	0.00686092	0.010641
CRYGS	1.89026	9.25029	2.29092	1.04302e-06	3.98326e-06
ARSJ	1.12725	2.4451	1.11708	2.70467e-05	7.16971e-05
IQANK1	0.533426	1.66276	1.64022	1.73536e-06	6.27376e-06
LPCAT1	10.5382	29.5606	1.48805	4.25356e-22	3.11318e-18
AL035446.1	1.75919	4.7796	1.44198	0.00128919	0.0023338
TCTN2	1.22966	2.8036	1.18902	5.23911e-07	2.17746e-06
AC009005.1	1.02558	2.22098	1.11476	2.84062e-12	7.41195e-11
IGKV1-39	3.00088	0.774646	-1.95377	0.00027877	0.000581867
IGHV4-61	3.79824	0.991907	-1.93706	0.0132432	0.0193912
PDGFRL	1.43868	3.45191	1.26265	0.000416835	0.000837215
CACNG4	2.2811	5.33251	1.22508	0.00799076	0.0122199
SLC35E4	0.708795	1.82793	1.36677	5.06942e-13	1.94767e-11
PAQR4	2.38562	5.42187	1.18442	3.66162e-11	5.99539e-10
AL360013.3	8.63355	3.30618	-1.38479	0.000456068	0.000909899
CBX2	1.7122	4.76529	1.47672	7.76872e-09	5.54184e-08
AC131009.2	0.776892	1.65749	1.09322	0.000540901	0.00106213
GOLGA7B	1.32519	3.02163	1.18912	0.00040917	0.000823177
TRAT1	1.55143	0.471928	-1.71696	9.69929e-05	0.000223729
NDUFA4L2	19.7283	43.1515	1.12914	5.06385e-07	2.11302e-06
GGT6	0.707606	3.5055	2.3086	0.0337795	0.0452475
AL627309.6	1.94341	4.06099	1.06324	1.15811e-06	4.36647e-06
COL11A1	0.346001	3.2699	3.2404	0.000412385	0.000829189
PIF1	1.2931	2.72585	1.07587	1.64692e-10	2.13153e-09
CLEC2L	0.442916	2.27244	2.35914	1.41078e-06	5.20312e-06
SOX12	12.2979	24.7691	1.01013	2.29831e-13	1.08876e-11
EPS8L1	1.07833	4.37623	2.02089	0.000316221	0.000651585
NQO1	89.3479	231.827	1.37554	0.0129362	0.0189797
YJEFN3	0.963355	2.25403	1.22637	1.1613e-08	7.84089e-08
BX248415.1	0.60637	1.70798	1.49402	0.0159851	0.0230146
MUC15	0.415883	1.77232	2.09139	0.00532896	0.00845495
SLC44A5	1.44879	3.78175	1.38421	7.90082e-07	3.11395e-06
AFAP1-AS1	0.631381	3.14047	2.3144	0.000258253	0.000542836
OSM	0.736219	1.48054	1.00792	0.00698802	0.0108176
AC079360.1	3.6452	1.81959	-1.00239	1.22034e-05	3.54081e-05
PNMA8A	0.885549	2.11272	1.25446	0.032083	0.0432282
KIRREL2	0.0444211	8.48594	7.57769	0.010535	0.0157407
DRD4	1.50657	4.54424	1.59277	0.0033073	0.00549017
GDF10	0.673774	1.60469	1.25196	0.0177174	0.025275
LINC00942	1.17917	15.444	3.7112	1.28392e-06	4.77977e-06
IGLV2-14	97.291	34.67	-1.48862	0.0134304	0.0196418
TESMIN	0.913578	2.02185	1.14607	1.32513e-11	2.62835e-10
TRIM54	0.9713	3.26469	1.74896	3.37544e-09	2.7208e-08
TRIM47	18.5191	39.0229	1.0753	1.15993e-10	1.59278e-09
KIAA1522	25.1996	54.2545	1.10634	4.61315e-18	4.50182e-15
IL7R	6.95558	2.7866	-1.31966	0.00030901	0.000637893
C1QTNF12	0.931662	2.07599	1.15592	1.15193e-06	4.34922e-06
RTL1	0.016842	2.56166	7.24887	0.000334995	0.000686691
IL4I1	3.61567	8.00986	1.14752	0.000119959	0.000270897
AC124067.4	0.70882	1.67762	1.24293	0.00031493	0.000649379
PAFAH1B3	17.548	43.8083	1.3199	6.64896e-12	1.48819e-10
IGKV1D-13	4.73689	1.94525	-1.28399	0.0145674	0.0211525
PRR7	3.04663	6.67849	1.13231	4.14747e-13	1.70535e-11
RBP2	1.3647	7.41629	2.44212	0.0058892	0.00925057
AP000553.6	0.87255	2.21621	1.34478	3.91212e-08	2.26346e-07
CDK1	8.08572	18.0104	1.15538	3.1945e-11	5.36252e-10
FCGBP	1.21909	6.10052	2.32313	5.90931e-10	6.30018e-09
MMD	11.5554	23.904	1.04869	6.49843e-12	1.46796e-10
SMARCD3	2.57877	6.59631	1.35497	0.000413417	0.000830807
IGLV2-8	13.2204	4.1007	-1.68882	0.00158517	0.00281223
ALOX5	4.37865	8.90249	1.02372	0.00373108	0.006129
RAB6B	1.16331	2.90508	1.32034	1.32368e-08	8.81527e-08
TMC5	1.64594	7.70512	2.22691	1.26903e-05	3.66898e-05
HNF1B	8.10966	18.123	1.16011	0.000135196	0.000301952
KIF18B	2.91295	6.77288	1.21729	7.49743e-13	2.58838e-11
FLNA	43.5539	87.209	1.00167	0.00844646	0.012851
ITGB1-DT	0.732556	2.48146	1.76018	2.60134e-07	1.17419e-06
TOR4A	3.61366	8.05337	1.15613	2.8651e-05	7.53762e-05
ALPK3	3.48001	7.396	1.08765	1.78303e-06	6.43016e-06
NRM	14.2133	29.253	1.04135	1.85869e-10	2.3536e-09
DBN1	9.03889	28.1799	1.64045	6.29515e-07	2.5533e-06
WNK2	2.39728	5.905	1.30054	4.85559e-05	0.000120264
SCAT2	0.934718	1.89172	1.0171	6.47415e-08	3.52038e-07
TMEM132A	2.45803	12.7942	2.37991	6.56652e-07	2.64359e-06
IGHV2-26	19.4349	3.35916	-2.53248	0.0303079	0.0410253
RAD51	2.10995	4.91051	1.21866	4.81198e-13	1.86838e-11
IGHG3	101.495	48.0736	-1.07809	0.00575991	0.00906209
UNC5B	4.61968	9.55408	1.04832	8.85651e-07	3.43694e-06
CDCA7	2.34406	5.19575	1.14832	9.46352e-05	0.000218704
FAM133A	1.65955	5.16727	1.63861	4.32544e-05	0.000108566
B3GNT7	1.78054	6.60449	1.89114	0.00689712	0.0106893
IGKV2D-29	7.12054	2.11058	-1.75435	0.00515666	0.00820381
TPX2	16.8212	39.5261	1.23252	8.3138e-13	2.80409e-11
IGHV3-21	50.6938	22.8074	-1.15231	0.00969007	0.0145689
CENPA	3.14007	8.21477	1.38742	1.07369e-13	6.23682e-12
PPIAP77	1.02673	2.50839	1.2887	2.04494e-05	5.58052e-05
OLFML2B	6.66288	15.5563	1.22328	0.000406658	0.00081846
ARSI	0.622471	2.58131	2.05203	0.00175483	0.00308444
HMMR	4.37098	9.05636	1.05098	2.39265e-11	4.17944e-10
TPBG	1.33214	4.54704	1.77118	0.00239994	0.00409827
PPP1R14C	0.174829	3.16414	4.1778	0.000117867	0.000266503
IGLV1-40	115.424	30.0547	-1.94128	0.000976677	0.0018151
SPINDOC	6.66337	13.7071	1.0406	2.76997e-13	1.25532e-11
JCHAIN	40.3531	18.0456	-1.16103	0.000351033	0.000716655
MT-TM	1.53577	3.27398	1.09208	0.0185752	0.0263959
WDR54	3.25183	6.69335	1.04148	1.29814e-05	3.74574e-05
MT2P1	19.403	7.98064	-1.2817	0.00456288	0.00736318
LRP4	0.769038	2.01562	1.3901	0.000173173	0.000377667
POF1B	1.18646	5.94891	2.32596	7.9388e-09	5.64391e-08
MYBL2	13.9543	41.781	1.58214	1.22255e-14	1.15456e-12
SINHCAF	3.83231	7.69469	1.00565	1.34414e-05	3.86478e-05
AC091133.5	0.804136	2.15945	1.42515	1.15813e-06	4.36647e-06
ATP1A1	32.514	69.952	1.1053	5.12065e-06	1.62948e-05
SNORA73B	2.03396	4.21641	1.05172	2.64272e-07	1.19101e-06
MMP17	0.977996	2.17708	1.15449	0.000263229	0.000552441
KLHDC7B	1.00429	2.79557	1.47697	0.00671844	0.0104378
AC105118.1	1.19259	8.27616	2.79486	3.06282e-06	1.03454e-05
RAB36	0.481445	1.55116	1.6879	0.0162492	0.0233627
LINC02365	5.58801	11.3995	1.02856	0.000386924	0.000783516
GAL3ST4	1.78504	3.78328	1.08368	0.000351764	0.000718047
TUBA1C	11.4977	24.4996	1.09141	1.29728e-13	7.13893e-12
AL365181.3	6.55795	15.6399	1.25391	1.05477e-05	3.1072e-05
ZWINT	15.2412	32.4819	1.09166	1.10573e-12	3.511e-11
IGLV4-69	35.5526	8.03637	-2.14534	0.0023848	0.00407431
FKBP10	10.8999	38.7561	1.83011	0.00160814	0.00284918
COL9A2	1.63611	6.43537	1.97575	7.30968e-08	3.91652e-07
NEFH	0.529985	1.55422	1.55217	3.03451e-05	7.93908e-05
GPC4	2.99454	8.32957	1.47591	0.0100599	0.0150832
AC087164.2	2.06214	1.00256	-1.04045	2.34398e-08	1.44468e-07
MTFR2	1.37294	2.90631	1.08192	4.47895e-09	3.47445e-08
AC084375.1	13.5111	5.65607	-1.25628	0.00217172	0.00373513
HAMP	71.3482	22.0633	-1.69323	0.013216	0.0193592
DUOXA2	1.5737	12.2426	2.95967	0.018878	0.0267793
DUOX2	1.77119	28.5947	4.01295	0.0254058	0.0350146
SPP1	333.075	1543.11	2.21192	1.0737e-13	6.23682e-12
ERP27	1.85412	7.44316	2.00518	0.00688578	0.010674
FOXP4-AS1	0.760402	1.61577	1.08739	2.07403e-06	7.35278e-06
CYP2A13	9.51563	3.5384	-1.4272	0.00975081	0.0146512
MTMR7	1.04539	2.19881	1.07268	0.000172046	0.000375435
CLIP2	6.064	12.1459	1.00213	1.92324e-06	6.87317e-06
CDH6	1.34687	4.64117	1.78488	0.0189723	0.0268923
AL079338.1	0.588062	1.85506	1.65743	2.38976e-06	8.33284e-06
SMOX	7.56063	17.5305	1.21329	1.1109e-09	1.06842e-08
ARMCX1	3.36682	6.7431	1.00203	0.00668543	0.010392
AL627095.2	0.807412	1.87419	1.21489	3.62087e-08	2.11502e-07
S100A2	0.825524	2.8465	1.78581	5.0054e-09	3.81213e-08
PPP2R2C	0.673494	2.02647	1.58923	2.6686e-06	9.17835e-06
AC138207.3	1.48412	3.0716	1.04938	4.65609e-07	1.96812e-06
AL031668.2	0.174149	3.67962	4.40117	0.00507531	0.00809198
ZNF93	0.587878	1.47183	1.32402	1.08115e-06	4.11063e-06
CCL19	86.8121	16.2499	-2.41747	0.000630507	0.00122049
ZNF320	1.69625	3.56992	1.07355	2.47593e-07	1.12766e-06
ERCC6L	0.733664	1.77855	1.27751	9.2916e-12	1.96548e-10
SSTR5	1.59274	3.62809	1.1877	0.000106366	0.000242749
TROAP	4.15605	9.05779	1.12395	2.35734e-11	4.14745e-10
CTSG	3.1858	1.33759	-1.25202	0.000274452	0.000573999
ILDR1	1.36664	3.16358	1.21092	2.75816e-07	1.23695e-06
P3H4	7.2443	17.0621	1.23588	1.36562e-11	2.69406e-10
IGLV8-61	37.461	16.4665	-1.18585	0.000783702	0.00148772
TWIST1	0.826105	1.91399	1.21219	0.0306886	0.0414946
CCL21	164.227	37.3965	-2.13472	0.000793993	0.0015057
LINC02041	1.20794	5.32219	2.13947	4.89747e-09	3.73966e-08
SIX2	0.878844	3.22643	1.87626	1.77502e-06	6.40601e-06
COLEC12	1.02287	3.36031	1.71597	0.000113466	0.000257826
AL590666.2	3.27371	6.85623	1.06649	1.26254e-06	4.70497e-06
GNG4	3.99209	8.46367	1.08414	0.000897288	0.0016824
AC023906.5	0.664158	5.04256	2.92456	3.18135e-05	8.27425e-05
SLC1A5	10.4232	39.8122	1.93341	1.70451e-12	4.95053e-11
SULT1C2	4.06763	9.54582	1.23068	3.85359e-10	4.42422e-09
AQP8	13.9597	4.76171	-1.55172	0.00785192	0.0120277
CSF1	13.0292	26.6744	1.03371	7.14344e-07	2.84455e-06
STK39	6.45494	15.2156	1.23708	1.03653e-07	5.32189e-07
CCNO	1.80135	3.96254	1.13734	0.00072174	0.0013812
NFE2L3	2.30695	5.42239	1.23294	1.92324e-06	6.87317e-06
C15orf48	2.92193	6.98259	1.25684	3.42658e-05	8.81982e-05
LINC02506	2.23933	4.91708	1.13474	0.00388147	0.00635607
CENPW	14.9438	30.5199	1.0302	2.5025e-10	3.04504e-09
ADRA1A	3.43546	1.58218	-1.11859	2.90905e-08	1.75045e-07
SLC6A9	1.94448	4.08732	1.07177	1.1999e-07	6.02751e-07
ZNF738	0.805828	1.62622	1.01298	3.53802e-08	2.07407e-07
NCS1	3.31428	8.08618	1.28676	1.54191e-08	1.00897e-07
CTNND2	2.58573	8.12679	1.65211	0.00308683	0.0051493
ARL14	1.51155	10.2223	2.75763	3.31919e-06	1.11029e-05
SLC4A3	0.825068	3.10331	1.91122	0.0022605	0.00387734
SGO1	1.2837	2.79876	1.12448	2.34807e-12	6.40057e-11
FCN2	9.07633	2.55548	-1.82851	1.53917e-07	7.44291e-07
KIF14	1.48943	2.98759	1.00422	3.50679e-10	4.07723e-09
PRSS22	0.60753	5.20063	3.09766	0.00180709	0.00316527
NRSN2	7.88431	22.8443	1.53478	1.05642e-10	1.47556e-09
DNER	0.381084	7.24698	4.2492	6.46917e-06	2.00754e-05
TMEM156	2.90786	10.5559	1.86001	0.000459976	0.000916822
PLXDC1	1.42839	3.15412	1.14285	4.74902e-06	1.52582e-05
RAVER2	2.35845	4.78696	1.02127	0.000917836	0.00171653
ARFGEF3	1.13905	3.03965	1.41607	5.19052e-09	3.91643e-08
SELP	2.25968	0.962784	-1.23084	1.16465e-07	5.8726e-07
SNHG3	4.64917	11.4418	1.29927	2.20463e-11	3.90697e-10
CXCL1	10.4673	42.3048	2.01493	0.000292562	0.000607127
CENPO	1.79099	3.7791	1.07729	2.65776e-14	2.09163e-12
MAGEA3	9.27923	24.1558	1.38029	0.000117693	0.000266192
SLC44A4	1.06748	2.32388	1.12233	1.21968e-05	3.53959e-05
GINS4	0.931697	1.99826	1.10081	2.36401e-09	2.01306e-08
NEB	1.38182	3.23471	1.22707	2.30304e-06	8.07477e-06
ZDHHC13	1.30265	2.70972	1.0567	6.6221e-07	2.6623e-06
AC145423.1	0.886909	1.91205	1.10826	6.21445e-10	6.58704e-09
FBLL1	2.24966	5.44429	1.27504	6.00344e-05	0.000145181
RHOV	0.726059	8.33972	3.52184	3.97384e-08	2.29554e-07
CST2	0.964428	2.42273	1.32889	0.0182465	0.0259716
SLC5A11	1.48299	3.24107	1.12796	3.01249e-05	7.88571e-05
WNT7B	0.196563	2.64236	3.74877	8.52385e-06	2.56839e-05
PLK1	3.51839	9.83198	1.48257	1.81552e-15	2.7118e-13
WFDC2	9.50501	20.1424	1.08348	0.000991567	0.00184055
FOXO6	0.74537	2.63511	1.82184	3.04345e-08	1.81689e-07
HSPA7	2.88445	8.20777	1.50869	0.00529723	0.00840826
SLC7A11	1.26806	3.90481	1.62263	1.96402e-11	3.57134e-10
UAP1L1	2.73815	8.31395	1.60233	2.88237e-08	1.73917e-07
B3GNTL1	1.38368	2.78973	1.01161	1.67977e-18	2.23532e-15
C1orf116	1.59209	5.87372	1.88335	4.85541e-05	0.000120264
PRR15L	10.4873	23.4504	1.16096	0.000153581	0.000338883
CCNE2	0.823784	1.68353	1.03115	3.1129e-07	1.37915e-06
MMP10	0.954175	4.81574	2.33543	8.97268e-09	6.29938e-08
PMAIP1	0.815794	2.03721	1.32032	1.07347e-05	3.15472e-05
MELK	4.93544	10.607	1.10377	2.91895e-12	7.57582e-11
LINC02476	0.83486	1.69057	1.0179	0.011927	0.0176404
LIF	2.62625	8.50611	1.69549	1.77678e-05	4.93988e-05
IGKV6-21	10.0074	0.840455	-3.57376	0.00382947	0.00627939
LAPTM4B	71.4087	166.996	1.22564	1.22522e-12	3.8078e-11
TEAD4	4.85143	10.116	1.06016	0.00794541	0.0121531
AC092597.1	0.659685	1.37957	1.06437	0.000209915	0.000449316
LINC01436	1.15208	10.0996	3.13199	3.16488e-06	1.06378e-05
CTXN1	0.949366	4.7447	2.32128	0.00056926	0.00111268
KIF20A	5.12192	13.3073	1.37746	3.21216e-14	2.44893e-12
POU5F1	1.19832	2.505	1.06379	1.52247e-08	9.98472e-08
EPHB6	2.65176	7.00199	1.40082	0.0066854	0.010392
POSTN	8.20016	16.7987	1.03463	0.0110682	0.0164868
AC005550.2	1.93214	0.331429	-2.54343	0.0294404	0.0399729
CRYBG2	0.922313	1.99906	1.11599	2.62144e-09	2.19774e-08
S100A14	46.038	94.4285	1.0364	3.18297e-05	8.27425e-05
PRR11	2.4835	6.25546	1.33274	1.59228e-13	8.41438e-12
INAVA	2.52493	7.05934	1.48329	1.36714e-10	1.81695e-09
YBX3	6.89146	15.6854	1.18655	0.000485049	0.000962211
GSTT2B	3.5302	8.27025	1.22818	0.00192106	0.00334687
AP003469.2	0.669939	2.27844	1.76595	2.01262e-14	1.6739e-12
TGFB2	1.27957	3.78702	1.56541	0.0132767	0.0194344
LINGO1	3.05026	6.73004	1.14168	0.00113748	0.00208392
NR0B1	0.271177	2.36787	3.12628	9.70817e-07	3.73674e-06
AKR1B15	3.54038	7.69777	1.12054	2.76001e-05	7.29391e-05
MMP14	40.8117	100.45	1.29942	2.9828e-08	1.7887e-07
PPM1H	3.05262	7.1881	1.23556	1.7943e-05	4.98102e-05
TOP2A	15.0375	34.0527	1.1792	1.00989e-11	2.09092e-10
TNFSF9	0.968938	1.97203	1.02521	0.000141573	0.000314706
MEX3A	2.01658	5.00513	1.3115	3.34999e-14	2.48921e-12
PLXNA3	2.55076	5.93478	1.21827	2.09261e-11	3.75848e-10
MSX1	2.25635	5.21233	1.20793	0.00877729	0.0133087
MAFA-AS1	2.67812	8.04756	1.58733	1.23627e-05	3.58347e-05
PFN2	5.72722	18.8387	1.7178	0.000156297	0.000344248
LINC01843	6.44956	14.3317	1.15193	3.89554e-07	1.68459e-06
AC010643.1	0.808145	1.93831	1.26211	1.74205e-05	4.85489e-05
TINAG	3.69113	10.3097	1.48188	3.80663e-06	1.25471e-05
SEMA6A	2.01487	8.43826	2.06626	9.08082e-07	3.51469e-06
CDC45	4.06614	9.36787	1.20406	1.4455e-12	4.3448e-11
HOXB13	0.593824	1.56912	1.40185	1.24158e-07	6.20493e-07
MIR589	0.642543	1.67491	1.38222	1.56014e-11	2.98527e-10
SLCO4A1	0.786832	1.68199	1.09604	0.00308217	0.00514214
PPP1R13L	6.11353	12.9644	1.08448	1.70642e-08	1.10183e-07
EPPK1	1.34114	3.09994	1.20878	3.61549e-08	2.11274e-07
AC148476.1	0.515897	2.10395	2.02794	0.000179359	0.00038988
PRECSIT	0.77395	1.69196	1.12838	3.9858e-07	1.71651e-06
INMT	9.18981	4.29158	-1.09853	6.3608e-06	1.97769e-05
FGF19	5.89981	52.1432	3.14374	0.0222407	0.0310562
DAB2	11.3547	24.8148	1.12792	1.21068e-07	6.0754e-07
AC003093.1	1.40631	6.77488	2.26828	0.00124032	0.00225287
GP2	3.61458	13.7643	1.92903	0.00102116	0.00188913
AC005387.1	0.727783	1.46491	1.00924	6.4408e-08	3.50615e-07
TTK	2.27922	5.59235	1.29491	2.78617e-12	7.29587e-11
AC090921.1	0.0567855	2.90221	5.67549	7.44468e-07	2.95486e-06
ACKR1	4.48268	1.77448	-1.33697	1.02525e-08	7.06241e-08
LPA	13.4214	5.63337	-1.25246	4.00776e-12	9.87649e-11
BMP7	0.538119	1.49274	1.47196	0.00650043	0.0101367
ZNF812P	0.549044	1.96255	1.83774	0.0212086	0.0297197
LAMP5	0.622749	8.52226	3.77451	0.0115917	0.0171879
PRSS2	0.41003	52.2619	6.99389	0.0311857	0.0421122
PFKFB4	1.12966	3.44571	1.60892	1.73993e-16	5.09381e-14
LCAT	55.9961	27.0905	-1.04754	2.74269e-10	3.29078e-09
MUC20P1	1.62144	3.73135	1.20242	0.000993094	0.00184245
TESC	26.0602	60.7415	1.22084	0.00179119	0.00314081
HOMER3	2.6905	6.70659	1.31771	1.88891e-09	1.67069e-08
CA12	5.93923	14.9663	1.33337	7.57601e-07	3.0021e-06
ECEL1	6.12586	13.3047	1.11895	0.0139006	0.0202525
TUSC3	3.93196	10.6704	1.4403	0.000662974	0.0012776
SPC25	3.73555	7.6842	1.04057	1.12334e-12	3.54385e-11
CRABP2	1.98491	8.22326	2.05064	0.00461066	0.00742802
SLC39A4	7.37398	17.8124	1.27236	6.59363e-06	2.04097e-05
CDR2L	3.1394	8.6	1.45385	0.00656554	0.0102263
TMEM158	1.04992	5.59222	2.41315	0.0124114	0.0182958
MSMB	0.583893	2.69844	2.20835	0.00804237	0.0122911
LINC02315	0.826726	1.97397	1.25562	0.00393567	0.00643259
BIRC7	0.364406	3.07185	3.07549	4.9757e-05	0.000122989
CREB3L1	3.90454	8.53054	1.12749	0.00575031	0.00905086
MIR6835	0.623968	1.80958	1.53611	0.00014698	0.000325517
SPINT1-AS1	0.930614	2.5505	1.45452	3.31217e-07	1.45537e-06
TGFA	2.09095	6.65997	1.67136	3.07836e-05	8.03371e-05
CHAF1B	2.47112	5.90345	1.25639	7.00675e-13	2.4537e-11
AC025575.2	0.415769	2.16266	2.37895	0.0114896	0.0170555
AC145343.1	0.648886	1.49631	1.20537	8.91771e-14	5.48448e-12
SPTSSB	0.535662	2.04645	1.93373	0.000592994	0.00115429
DMKN	2.65237	7.09428	1.41937	0.0162959	0.0234276
IQGAP3	5.65573	11.4198	1.01376	1.85705e-11	3.44531e-10
AUNIP	0.6962	1.64783	1.24299	1.8724e-12	5.29123e-11
MMP7	12.2519	33.6138	1.45605	7.17776e-05	0.000170704
LEFTY1	0.714143	2.46473	1.78714	0.000707245	0.00135524
LINC00665	1.49819	3.59658	1.26341	3.34609e-08	1.975e-07
VIPR1	1.41965	0.610384	-1.21775	5.80082e-07	2.37519e-06
BARX1	0.489486	2.21888	2.18049	0.000182704	0.000396504
FAM171A2	0.714343	2.13389	1.5788	9.41681e-08	4.87943e-07
ALDOA	1.37064	3.11926	1.18635	1.37076e-11	2.70056e-10
CAPN8	0.409748	1.74606	2.0913	6.34844e-07	2.57139e-06
NEURL1	0.6515	1.70239	1.38573	6.01176e-05	0.000145359
UROC1	46.6192	19.7118	-1.24187	1.54681e-08	1.01172e-07
PSMC3IP	1.06533	2.43668	1.19362	1.0462e-12	3.38813e-11
DNAJC6	1.36917	3.25005	1.24716	2.36641e-12	6.42663e-11
C7	48.9372	19.1774	-1.35153	5.15078e-07	2.14562e-06
TYRO3	1.70212	4.86031	1.51372	1.53425e-11	2.9545e-10
ACTBP8	0.358661	2.03736	2.50601	7.3382e-06	2.25027e-05
CHGA	0.110813	14.9208	7.07305	5.28323e-06	1.67503e-05
LIN28B	0.711349	1.6994	1.2564	2.84094e-06	9.68495e-06
LPAR2	2.66314	8.84593	1.73188	1.36187e-06	5.04302e-06
IGHG2	137.085	36.9676	-1.89074	0.0106446	0.0158931
MCOLN3	0.759142	1.81533	1.25779	1.30127e-05	3.7536e-05
NTS	32.4897	171.714	2.40195	0.00172271	0.00303289
IGKV1D-8	2.98211	0.954042	-1.64421	0.0126333	0.0185781
ELOVL7	3.83572	11.9346	1.63758	1.39578e-06	5.15435e-06
EGLN3	2.46069	7.39764	1.588	5.11358e-11	7.96304e-10
C6orf223	1.6983	5.34464	1.654	1.97206e-08	1.25193e-07
SEZ6L2	17.3064	38.4104	1.15019	3.12864e-06	1.05305e-05
TNFRSF21	18.1187	39.09	1.10932	2.58632e-07	1.17028e-06
RAB42	1.41641	3.0216	1.09308	3.66793e-07	1.59558e-06
COLEC10	3.98612	1.3104	-1.60498	8.36016e-06	2.52686e-05
S100A6	164.007	395.413	1.2696	6.22338e-05	0.000149906
COL8A2	1.27144	3.01913	1.24767	0.0225657	0.0314557
LINC01116	0.479605	2.16634	2.17534	0.000336641	0.000689774
MAPK12	1.89958	5.24193	1.46442	2.48492e-10	3.03118e-09
PROM2	0.568421	2.62671	2.20823	0.00513631	0.00817846
CCL28	2.57403	7.08989	1.46173	1.37308e-06	5.07816e-06
IGHA2	28.4283	12.236	-1.2162	0.000385395	0.000780713
IGKV3D-15	4.11184	0.869431	-2.24164	0.00307972	0.00513918
VNN2	11.1366	26.1814	1.23323	0.000333202	0.000683303
SLC29A4	7.85492	19.4116	1.30525	1.49477e-07	7.26203e-07
NAP1L4P1	1.40891	2.9109	1.04689	8.04385e-07	3.16436e-06
SLC34A2	1.52741	32.7284	4.42139	0.00417874	0.00679952
SLC16A3	2.46087	9.19762	1.90209	6.92e-11	1.02733e-09
RHPN1	3.12191	7.71234	1.30474	8.86733e-08	4.62087e-07
CTHRC1	6.94423	23.291	1.74589	4.05484e-07	1.74214e-06
LINC01287	1.82665	4.44224	1.28209	0.00854498	0.0129874
SLC4A11	0.630556	2.68968	2.09274	4.07808e-07	1.75059e-06
SSUH2	1.67646	3.46722	1.04836	0.000244888	0.000516752
SH3D21	0.604266	1.44145	1.25426	3.30948e-13	1.43752e-11
GTSE1	2.58229	6.5989	1.35358	5.11025e-13	1.9531e-11
ITPR3	1.77217	7.62497	2.10521	3.2753e-05	8.47967e-05
PCLAF	2.01723	4.67995	1.21412	2.87399e-12	7.48568e-11
AL627309.7	1.97713	4.31191	1.12492	1.24552e-08	8.3403e-08
TRBJ1-6	2.22731	1.04827	-1.08728	0.000636054	0.00122977
ECT2	5.19937	11.4787	1.14255	8.8447e-12	1.89559e-10
IGKV1-27	13.8996	6.73566	-1.04515	0.000389799	0.000788758
MMP1	1.18816	4.48888	1.91763	6.25303e-07	2.53691e-06
EPHB3	1.20121	3.25766	1.43935	0.00616611	0.00966065
TTC22	2.38605	5.4225	1.18433	6.3755e-12	1.44466e-10
BAIAP2L2	11.2503	28.6954	1.35086	3.47309e-07	1.51985e-06
CNDP1	4.08727	1.42664	-1.51852	2.2292e-06	7.85154e-06
ALOX15B	2.62809	8.04186	1.61351	0.00387612	0.00634803
RNASE7	0.712449	2.01161	1.49749	0.00977116	0.0146788
TREML3P	1.54282	3.46193	1.16601	8.55921e-08	4.47943e-07
MFSD2A	40.6093	18.5366	-1.13143	0.000208574	0.000446753
LINC02362	6.3934	3.15838	-1.0174	6.15024e-09	4.54454e-08
STX3	4.4683	10.3222	1.20796	3.98849e-15	5.07682e-13
RHPN1-AS1	0.805651	1.93674	1.2654	4.57802e-16	1.01378e-13
AL645608.7	0.633179	2.04854	1.69391	0.000140666	0.00031298
ZP3	1.47615	2.98689	1.0168	6.24995e-11	9.3929e-10
IGLV2-28	2.94839	1.13907	-1.37207	0.0105637	0.0157803
LINC00513	0.750656	1.8719	1.31828	3.42983e-09	2.75402e-08
SNORD46	0.945549	1.96702	1.05679	1.74492e-07	8.27408e-07
NDRG1	39.8706	87.3139	1.13088	2.50198e-09	2.10724e-08
IGKV1-9	55.9889	10.6679	-2.39187	0.00196606	0.00341796
LIMK1	5.21336	11.4349	1.13315	3.44587e-13	1.48792e-11
TMC6	4.23156	9.25581	1.12917	0.00196417	0.00341507
AL928921.1	2.53589	5.80744	1.19541	0.00465595	0.00749354
SCARA5	1.47454	0.510397	-1.53057	0.0329405	0.0442532
MIR4653	1.73454	3.95389	1.18872	2.17059e-07	1.00199e-06
TMEM72	0.34032	1.97425	2.53634	0.000258472	0.000543218
KIF18A	1.19533	3.03631	1.34491	4.26258e-12	1.0382e-10
AC090772.3	0.570516	1.53007	1.42326	2.55374e-08	1.55822e-07
SCRN1	3.39192	10.0678	1.56957	0.00176812	0.00310482
LINC01488	1.67046	0.568248	-1.55565	0.00125466	0.00227721
UPP2	13.3326	6.51873	-1.03229	5.66451e-06	1.78125e-05
TUB	0.798732	1.69977	1.08956	6.75785e-05	0.000161716
PLBD1	5.47068	15.7445	1.52505	0.000127645	0.000286443
CDCA8	6.58659	17.7249	1.42817	1.38524e-16	4.22441e-14
UGT1A10	0.424749	2.37547	2.48353	1.78213e-06	6.43008e-06
CA11	2.3684	5.01363	1.08194	0.00221195	0.00379986
CYP3A4	1239.86	541.607	-1.19486	2.07259e-05	5.64335e-05
USH1C	5.27531	14.854	1.49352	8.49668e-07	3.31488e-06
NPTX2	8.34324	22.6974	1.44385	0.000131284	0.000293843
PKMYT1	2.11265	4.5731	1.11412	2.44128e-12	6.60545e-11
ESR1	2.22808	0.952778	-1.22559	7.04601e-10	7.31486e-09
HAO2	94.6165	44.9257	-1.07455	2.28002e-08	1.41419e-07
AP000553.7	0.826329	1.97106	1.25418	1.04268e-06	3.98326e-06
CCNB2	7.45664	17.2644	1.21121	5.40857e-12	1.26471e-10
AC090204.1	0.975661	2.25659	1.20969	0.000195094	0.000420896
PTGS1	1.82126	3.8616	1.08426	0.000162924	0.000357445
KC877373.1	0.569518	1.73211	1.60472	0.000146401	0.000324306
CENPE	1.1741	2.59804	1.14587	1.0081e-10	1.41482e-09
CCR7	3.24327	1.22547	-1.40411	4.16974e-05	0.000105091
EME1	0.956522	2.44127	1.35176	7.62308e-16	1.36082e-13
PLP2	31.2448	69.5223	1.15386	2.75437e-06	9.43121e-06
ARHGEF19	1.47892	2.99264	1.01688	6.76082e-10	7.06387e-09
C4orf48	6.66258	13.4195	1.01017	0.000480131	0.000953487
COCH	1.82726	3.98033	1.12321	4.98896e-06	1.59154e-05
CCNF	2.41692	5.00792	1.05104	6.84121e-13	2.40725e-11
KIF11	3.49231	7.5269	1.10788	1.65369e-11	3.13153e-10
MUC5B	5.5774	17.0991	1.61626	0.0215825	0.030206
RPS2P32	0.819721	1.72357	1.0722	1.90258e-05	5.24975e-05
AURKB	7.30816	17.8056	1.28475	4.44632e-10	4.96076e-09
MT1X	78.9641	36.928	-1.09648	0.00117513	0.00214403
TRIP13	2.74412	9.26466	1.7554	3.03489e-17	1.48082e-14
AL137798.1	7.03773	3.18753	-1.14267	0.00131432	0.0023749
SMKR1	0.540258	1.80287	1.73857	1.59057e-06	5.79751e-06
GINS1	4.44037	10.1933	1.19887	2.0177e-13	9.97805e-12
SYT13	0.810166	11.3677	3.81058	1.84012e-08	1.17721e-07
SULF1	4.19745	8.84882	1.07597	0.000193835	0.000418304
AC123912.4	0.599649	1.44811	1.27198	0.00494935	0.00792048
AKR1B1	12.7957	32.5729	1.34801	7.17506e-05	0.000170667
TMEM54	12.3131	30.0344	1.28642	3.94936e-10	4.51646e-09
PLEKHG4	0.97059	2.14962	1.14715	3.06366e-05	7.99969e-05
AL109615.3	0.942318	2.09887	1.15533	1.39227e-12	4.21074e-11
IGHV1-2	40.8531	17.732	-1.20409	0.00853473	0.0129731
LHFPL2	3.47376	7.00079	1.01102	4.32416e-10	4.85407e-09
ARNT2	1.25368	3.56165	1.50638	2.96981e-05	7.78536e-05
LINC00221	0.776034	2.44059	1.65304	3.65991e-05	9.36441e-05
SLC22A1	329.486	141.575	-1.21865	8.45298e-10	8.47498e-09
IGHV5-51	53.5165	18.4781	-1.53417	0.0129952	0.0190604
IGLV3-10	46.5291	11.8565	-1.97245	0.0113569	0.0168705
RASAL1	0.644065	1.56002	1.27628	6.47173e-05	0.000155377
RDM1	0.935935	1.91834	1.03538	1.13947e-11	2.3166e-10
EFNA5	0.551232	3.34569	2.60157	1.92126e-05	5.29033e-05
SHISA3	2.94606	1.2824	-1.19994	0.000985424	0.00182984
GNAZ	5.82882	11.9124	1.03119	3.17099e-11	5.33528e-10
IGHV3-48	24.4402	10.5574	-1.211	0.00975787	0.0146603
SCTR	1.4724	17.5774	3.57748	0.0126034	0.0185453
FLNC	2.89272	14.2325	2.29869	1.59158e-08	1.03638e-07
B3GALNT1	0.778093	1.61781	1.05603	4.96416e-07	2.07558e-06
AL353572.4	3.93565	9.82412	1.31973	1.30325e-07	6.45801e-07
LINC02587	1.87785	0.439032	-2.09668	0.00513682	0.00817846
LARP6	1.29405	4.441	1.779	4.26885e-07	1.81967e-06
EFNA3	2.19528	4.91744	1.1635	3.11897e-14	2.40292e-12
LINC01554	60.7451	29.2816	-1.05278	0.000153583	0.000338883
MGAM2	0.615294	1.55011	1.33302	0.00122919	0.00223459
HJURP	4.3973	10.145	1.20608	9.00047e-13	2.99431e-11
VTCN1	1.2942	17.1545	3.72845	2.85356e-05	7.50997e-05
AC007938.3	0.357131	1.83249	2.35928	2.40789e-07	1.10112e-06
IGHV4-4	23.0432	8.35554	-1.46354	0.0207826	0.029187
WIPF3	1.57088	3.46769	1.1424	0.00146432	0.00261687
TNNT1	0.864579	3.98195	2.20341	9.01093e-10	8.9304e-09
PIWIL4	0.752142	2.39558	1.6713	0.000995857	0.00184711
KREMEN1	2.64526	5.54783	1.06851	1.21358e-09	1.14979e-08
HES4	6.63123	13.9619	1.07415	5.17404e-06	1.64361e-05
ITGB4	4.78365	17.002	1.82952	1.57375e-06	5.74049e-06
OXTR	0.442354	4.14488	3.22806	2.5863e-07	1.17028e-06
FHOD3	0.480651	1.8777	1.9659	7.5894e-05	0.000179502
BICDL2	0.573481	1.61131	1.49042	0.000246021	0.000518987
GLIS2	4.43466	11.0563	1.31797	1.16119e-07	5.85919e-07
CENPF	4.6327	10.0201	1.11297	1.63522e-11	3.10459e-10
CCNB1	17.4376	40.9793	1.2327	6.0146e-14	4.09496e-12
SLC6A8	7.933	26.4985	1.73997	6.55366e-08	3.557e-07
PNMA5	1.29636	7.03161	2.43939	0.00294015	0.00493272
SYT8	1.92137	6.52809	1.76453	1.65924e-05	4.65286e-05
CSAG1	6.43117	19.4272	1.59492	0.00608653	0.00954414
PAGE2	11.621	31.1975	1.42469	0.00013374	0.000298929
APLP1	2.60025	6.86858	1.40136	1.23618e-07	6.18428e-07
ASRGL1	1.82425	4.18892	1.19928	1.36217e-08	9.0593e-08
MIR210HG	2.09658	6.14285	1.55087	1.46711e-13	7.95393e-12
EPS8L3	9.14676	24.2755	1.40817	1.44626e-08	9.55773e-08
KCNJ16	0.291538	2.94812	3.33804	0.000183131	0.000397137
NEIL3	1.10604	3.18818	1.52732	1.03461e-13	6.10669e-12
AC131009.1	0.87325	2.04422	1.22708	5.22517e-15	6.16823e-13
ADAM23	0.720851	3.60894	2.3238	0.00306007	0.0051088
NT5DC2	8.73228	23.6409	1.43685	1.62349e-09	1.46968e-08
SLC30A3	0.532828	1.76513	1.72803	0.000906081	0.00169693
AL161645.2	1.46884	0.554659	-1.405	3.84586e-06	1.26707e-05
TMED3	3.73979	7.55097	1.01371	4.86647e-07	2.04055e-06
AL365181.2	1.38697	3.72796	1.42645	6.3346e-05	0.000152384
KIF12	17.1664	41.3913	1.26974	2.30206e-07	1.05602e-06
FABP6	0.247354	2.78308	3.49203	1.70184e-09	1.52185e-08
IGHV3-11	35.4308	8.27127	-2.09882	0.0101295	0.0151797
AC005083.1	0.73909	2.16507	1.55059	6.82696e-05	0.000163156
ARHGAP11A	2.21933	4.69267	1.08028	3.58159e-11	5.89734e-10
LAMA5	9.81714	21.137	1.1064	1.05531e-07	5.40695e-07
SLC9A3-AS1	3.88125	9.13631	1.23509	0.00111159	0.00204005
FAM241B	6.10121	13.8097	1.17851	1.49123e-13	8.05485e-12
SLC2A1	2.37877	8.61542	1.85671	2.82991e-09	2.34167e-08
PHLDA2	15.0581	33.5785	1.157	2.35263e-08	1.44879e-07
TSPAN15	11.4144	35.6291	1.6422	4.78418e-07	2.01123e-06
DLG3	1.92316	4.56755	1.24794	0.00135791	0.00244311
RGS2	15.6067	41.089	1.39659	2.95141e-06	1.00099e-05
MTCL1	0.880048	2.80484	1.67226	2.75716e-05	7.28776e-05
DSEL	1.21903	2.459	1.01234	0.0042472	0.0069017
IGF2BP3	0.657104	2.37638	1.85457	8.95271e-09	6.28948e-08
CKAP2L	1.78476	3.88167	1.12094	2.91895e-12	7.57582e-11
B3GNT3	10.3856	30.0575	1.53314	8.07494e-08	4.26256e-07
IGHV3-53	7.12951	2.49305	-1.51589	0.0312738	0.0422234
PTGFRN	13.503	28.3678	1.07098	9.79773e-12	2.04301e-10
SLC5A1	0.869463	2.5216	1.53614	0.0315095	0.0425219
STRIP2	0.842228	1.73168	1.03989	3.55141e-06	1.17882e-05
RFPL4B	0.635538	2.41886	1.92828	0.00292164	0.00490615
NCK2	14.3153	28.7473	1.00587	3.12278e-05	8.13659e-05
AC026740.1	2.41802	5.37932	1.1536	8.00365e-08	4.22952e-07
ZNF486	0.674028	2.03413	1.59353	0.00054454	0.00106835
GRB7	8.54803	18.4894	1.11304	1.76382e-06	6.36872e-06
SLC7A10	0.801944	4.73438	2.5616	4.77815e-06	1.53416e-05
CA9	16.4243	49.9774	1.60544	1.70108e-14	1.44194e-12
AC040970.1	0.69584	1.97951	1.50831	1.70734e-06	6.18321e-06
GPRIN2	0.260966	2.34786	3.16941	0.0108262	0.0161527
PLA2G2D	4.61791	1.93941	-1.25162	0.0142053	0.0206615
CTSE	2.06337	5.14531	1.31825	0.00568769	0.00896483
KPNA7	1.49081	3.24794	1.12343	1.97572e-06	7.04909e-06
SLC7A1	2.73718	5.69481	1.05696	2.88172e-06	9.79168e-06
PSRC1	3.48761	8.34996	1.25953	8.31475e-15	8.7562e-13
HK2	3.83813	8.06383	1.07106	3.85766e-05	9.81036e-05
CHST11	3.61593	7.8698	1.12196	3.80278e-06	1.25372e-05
KCTD17	9.30147	20.7385	1.15678	1.12612e-09	1.08093e-08
CDH15	1.36155	2.80896	1.04479	0.00211732	0.00365014
TRAIP	2.44027	5.15906	1.08007	1.6473e-14	1.41842e-12
DEPDC1	1.63617	3.92996	1.26419	1.85057e-12	5.28043e-11
SMIM6	4.94224	11.0635	1.16257	6.19878e-06	1.93035e-05
HMGN2P15	3.06231	6.28914	1.03824	0.0260344	0.0357669
PPP2R3A	0.728145	2.07009	1.5074	1.73663e-09	1.54817e-08
LINC01671	1.29324	2.73473	1.08041	2.10873e-05	5.73426e-05
SEL1L3	9.60615	26.5729	1.46793	0.000293807	0.000609431
ZNF239	1.05664	3.36247	1.67003	2.30717e-10	2.82851e-09
PBK	6.09393	12.4363	1.02911	1.31653e-09	1.23061e-08
IGKV1D-39	3.45689	1.08506	-1.6717	0.00400036	0.00652813
KRT80	1.50923	7.08767	2.2315	2.99541e-07	1.33111e-06
TACSTD2	5.32876	13.765	1.36913	0.00341336	0.0056554
P2RY6	1.53761	3.20737	1.0607	0.0177861	0.0253656
ENTPD2	3.18621	7.6958	1.27223	8.29685e-06	2.50928e-05
EIF4HP2	0.83762	1.85542	1.14738	7.31022e-10	7.54633e-09
EPO	2.81768	10.3326	1.87462	1.98965e-07	9.2901e-07
CRYBB1	0.599902	10.9402	4.18877	0.0171921	0.0245904
S100A9	41.5363	237.424	2.51502	1.67981e-06	6.09846e-06
MESP2	1.39619	3.32258	1.25081	2.43609e-09	2.06602e-08
C12orf75	6.12694	31.5717	2.36539	5.99165e-10	6.3786e-09
TMEM255A	0.618178	1.50621	1.28483	0.0199935	0.0281629
CYP2A7	102.951	40.9781	-1.32903	8.75735e-05	0.000204189
CCDC9B	2.21436	5.46846	1.30425	0.000142224	0.000315962
MGAT5	5.63146	11.3822	1.0152	1.95997e-09	1.72105e-08
AL355488.1	1.9144	3.9027	1.02758	4.2012e-14	3.01457e-12
IGHM	157.8	42.0681	-1.9073	1.58277e-05	4.46668e-05
MELTF	2.08982	6.87786	1.71858	4.72437e-06	1.52023e-05
LTO1	4.2303	12.9221	1.61101	1.69713e-07	8.08679e-07
FRG1FP	1.81478	6.10791	1.75088	0.00203773	0.00352831
SKA3	3.05676	6.40204	1.06653	5.44132e-11	8.3754e-10
TUBB2B	2.65021	6.00221	1.17939	0.00148651	0.00265263
SPHK1	9.45896	22.4556	1.24732	4.97831e-07	2.0803e-06
C6orf132	1.2224	2.91198	1.25229	0.00384938	0.00630918
HTR1D	1.83822	3.97787	1.11369	2.53652e-07	1.1513e-06
ANXA2	57.7561	118.909	1.04182	4.82278e-11	7.60732e-10
PROM1	0.603647	5.46093	3.17737	0.00495799	0.00793084
IGHA1	308.859	99.4867	-1.63437	0.00017355	0.000378265
LIMCH1	2.43241	6.02392	1.30832	0.00144789	0.00258971
FOLR1	1.05722	5.77008	2.44831	7.41676e-07	2.94618e-06
GAPDHP35	2.71525	5.61515	1.04824	1.72944e-05	4.82661e-05
KCNF1	0.940323	3.26911	1.79767	5.56245e-07	2.29232e-06
AL353572.1	0.528225	1.52559	1.53014	3.17621e-06	1.06734e-05
SKA1	3.49096	8.9961	1.36567	5.23449e-13	1.98507e-11
CDCA7L	2.78547	5.77281	1.05135	8.47079e-07	3.30743e-06
RASSF8	2.31231	5.28931	1.19374	0.000295046	0.000611655
MIR616	1.24743	2.5535	1.03351	1.13917e-05	3.32969e-05
MAGEA6	6.76537	19.8851	1.55545	1.01123e-05	2.99402e-05
AL133370.1	0.687999	1.70935	1.31297	0.000238247	0.00050477
NPFFR2	0.728286	2.86556	1.97624	2.02344e-05	5.52905e-05
ATP5MC1P4	0.622403	2.04176	1.71389	1.80833e-11	3.37631e-10
MST1R	0.833228	3.10668	1.89859	1.26129e-06	4.70149e-06
SOX4	15.3695	37.2345	1.27657	2.90153e-10	3.45026e-09
MT2A	1934.24	864.763	-1.16139	0.00111373	0.00204295
EXO1	2.51136	5.34835	1.09063	1.0841e-12	3.4877e-11
DIRAS1	0.798228	2.00708	1.33023	0.000197388	0.000425282
DDIAS	0.912958	1.84077	1.01169	2.10787e-08	1.32425e-07
LAMC2	1.25715	7.48401	2.57366	0.000131942	0.000295201
ZNF793-AS1	0.857155	1.74909	1.02898	0.00988452	0.014843
OR11Q1P	0.690822	1.6036	1.21493	0.00154053	0.00273968
HMGA1	66.2367	160.033	1.27267	5.92167e-17	2.60524e-14
TOMM40P4	0.549897	1.57037	1.51387	2.02103e-11	3.66137e-10
GUCA2A	1.51252	5.50155	1.86288	0.0191844	0.0271588
CLSPN	0.682423	1.81647	1.4124	1.01348e-13	6.08005e-12
AP006222.2	2.85115	7.45572	1.3868	2.85897e-06	9.72793e-06
DNM1	1.07641	3.75421	1.80228	7.00607e-08	3.77738e-07
CSPG5	0.674688	1.51376	1.16584	1.19519e-08	8.03274e-08
CXCL6	6.52344	24.655	1.91817	0.00144165	0.00257949
AP000424.2	0.658848	1.9888	1.59388	9.07435e-05	0.000210641
CD40LG	1.75105	0.854141	-1.03568	8.72494e-05	0.0002035
PKIB	3.56127	11.2268	1.65648	1.06854e-08	7.30899e-08
PYCR1	8.29199	23.3122	1.49129	4.27116e-08	2.44415e-07
CHST1	1.8662	4.32819	1.21366	3.93122e-05	9.97662e-05
MAGEC1	2.08787	4.87334	1.22288	0.029537	0.0400855
RIN1	1.12224	2.64802	1.23853	9.19315e-08	4.77199e-07
SHCBP1	1.28557	3.52869	1.45673	2.03111e-11	3.67507e-10
ANKRD13B	1.11043	2.51063	1.17692	1.45547e-07	7.1018e-07
PODXL2	9.39762	19.5759	1.05871	0.00528833	0.00839685
RAP1GAP	15.1234	43.9043	1.53758	5.62654e-16	1.13838e-13
FOXJ1	1.13064	7.27002	2.68482	1.41021e-07	6.91314e-07
AP003555.2	2.90153	1.21393	-1.25713	0.00710619	0.0109877
NUF2	3.83534	9.7759	1.34987	7.40246e-14	4.83445e-12
MELTF-AS1	1.08349	2.5772	1.25011	3.52333e-07	1.53772e-06
ANO9	1.24178	4.49651	1.8564	0.00553346	0.00874906
SYT1	1.42054	3.02485	1.09043	0.000305744	0.000632032
REEP2	0.695027	1.54588	1.15329	3.67479e-06	1.21653e-05
TRIM45	1.76684	4.96292	1.49002	8.29091e-17	3.03406e-14
PLTP	26.4455	53.332	1.01198	0.00519131	0.00825265
HS6ST2	0.788785	2.96366	1.90968	0.000199564	0.00042915
S100A11	187.539	535.294	1.51314	3.20405e-07	1.41438e-06
STX1A	1.00642	2.48756	1.3055	3.95824e-18	4.13862e-15
PI3	10.5293	31.0544	1.56038	0.0051557	0.00820381
SLC44A3	12.5588	25.2505	1.00761	6.47483e-07	2.61458e-06
ANKRD1	3.21669	11.4226	1.82824	0.00659623	0.0102719
POLQ	0.67637	1.4458	1.09599	5.38199e-11	8.29287e-10
CERCAM	3.23937	6.57731	1.02178	0.000630674	0.0012205
MFAP2	1.18563	3.89062	1.71435	0.000143705	0.000318961
ABCC4	3.23687	6.60502	1.02896	3.11293e-07	1.37915e-06
ERFE	0.763625	1.99431	1.38495	9.33648e-07	3.60507e-06
RPL12P4	1.46847	3.21173	1.12904	0.000990088	0.00183804
AC092868.1	1.75239	4.89856	1.48304	6.71612e-07	2.6927e-06
MIR3189	2.61813	6.12353	1.22582	1.01971e-05	3.0179e-05
C6orf141	0.941229	4.88303	2.37516	0.0116649	0.0172895
RAB3IL1	5.48907	12.2757	1.16117	1.00594e-07	5.18483e-07
AC004816.1	0.884142	2.11596	1.25896	6.89843e-14	4.56919e-12
IGLV10-54	6.66781	1.04773	-2.66994	0.00734851	0.0113229
FAM99A	21.1386	10.1272	-1.06164	2.59142e-07	1.17223e-06
DKK1	12.5336	27.3627	1.12641	0.000370712	0.000753783
AP001972.4	0.0747248	2.23307	4.9013	1.16328e-07	5.86771e-07
STOX1	0.67557	1.55582	1.2035	3.74144e-07	1.62361e-06
FSCN1	19.2886	43.7674	1.18211	0.0118321	0.0175177
BSPRY	3.28666	6.99319	1.08933	2.87887e-05	7.56977e-05
BACE2	4.73831	20.7352	2.12964	0.000142538	0.000316515
ZNF300P1	0.719685	1.45859	1.01913	0.00876214	0.0132871
PF4V1	0.819425	3.82957	2.2245	0.019259	0.0272485
MAD2L1	3.18329	6.69608	1.0728	4.07393e-11	6.58941e-10
MAFG-DT	2.68385	5.55707	1.05002	1.91338e-11	3.50979e-10
ZSWIM5	2.49331	5.29193	1.08573	1.62349e-09	1.46968e-08
CNTNAP1	1.02886	2.66089	1.37086	1.44231e-06	5.30467e-06
PIMREG	1.03512	3.50312	1.75884	2.12414e-09	1.83549e-08
MKI67	5.47094	11.7432	1.10196	2.22708e-10	2.74874e-09
HTR3A	0.0728301	2.68667	5.20514	3.28667e-05	8.50607e-05
CDH16	1.35622	4.18004	1.62393	0.0111551	0.0165944
ITGAV	16.1207	37.8498	1.23137	2.66649e-10	3.21252e-09
LINC01980	0.704702	1.46236	1.05321	0.000483182	0.000958897
SH2D3A	1.40618	4.105	1.54561	0.000914265	0.00171051
HILPDA	4.36744	11.8474	1.43971	8.76119e-17	3.06586e-14
RAB27B	0.883389	2.25847	1.35422	0.000749816	0.00142918
SPINT1	15.2749	54.4058	1.83259	2.98279e-08	1.7887e-07
AC083855.2	1.44441	3.14503	1.1226	2.94866e-05	7.73799e-05
CAPN6	2.34904	7.56557	1.68738	0.0110254	0.0164299
PLCD3	1.96774	5.54635	1.495	4.67652e-07	1.97391e-06
MAL	1.58296	0.599551	-1.40067	0.00985337	0.0147978
CRYBA2	0.0934259	2.81796	4.91469	0.00701324	0.0108543
SCGB2A1	1.04288	2.67023	1.35638	2.81123e-05	7.41322e-05
AC108463.1	1.53324	3.12867	1.02897	3.64849e-09	2.90411e-08
BICC1	6.35355	16.8482	1.40696	0.000239727	0.000507025
MT3	0.752359	2.18144	1.53579	0.0003112	0.000642232
KCNQ1	2.85718	9.60842	1.74971	0.0140239	0.0204159
LINC01703	1.25492	2.58151	1.04063	1.16577e-11	2.35699e-10
IGHV3-15	36.2828	13.5041	-1.42589	0.0046735	0.00751832
CARMIL1	2.65483	5.61234	1.07998	1.91338e-11	3.50979e-10
CDC20	16.0688	48.5292	1.59459	5.77967e-16	1.14328e-13
LRP12	0.812001	2.38739	1.55588	1.00988e-11	2.09092e-10
AC239859.5	0.60881	1.79693	1.56147	6.77973e-05	0.000162186
TUBA3C	2.64354	14.6853	2.47383	8.09938e-06	2.45769e-05
KRT20	5.8002	19.9739	1.78394	6.08502e-05	0.000146912
GAS2L3	1.67291	3.9927	1.25501	2.27043e-13	1.08256e-11
INHA	1.55654	5.10695	1.71412	0.000888993	0.00166877
RAMP3	33.0463	16.5114	-1.00103	7.62311e-16	1.36082e-13
SLAMF6	3.19059	1.58101	-1.01297	6.1675e-06	1.92126e-05
AC022007.1	0.700802	1.45233	1.05129	2.70208e-16	7.46283e-14
ELAPOR2	0.643432	1.56863	1.28564	0.00148651	0.00265263
LECT2	71.1605	31.9061	-1.15724	1.70417e-14	1.44194e-12
FABP5	3.86561	9.09154	1.23383	0.000505198	0.000997852
TRBV19	1.66152	0.763216	-1.12234	7.88459e-05	0.000185853
FAM178B	0.506572	1.80469	1.83291	4.57028e-05	0.00011395
FANCI	1.80123	3.83228	1.08922	7.25827e-12	1.59769e-10
ASIC1	1.06385	2.41755	1.18426	9.70377e-08	5.01921e-07
TLDC2	0.841163	1.86836	1.15131	1.06164e-07	5.4337e-07
LRRN2	1.45157	3.44334	1.24619	3.10387e-06	1.04615e-05
GAPDHP65	0.865096	1.81559	1.0695	5.79441e-12	1.32946e-10
PMEPA1	7.13416	21.4745	1.58981	0.0242637	0.0335764
UCHL1	3.10963	44.3976	3.83567	1.889e-05	5.21524e-05
LINC02561	0.685335	1.52486	1.1538	4.32645e-06	1.40735e-05
AC107959.3	0.811272	2.24432	1.46802	3.64452e-09	2.90253e-08
CDKN2A	6.72693	14.1295	1.07069	7.85635e-07	3.1006e-06
SLC11A1	0.7369	1.8047	1.29222	7.90031e-07	3.11395e-06
SLC25A47	213.681	95.1169	-1.16769	4.1791e-06	1.36366e-05
NCAPH	1.99418	5.07327	1.34712	3.95196e-13	1.64811e-11
IGHV3-7	37.9193	8.9657	-2.08044	0.00293296	0.00492189
PITX1	2.77159	7.80528	1.49374	4.37535e-05	0.000109593
CCDC24	3.10075	6.60671	1.09132	8.84214e-17	3.06586e-14
AC023090.1	0.810024	2.87843	1.82925	3.11098e-07	1.37912e-06
MLF1	0.583749	1.76179	1.59362	0.00165992	0.0029317
ALPI	6.74924	15.5315	1.2024	4.83308e-05	0.000119808
TCN1	0.812777	2.5726	1.6623	3.17173e-05	8.25237e-05
ACTL8	1.19071	6.72227	2.49713	6.73494e-05	0.000161194
REG4	0.42291	1.97357	2.22239	0.00662603	0.0103139
CXCL3	0.680901	1.4973	1.13685	0.000147239	0.000326014
CDCA5	6.70277	14.4236	1.1056	2.72544e-13	1.23897e-11
PAPLN	2.84287	7.38928	1.37809	2.8211e-06	9.62593e-06
GOLGA2P10	1.09622	2.25691	1.04181	4.78243e-14	3.34956e-12
C5orf46	1.08937	2.46829	1.18001	0.00389103	0.00636888
CD79A	11.9885	3.33656	-1.84521	7.68344e-05	0.000181493
CDCA3	3.00079	6.73328	1.16597	8.41884e-12	1.81229e-10
CXCL5	2.97535	16.6117	2.48107	8.59921e-05	0.000200918
LINC02331	0.960225	3.01918	1.65271	0.003467	0.0057364
ORC1	2.55697	6.13716	1.26313	1.28681e-14	1.16995e-12
SMIM22	0.182212	2.13417	3.54999	2.28884e-08	1.41846e-07
KLHL29	1.93341	3.93718	1.02601	1.05742e-05	3.1144e-05
LIPH	0.949641	2.47252	1.38053	3.8298e-05	9.75127e-05
MLLT3	0.967811	2.50437	1.37165	0.00287113	0.00482633
E2F2	1.02153	2.33665	1.19371	7.29144e-13	2.54124e-11
AC008736.1	2.09444	4.37901	1.06404	5.79767e-06	1.81843e-05
ASB9P1	0.703027	1.70368	1.277	0.000736919	0.00140731
IGKV3-20	235.536	76.164	-1.62877	0.00828421	0.0126317
CEP55	2.16908	7.04253	1.69901	7.67856e-13	2.63229e-11
KCNJ11	1.88506	4.72135	1.32459	6.52102e-09	4.76561e-08
BUB1	2.75727	6.11794	1.14981	2.51846e-12	6.76427e-11
DMBT1	0.160321	5.26187	5.03654	5.75336e-05	0.000139646
PRTFDC1	2.25045	4.97922	1.14571	1.55795e-07	7.5265e-07
MACIR	1.59608	5.24899	1.71751	5.40853e-12	1.26471e-10
PTTG1	16.9207	36.6195	1.11383	2.41051e-11	4.2006e-10
TMEM74B	1.13091	2.33872	1.04824	0.00012076	0.000272623
IGHD	6.01186	2.11638	-1.50621	0.000124044	0.00027939
NCAPD2	10.0688	20.6963	1.03948	1.22848e-10	1.66968e-09
ASPHD1	4.91008	12.2599	1.32013	3.12507e-08	1.85887e-07
SLC39A10	3.12914	6.48963	1.05237	2.97936e-13	1.32963e-11
OSMR	8.12222	17.1689	1.07985	2.39748e-05	6.42047e-05
HSPB8	10.196	21.5013	1.07642	0.00121624	0.00221214
SGPP2	1.3973	8.33817	2.57709	6.71574e-07	2.6927e-06
TMEM51	6.0909	16.96	1.47741	1.19259e-05	3.46921e-05
FRAS1	0.99011	3.17639	1.68173	0.00171632	0.00302329
CCL25	111.445	32.093	-1.79601	0.0153633	0.0221914
PKP3	0.726932	5.8405	3.0062	8.93975e-07	3.46557e-06
CPA2	0.657083	25.7173	5.29052	8.61355e-05	0.000201189
EVPL	1.13658	2.43914	1.10167	0.00102035	0.001888
TMEM44	2.48826	5.2029	1.06418	1.61783e-10	2.10131e-09
LINC01836	1.52449	3.16229	1.05264	0.000404969	0.000815989
ZC2HC1A	0.96134	2.21597	1.20482	4.30461e-11	6.91667e-10
CTAG2	5.43003	27.5019	2.3405	1.07452e-05	3.15712e-05
AC116351.1	0.269636	1.89544	2.81345	0.0137635	0.0200747
VANGL2	0.78245	3.28417	2.06946	0.0157949	0.0227633
MCM10	1.39661	3.56494	1.35195	9.93753e-13	3.27625e-11
MYO18B	0.601029	1.66253	1.46787	9.57817e-05	0.000221074
SCTR-AS1	0.980188	3.57158	1.86543	0.000383663	0.000777416
SPDYC	10.0341	4.61084	-1.1218	5.67413e-05	0.000138086
IGHV4-59	60.6592	17.6751	-1.77901	0.018198	0.0259152
SLC25A24	1.81422	4.2567	1.23039	1.2106e-05	3.51462e-05
EIF5A2	2.46466	5.40843	1.13382	1.05531e-07	5.40695e-07
SLC22A15	1.27682	3.5261	1.46552	6.44149e-10	6.77374e-09
CPNE7	1.6689	4.30436	1.3669	0.00319856	0.00532174
GPRC5B	5.40651	11.0362	1.02948	0.0104464	0.0156131
RENBP	11.531	26.5432	1.20282	0.000139741	0.000311439
UBASH3B	0.811319	1.99937	1.30121	0.00227718	0.00390367
IGKV1-8	6.85206	2.22901	-1.62014	0.000301772	0.000624535
TMEM163	1.03758	2.60898	1.33027	0.000528978	0.00104103
XRCC2	1.0217	2.49305	1.28694	3.47443e-12	8.76875e-11
AGRN	26.3181	60.3269	1.19675	1.52851e-11	2.94787e-10
EMID1	5.14139	12.8828	1.32522	0.000268874	0.000563301
